# Supplementary material for: An updated gene atlas for maize reveals organ‐specific and stress‐induced genes
Source: Plant J. 2019 Jan 22;97(6):1154–67. doi: 10.1111/tpj.14184 (PMC6850026; doi:10.1111/tpj.14184)
Supplement: Supplementary file 8 — Data S1. List of transcriptomic libraries analyzed. [file TPJ-97-1154-s008.xlsx]

## Sheet: key
	Description
Name	Sample name
Description	Description of sample
Plant Age	Plant age at time of sampling
Plant tissue	Plant tissue sampled from
NCBI BioProject	NCBI BioProject ID
Number of Reads after Cutadapt	Number of reads per sample after cleaning with cutadapt
Percent Mapping	Percentage of the reads which mapped to AGPv4
Percent Multi-mapping	Percentage of the reads which mult-maped to AGPv4
Number of Genes Expressed	Number of genes with an FPKM value > 1
Attribution/Publication	Source of the samples

## Sheet: data
Name	Description	Plant Age	Plant tissue	NCBI BioProject	Number of Reads after Cutadapt	Percent Mapping	Percent Multi-mapping	Number of Genes Expressed	Attribution/Publication
PP.13__6_DAP_POL_LEAF_R1	Leaf_6DAP	6 DAP	Leaf	PRJNA171684	16166425	0.895773	0.0742946	18451	Stelpflug et al., 2016 Plant Genome DOI: 10.3835/plantgenome2015.04.0025
PP.14__6_DAP_POL_LEAF_R2	Leaf_6DAP	6 DAP	Leaf	PRJNA171684	21558102	0.892527	0.0767068	18240	Stelpflug et al., 2016 Plant Genome DOI: 10.3835/plantgenome2015.04.0025
PP.21__12_DAP_POL_LEAF_R1	Leaf_12DAP	12 DAP	Leaf	PRJNA171684	58641712	0.904203	0.0681875	17816	Stelpflug et al., 2016 Plant Genome DOI: 10.3835/plantgenome2015.04.0025
PP.22__12_DAP_POL_LEAF_R2	Leaf_12DAP	12 DAP	Leaf	PRJNA171684	10960173	0.898755	0.0769642	18054	Stelpflug et al., 2016 Plant Genome DOI: 10.3835/plantgenome2015.04.0025
PP.29__18_DAP_POL_LEAF_R1	Leaf_18DAP	18 DAP	Leaf	PRJNA171684	13976303	0.898662	0.0828527	18097	Stelpflug et al., 2016 Plant Genome DOI: 10.3835/plantgenome2015.04.0025
PP.30__18_DAP_POL_LEAF_R2	Leaf_18DAP	18 DAP	Leaf	PRJNA171684	13755293	0.878247	0.0739814	18380	Stelpflug et al., 2016 Plant Genome DOI: 10.3835/plantgenome2015.04.0025
PP.37__24_DAP_POL_LEAF_R1	Leaf_24DAP	24 DAP	Leaf	PRJNA171684	16014433	0.8541	0.124742	18253	Stelpflug et al., 2016 Plant Genome DOI: 10.3835/plantgenome2015.04.0025
PP.38__24_DAP_POL_LEAF_R2	Leaf_24DAP	24 DAP	Leaf	PRJNA171684	11185242	0.888452	0.0581039	18991	Stelpflug et al., 2016 Plant Genome DOI: 10.3835/plantgenome2015.04.0025
PP.45__30_DAP_POL_LEAF_R1	Leaf_30DAP	30 DAP	Leaf	PRJNA171684	29924084	0.873502	0.0632197	19084	Stelpflug et al., 2016 Plant Genome DOI: 10.3835/plantgenome2015.04.0025
PP.46__30_DAP_POL_LEAF_R2	Leaf_30DAP	30 DAP	Leaf	PRJNA171684	30681687	0.879645	0.00622673	19326	Stelpflug et al., 2016 Plant Genome DOI: 10.3835/plantgenome2015.04.0025
PP.5__0_DAP_POL_LEAF_R1	Leaf_0DAP	0 DAP	Leaf	PRJNA171684	7859126	0.900591	0.0689727	18189	Stelpflug et al., 2016 Plant Genome DOI: 10.3835/plantgenome2015.04.0025
PP.6__0_DAP_POL_LEAF_R2	Leaf_0DAP	0 DAP	Leaf	PRJNA171684	10595976	0.89408	0.071981	17810	Stelpflug et al., 2016 Plant Genome DOI: 10.3835/plantgenome2015.04.0025
PP1__0_POL_INT_R1	Internode_0DAP	0 DAP	Internode	PRJNA171684	15025317	0.937927	0.0820327	20175	Stelpflug et al., 2016 Plant Genome DOI: 10.3835/plantgenome2015.04.0025
PP_10__6_POL_INT_R2	Internode_6DAP	6 DAP	Internode	PRJNA171684	18659828	0.913489	0.12386	19248	Stelpflug et al., 2016 Plant Genome DOI: 10.3835/plantgenome2015.04.0025
PP_17__12_POL_INT_R1	Internode_12DAP	12 DAP	Internode	PRJNA171684	16846291	0.909699	0.105698	20711	Stelpflug et al., 2016 Plant Genome DOI: 10.3835/plantgenome2015.04.0025
PP_18__12_POL_INT_R2	Internode_12DAP	12 DAP	Internode	PRJNA171684	21574447	0.954437	0.0655116	19742	Stelpflug et al., 2016 Plant Genome DOI: 10.3835/plantgenome2015.04.0025
PP_2___0_POL_INT_R2	Internode_0DAP	0 DAP	Internode	PRJNA171684	72122332	0.914543	0.0682388	20296	Stelpflug et al., 2016 Plant Genome DOI: 10.3835/plantgenome2015.04.0025
PP_25__18_POL_INT_R1	Internode_18DAP	18 DAP	Internode	PRJNA171684	46358585	0.932237	0.151217	19017	Stelpflug et al., 2016 Plant Genome DOI: 10.3835/plantgenome2015.04.0025
PP_26__18_POL_INT_R2	Internode_18DAP	18 DAP	Internode	PRJNA171684	31639117	0.943975	0.100072	19324	Stelpflug et al., 2016 Plant Genome DOI: 10.3835/plantgenome2015.04.0025
PP_33__24_POL_INT_R1	Internode_24DAP	24 DAP	Internode	PRJNA171684	23629140	0.952712	0.0704567	19624	Stelpflug et al., 2016 Plant Genome DOI: 10.3835/plantgenome2015.04.0025
PP_34__24_POL_INT_R2	Internode_24DAP	24 DAP	Internode	PRJNA171684	27641814	0.953835	0.0670053	19586	Stelpflug et al., 2016 Plant Genome DOI: 10.3835/plantgenome2015.04.0025
PP_41__30_POL_INT_R1	Internode_30DAP	30 DAP	Internode	PRJNA171684	25897827	0.950462	0.072274	19664	Stelpflug et al., 2016 Plant Genome DOI: 10.3835/plantgenome2015.04.0025
PP_42__30_POL_INT_R2	Internode_30DAP	30 DAP	Internode	PRJNA171684	21979369	0.949584	0.0682017	19632	Stelpflug et al., 2016 Plant Genome DOI: 10.3835/plantgenome2015.04.0025
PP_9__6_POL_INT_R1	Internode_6DAP	6 DAP	Internode	PRJNA171684	57114933	0.957788	0.0788829	19835	Stelpflug et al., 2016 Plant Genome DOI: 10.3835/plantgenome2015.04.0025
RA.10__TapRoot_Z4_7d_R2	Primary Root_Zone4_7DAS	7 DAS	Root	PRJNA171684	36147860	0.935431	0.0652688	21144	Stelpflug et al., 2016 Plant Genome DOI: 10.3835/plantgenome2015.04.0025
RA.13__CortPar_3d_R2	Root Cortical Parenchyma_3DAS	3 DAS	Root	PRJNA171684	33551998	0.944359	0.058252	19442	Stelpflug et al., 2016 Plant Genome DOI: 10.3835/plantgenome2015.04.0025
RA.14__TapRoot_Z3_7d_R1	Primary Root_Zone3_7DAS	7 DAS	Root	PRJNA171684	29571882	0.948617	0.0656987	21154	Stelpflug et al., 2016 Plant Genome DOI: 10.3835/plantgenome2015.04.0025
RA.15__TapRoot_Z2_7d_R3	Primary Root_Zone2_7DAS	7 DAS	Root	PRJNA171684	21423842	0.949594	0.0631319	20988	Stelpflug et al., 2016 Plant Genome DOI: 10.3835/plantgenome2015.04.0025
RA.17__Stele_3d_R1	Root Stele_3DAS	3 DAS	Root	PRJNA171684	24003142	0.950006	0.0612155	19383	Stelpflug et al., 2016 Plant Genome DOI: 10.3835/plantgenome2015.04.0025
RA.18__TapRoot_Z2_7d_R1	Primary Root_Zone2_7DAS	7 DAS	Root	PRJNA171684	18655976	0.949081	0.0067516	21042	Stelpflug et al., 2016 Plant Genome DOI: 10.3835/plantgenome2015.04.0025
RA.2__TapRoot_Z1_7d_R2	Primary Root_Zone1_7DAS	7 DAS	Root	PRJNA171684	32468408	0.949779	0.140992	18930	Stelpflug et al., 2016 Plant Genome DOI: 10.3835/plantgenome2015.04.0025
RA.20__TapRoot_Z3_7d_R3	Primary Root_Zone3_7DAS	7 DAS	Root	PRJNA171684	22833329	0.953085	0.0633294	21314	Stelpflug et al., 2016 Plant Genome DOI: 10.3835/plantgenome2015.04.0025
RA.21__TapRoot_Z3_7d_R2	Primary Root_Zone3_7DAS	7 DAS	Root	PRJNA171684	33098729	0.9502	0.0614503	21487	Stelpflug et al., 2016 Plant Genome DOI: 10.3835/plantgenome2015.04.0025
RA.22__TapRoot_Z4_7d_R3	Primary Root_Zone4_7DAS	7 DAS	Root	PRJNA171684	34971718	0.935021	0.0649128	21457	Stelpflug et al., 2016 Plant Genome DOI: 10.3835/plantgenome2015.04.0025
RA.23__TapRoot_Z4_7d_R1	Primary Root_Zone4_7DAS	7 DAS	Root	PRJNA171684	33540307	0.928308	0.0649499	21104	Stelpflug et al., 2016 Plant Genome DOI: 10.3835/plantgenome2015.04.0025
RA.3__TapRoot_Z2_7d_R2	Primary Root_Zone2_7DAS	7 DAS	Root	PRJNA171684	19960892	0.948386	0.0615598	21090	Stelpflug et al., 2016 Plant Genome DOI: 10.3835/plantgenome2015.04.0025
RA.35__CrownRoot_Node5_V7_R1	Crown Root Node5_V7	V7	Root	PRJNA171684	185311600	0.943116	0.07655	20813	Stelpflug et al., 2016 Plant Genome DOI: 10.3835/plantgenome2015.04.0025
RA.4__TapRoot_Z1_7d_R1	Primary Root_Zone1_7DAS	7 DAS	Root	PRJNA171684	39543327	0.96649	0.0634825	19394	Stelpflug et al., 2016 Plant Genome DOI: 10.3835/plantgenome2015.04.0025
RA.5__TapRoot_Z1_7d_R3	Primary Root_Zone1_7DAS	7 DAS	Root	PRJNA171684	145930461	0.972368	0.0669517	19033	Stelpflug et al., 2016 Plant Genome DOI: 10.3835/plantgenome2015.04.0025
RA.6__Stele_3d_R3	Root Stele_3DAS	3 DAS	Root	PRJNA171684	14375357	0.94625	0.0603291	19393	Stelpflug et al., 2016 Plant Genome DOI: 10.3835/plantgenome2015.04.0025
RA.7__Stele_3d_R2	Root Stele_3DAS	3 DAS	Root	PRJNA171684	33456465	0.949683	0.0610695	19822	Stelpflug et al., 2016 Plant Genome DOI: 10.3835/plantgenome2015.04.0025
RA.8__CortPar_3d_R3	Root Cortical Parenchyma_3DAS	3 DAS	Root	PRJNA171684	28094661	0.948041	0.0610352	19555	Stelpflug et al., 2016 Plant Genome DOI: 10.3835/plantgenome2015.04.0025
RA.9__CortPar_3d_R1	Root Cortical Parenchyma_3DAS	3 DAS	Root	PRJNA171684	40017155	0.950134	0.0592847	19472	Stelpflug et al., 2016 Plant Genome DOI: 10.3835/plantgenome2015.04.0025
SK004__6_DAS_GH_Coleoptile_R1	Coleoptile GH_6DAS	6 DAS	Leaf	PRJNA171684	19959555	0.906808	0.0866971	20946	Stelpflug et al., 2016 Plant Genome DOI: 10.3835/plantgenome2015.04.0025
SK005__6_DAS_GH_Coleoptile_R2	Coleoptile GH_6DAS	6 DAS	Leaf	PRJNA171684	51146532	0.917078	0.0759556	20726	Stelpflug et al., 2016 Plant Genome DOI: 10.3835/plantgenome2015.04.0025
SK006__6_DAS_GH_Coleoptile_R3	Coleoptile GH_6DAS	6 DAS	Leaf	PRJNA171684	57344327	0.903808	0.093362	20737	Stelpflug et al., 2016 Plant Genome DOI: 10.3835/plantgenome2015.04.0025
SK007__6DAS_GH_Primary_Root_R1	Primary Root GH_6DAS	6 DAS	Root	PRJNA171684	24460206	0.901995	0.0619522	20697	Stelpflug et al., 2016 Plant Genome DOI: 10.3835/plantgenome2015.04.0025
SK008__6DAS_GH_Primary_Root_R2	Primary Root GH_6DAS	6 DAS	Root	PRJNA171684	17648328	0.901211	0.063755	21004	Stelpflug et al., 2016 Plant Genome DOI: 10.3835/plantgenome2015.04.0025
SK009__6DAS_GH_Primary_Root_R3	Primary Root GH_6DAS	6 DAS	Root	PRJNA171684	18038678	0.890998	0.0660928	21023	Stelpflug et al., 2016 Plant Genome DOI: 10.3835/plantgenome2015.04.0025
SK019__V1_4D_PE_Pooled_Leaves_R1	Pooled Leaves_V1	V1	Leaf	PRJNA171684	17580525	0.943421	0.0894808	17754	Stelpflug et al., 2016 Plant Genome DOI: 10.3835/plantgenome2015.04.0025
SK020__V1_4D_PE_Pooled_Leaves_R2	Pooled Leaves_V1	V1	Leaf	PRJNA171684	13093898	0.948011	0.0874236	17761	Stelpflug et al., 2016 Plant Genome DOI: 10.3835/plantgenome2015.04.0025
SK021__V1_4D_PE_Pooled_Leaves_R3	Pooled Leaves_V1	V1	Leaf	PRJNA171684	26396229	0.930217	0.120962	17851	Stelpflug et al., 2016 Plant Genome DOI: 10.3835/plantgenome2015.04.0025
SK022__V1_4D_PE_Stem_plus_SAM_R1	Stem and SAM_V1	V1	SAM	PRJNA171684	31209338	0.948759	0.0783284	21458	Stelpflug et al., 2016 Plant Genome DOI: 10.3835/plantgenome2015.04.0025
SK023__V1_4D_PE_Stem_plus_SAM_R2	Stem and SAM_V1	V1	SAM	PRJNA171684	24275538	0.969346	0.0913058	21196	Stelpflug et al., 2016 Plant Genome DOI: 10.3835/plantgenome2015.04.0025
SK024__V1_4D_PE_Stem_plus_SAM_R3	Stem and SAM_V1	V1	SAM	PRJNA171684	16309883	0.970801	0.0876902	20748	Stelpflug et al., 2016 Plant Genome DOI: 10.3835/plantgenome2015.04.0025
SK028__V3_Stem_and_SAM_R1	Stem and SAM_V3	V3	SAM	PRJNA171684	19420363	0.934747	0.0649321	21627	Stelpflug et al., 2016 Plant Genome DOI: 10.3835/plantgenome2015.04.0025
SK029_2__V3_Stem_and_SAM_R2	Stem and SAM_V3	V3	SAM	PRJNA171684	16933503	0.933823	0.0719493	21456	Stelpflug et al., 2016 Plant Genome DOI: 10.3835/plantgenome2015.04.0025
SK030_2__V3_Stem_and_SAM_R3	Stem and SAM_V3	V3	SAM	PRJNA171684	11858099	0.938556	0.0639547	21589	Stelpflug et al., 2016 Plant Genome DOI: 10.3835/plantgenome2015.04.0025
SK034__V3_Topmost_leaf_R1	Topmost Leaf_V3	V3	Leaf	PRJNA171684	20178083	0.964333	0.114855	19277	Stelpflug et al., 2016 Plant Genome DOI: 10.3835/plantgenome2015.04.0025
SK035__V3_Topmost_leaf_R2	Topmost Leaf_V3	V3	Leaf	PRJNA171684	24692056	0.962564	0.112533	18996	Stelpflug et al., 2016 Plant Genome DOI: 10.3835/plantgenome2015.04.0025
SK036__V3_Topmost_leaf_R3	Topmost Leaf_V3	V3	Leaf	PRJNA171684	13658890	0.960902	0.0958586	18322	Stelpflug et al., 2016 Plant Genome DOI: 10.3835/plantgenome2015.04.0025
SK037__V5_Shoot_tip_R1	Shoot Tip_V5	V5	Leaf	PRJNA171684	19187066	0.958578	0.0778383	19599	Stelpflug et al., 2016 Plant Genome DOI: 10.3835/plantgenome2015.04.0025
SK038__V5_Shoot_tip_R2	Shoot Tip_V5	V5	Leaf	PRJNA171684	10349065	0.960295	0.144033	19578	Stelpflug et al., 2016 Plant Genome DOI: 10.3835/plantgenome2015.04.0025
SK039__V5_Shoot_tip_R3	Shoot Tip_V5	V5	Leaf	PRJNA171684	10385241	0.960616	0.0714611	19869	Stelpflug et al., 2016 Plant Genome DOI: 10.3835/plantgenome2015.04.0025
SK040__V5_First_elongated_internode_R1	First Internode_V5	V5	Internode	PRJNA171684	15342032	0.961533	0.0818037	19981	Stelpflug et al., 2016 Plant Genome DOI: 10.3835/plantgenome2015.04.0025
SK041__V5_First_elongated_internode_R2	First Internode_V5	V5	Internode	PRJNA171684	18011308	0.960107	0.115842	20064	Stelpflug et al., 2016 Plant Genome DOI: 10.3835/plantgenome2015.04.0025
SK042__V5_First_elongated_internode_R3	First Internode_V5	V5	Internode	PRJNA171684	19854840	0.9583	0.0846928	20376	Stelpflug et al., 2016 Plant Genome DOI: 10.3835/plantgenome2015.04.0025
SK043__V5_Tip_of_Stage_2_Leaf_R1	Tip of stage.2 Leaf_V5	V5	Leaf	PRJNA171684	14903134	0.933752	0.0675083	16928	Stelpflug et al., 2016 Plant Genome DOI: 10.3835/plantgenome2015.04.0025
SK044__V5_Tip_of_Stage_2_Leaf_R2	Tip of stage.2 Leaf_V5	V5	Leaf	PRJNA171684	15758096	0.931346	0.0636066	16689	Stelpflug et al., 2016 Plant Genome DOI: 10.3835/plantgenome2015.04.0025
SK045__V5_Tip_of_Stage_2_Leaf_R3	Tip of stage.2 Leaf_V5	V5	Leaf	PRJNA171684	14475325	0.932536	0.0725085	17038	Stelpflug et al., 2016 Plant Genome DOI: 10.3835/plantgenome2015.04.0025
SK046__V5_Bottom_of_transition_leaf_R1	Base of stage.2 Leaf_V5	V5	Leaf	PRJNA171684	28816742	0.972898	0.0709136	19655	Stelpflug et al., 2016 Plant Genome DOI: 10.3835/plantgenome2015.04.0025
SK047__V5_Bottom_of_transition_leaf_R2	Base of stage.2 Leaf_V5	V5	Leaf	PRJNA171684	11942237	0.968893	0.0759637	19182	Stelpflug et al., 2016 Plant Genome DOI: 10.3835/plantgenome2015.04.0025
SK048__V5_Bottom_of_transition_leaf_R3	Base of stage.2 Leaf_V5	V5	Leaf	PRJNA171684	24275939	0.965089	0.0802696	18884	Stelpflug et al., 2016 Plant Genome DOI: 10.3835/plantgenome2015.04.0025
SK052__V7_Tip_of_transition_leaf_R1	Tip of stage.2 Leaf_V7	V7	Leaf	PRJNA171684	37687666	0.963765	0.0966297	16296	Stelpflug et al., 2016 Plant Genome DOI: 10.3835/plantgenome2015.04.0025
SK053__V7_Tip_of_transition_leaf_R2	Tip of stage.2 Leaf_V7	V7	Leaf	PRJNA171684	24629964	0.966032	0.091091	16317	Stelpflug et al., 2016 Plant Genome DOI: 10.3835/plantgenome2015.04.0025
SK054__V7_Tip_of_transition_leaf_R3	Tip of stage.2 Leaf_V7	V7	Leaf	PRJNA171684	25767462	0.96811	0.098543	16326	Stelpflug et al., 2016 Plant Genome DOI: 10.3835/plantgenome2015.04.0025
SK055__V7_Bottom_of_transition_leaf_R1	Base of stage.2 Leaf_V7	V7	Leaf	PRJNA171684	21443138	0.969655	0.077525	19214	Stelpflug et al., 2016 Plant Genome DOI: 10.3835/plantgenome2015.04.0025
SK056__V7_Bottom_of_transition_leaf_R2	Base of stage.2 Leaf_V7	V7	Leaf	PRJNA171684	20523934	0.966493	0.0721596	19703	Stelpflug et al., 2016 Plant Genome DOI: 10.3835/plantgenome2015.04.0025
SK057__V7_Bottom_of_transition_leaf_R3	Base of stage.2 Leaf_V7	V7	Leaf	PRJNA171684	14081256	0.965013	0.0726522	19303	Stelpflug et al., 2016 Plant Genome DOI: 10.3835/plantgenome2015.04.0025
SK058__V9_Fourth_elongated_internode_R1	Fourth Internode_V9	V9	Internode	PRJNA171684	18006717	0.965651	0.0764323	18467	Stelpflug et al., 2016 Plant Genome DOI: 10.3835/plantgenome2015.04.0025
SK059__V9_Fourth_elongated_internode_R2	Fourth Internode_V9	V9	Internode	PRJNA171684	18111044	0.967178	0.0752764	18266	Stelpflug et al., 2016 Plant Genome DOI: 10.3835/plantgenome2015.04.0025
SK060__V9_Fourth_elongated_internode_R3	Fourth Internode_V9	V9	Internode	PRJNA171684	15940866	0.966645	0.0727065	18482	Stelpflug et al., 2016 Plant Genome DOI: 10.3835/plantgenome2015.04.0025
SK061__V9_Eighth_Leaf_R1	Eighth Leaf_V9	V9	Leaf	PRJNA171684	20278385	0.870421	0.0775638	18217	Stelpflug et al., 2016 Plant Genome DOI: 10.3835/plantgenome2015.04.0025
SK062__V9_Eighth_Leaf_R2	Eighth Leaf_V9	V9	Leaf	PRJNA171684	7247126	0.913684	0.127715	18280	Stelpflug et al., 2016 Plant Genome DOI: 10.3835/plantgenome2015.04.0025
SK063__V9_Eighth_Leaf_R3	Eighth Leaf_V9	V9	Leaf	PRJNA171684	5129613	0.915656	0.100061	18041	Stelpflug et al., 2016 Plant Genome DOI: 10.3835/plantgenome2015.04.0025
SK064__V9_Eleventh_Leaf_R1	Eleventh Leaf_V9	V9	Leaf	PRJNA171684	8468525	0.9241	0.0724866	20629	Stelpflug et al., 2016 Plant Genome DOI: 10.3835/plantgenome2015.04.0025
SK065__V9_Eleventh_Leaf_R2	Eleventh Leaf_V9	V9	Leaf	PRJNA171684	7729836	0.926017	0.0897736	20335	Stelpflug et al., 2016 Plant Genome DOI: 10.3835/plantgenome2015.04.0025
SK066__V9_Eleventh_Leaf_R3	Eleventh Leaf_V9	V9	Leaf	PRJNA171684	3113482	0.902996	0.0911323	19394	Stelpflug et al., 2016 Plant Genome DOI: 10.3835/plantgenome2015.04.0025
SK067__V9_Thirteenth_Leaf_R1	Thirteenth Leaf_V9	V9	Leaf	PRJNA171684	11885171	0.917311	0.0966176	20376	Stelpflug et al., 2016 Plant Genome DOI: 10.3835/plantgenome2015.04.0025
SK068__V9_Thirteenth_Leaf_R2	Thirteenth Leaf_V9	V9	Leaf	PRJNA171684	9172939	0.849985	0.0720358	20371	Stelpflug et al., 2016 Plant Genome DOI: 10.3835/plantgenome2015.04.0025
SK069__V9_Thirteenth_Leaf_R3	Thirteenth Leaf_V9	V9	Leaf	PRJNA171684	8149189	0.840085	0.0701381	20237	Stelpflug et al., 2016 Plant Genome DOI: 10.3835/plantgenome2015.04.0025
SK070__V9_Papery_Leaves_R1	Immature Leaves_V9	V9	Leaf	PRJNA171684	12700625	0.822525	0.068933	20529	Stelpflug et al., 2016 Plant Genome DOI: 10.3835/plantgenome2015.04.0025
SK071__V9_Papery_Leaves_R2	Immature Leaves_V9	V9	Leaf	PRJNA171684	16880173	0.819959	0.067054	20656	Stelpflug et al., 2016 Plant Genome DOI: 10.3835/plantgenome2015.04.0025
SK072__V9_Papery_Leaves_R3	Immature Leaves_V9	V9	Leaf	PRJNA171684	11880561	0.826072	0.0668246	20844	Stelpflug et al., 2016 Plant Genome DOI: 10.3835/plantgenome2015.04.0025
SK073__V13_Immature_tassel_R1	Immature Tassel_V13	V13	Reproductive	PRJNA171684	28916817	0.965577	0.0744827	19003	Stelpflug et al., 2016 Plant Genome DOI: 10.3835/plantgenome2015.04.0025
SK074__V13_Immature_tassel_R2	Immature Tassel_V13	V13	Reproductive	PRJNA171684	20232652	0.964297	0.0813128	19427	Stelpflug et al., 2016 Plant Genome DOI: 10.3835/plantgenome2015.04.0025
SK075__V13_Immature_tassel_R3	Immature Tassel_V13	V13	Reproductive	PRJNA171684	21550877	0.969848	0.0684093	19884	Stelpflug et al., 2016 Plant Genome DOI: 10.3835/plantgenome2015.04.0025
SK076__V18_Meiotic_tassel_R1	Meiotic Tassel_V18	V18	Reproductive	PRJNA171684	63147135	0.953919	0.0726655	20993	Stelpflug et al., 2016 Plant Genome DOI: 10.3835/plantgenome2015.04.0025
SK077__V18_Meiotic_tassel_R2	Meiotic Tassel_V18	V18	Reproductive	PRJNA171684	11041533	0.966308	0.0725301	20304	Stelpflug et al., 2016 Plant Genome DOI: 10.3835/plantgenome2015.04.0025
SK078__V18_Meiotic_tassel_R3	Meiotic Tassel_V18	V18	Reproductive	PRJNA171684	19053182	0.969772	0.0724622	20404	Stelpflug et al., 2016 Plant Genome DOI: 10.3835/plantgenome2015.04.0025
SK079__V18_Immature_cob_R1	Immature Cob_V18	V18	Reproductive	PRJNA171684	16262493	0.968423	0.106343	18468	Stelpflug et al., 2016 Plant Genome DOI: 10.3835/plantgenome2015.04.0025
SK080__V18_Immature_cob_R2	Immature Cob_V18	V18	Reproductive	PRJNA171684	24704587	0.967203	0.0726439	18704	Stelpflug et al., 2016 Plant Genome DOI: 10.3835/plantgenome2015.04.0025
SK081__V18_Immature_cob_R3	Immature Cob_V18	V18	Reproductive	PRJNA171684	24658695	0.964744	0.0801211	19125	Stelpflug et al., 2016 Plant Genome DOI: 10.3835/plantgenome2015.04.0025
SK082__VT_Thirteenth_Leaf_R1	Thirteenth Leaf_VT	VT	Leaf	PRJNA171684	6022930	0.887532	0.166654	18628	Stelpflug et al., 2016 Plant Genome DOI: 10.3835/plantgenome2015.04.0025
SK083__VT_Thirteenth_Leaf_R2	Thirteenth Leaf_VT	VT	Leaf	PRJNA171684	7344543	0.848875	0.0757993	18144	Stelpflug et al., 2016 Plant Genome DOI: 10.3835/plantgenome2015.04.0025
SK084__VT_Thirteenth_Leaf_R3	Thirteenth Leaf_VT	VT	Leaf	PRJNA171684	9613761	0.907693	0.161959	17884	Stelpflug et al., 2016 Plant Genome DOI: 10.3835/plantgenome2015.04.0025
SK085__R1_Pre_pollination_cob_R1	Pre-pollination Cob_R1	R1	Reproductive	PRJNA171684	29573107	0.974614	0.069496	20203	Stelpflug et al., 2016 Plant Genome DOI: 10.3835/plantgenome2015.04.0025
SK086__R1_Pre_pollination_cob_R2	Pre-pollination Cob_R1	R1	Reproductive	PRJNA171684	21797893	0.968439	0.0698248	19661	Stelpflug et al., 2016 Plant Genome DOI: 10.3835/plantgenome2015.04.0025
SK087__R1_Pre_pollination_cob_R3	Pre-pollination Cob_R1	R1	Reproductive	PRJNA171684	29086420	0.970685	0.0748905	19532	Stelpflug et al., 2016 Plant Genome DOI: 10.3835/plantgenome2015.04.0025
SK088__R1_Silks_R1	Silks_R1	R1	Reproductive	PRJNA171684	16047977	0.973281	0.0889881	18044	Stelpflug et al., 2016 Plant Genome DOI: 10.3835/plantgenome2015.04.0025
SK089__R1_Silks_R2	Silks_R1	R1	Reproductive	PRJNA171684	18051933	0.974583	0.0670082	17919	Stelpflug et al., 2016 Plant Genome DOI: 10.3835/plantgenome2015.04.0025
SK090__R1_Silks_R3	Silks_R1	R1	Reproductive	PRJNA171684	53861440	0.97433	0.0667686	18186	Stelpflug et al., 2016 Plant Genome DOI: 10.3835/plantgenome2015.04.0025
SK091__R1_Anthers_R1	Anthers_R1	R1	Reproductive	PRJNA171684	13123343	0.969205	0.0938341	19519	Stelpflug et al., 2016 Plant Genome DOI: 10.3835/plantgenome2015.04.0025
SK092__R1_Anthers_R2	Anthers_R1	R1	Reproductive	PRJNA171684	12788980	0.941598	0.0953603	19476	Stelpflug et al., 2016 Plant Genome DOI: 10.3835/plantgenome2015.04.0025
SK093__R1_Anthers_R3	Anthers_R1	R1	Reproductive	PRJNA171684	27416261	0.938866	0.0921852	19609	Stelpflug et al., 2016 Plant Genome DOI: 10.3835/plantgenome2015.04.0025
SK097__R2_Thirteenth_Leaf_R1	Thirteenth Leaf_R2	R2	Leaf	PRJNA171684	10339888	0.860255	0.0732063	18426	Stelpflug et al., 2016 Plant Genome DOI: 10.3835/plantgenome2015.04.0025
SK098__R2_Thirteenth_Leaf_R2	Thirteenth Leaf_R2	R2	Leaf	PRJNA171684	12659466	0.85407	0.0696727	18469	Stelpflug et al., 2016 Plant Genome DOI: 10.3835/plantgenome2015.04.0025
SK099__R2_Thirteenth_Leaf_R3	Thirteenth Leaf_R2	R2	Leaf	PRJNA171684	3228381	0.843765	0.0647072	18267	Stelpflug et al., 2016 Plant Genome DOI: 10.3835/plantgenome2015.04.0025
SK106__2DAP_Whole_seed_R1	Whole Seed_2DAP	2 DAP	Seed	PRJNA171684	13021272	0.938806	0.089523	20404	Stelpflug et al., 2016 Plant Genome DOI: 10.3835/plantgenome2015.04.0025
SK107__2DAP_Whole_seed_R2	Whole Seed_2DAP	2 DAP	Seed	PRJNA171684	21803605	0.940421	0.0714124	19744	Stelpflug et al., 2016 Plant Genome DOI: 10.3835/plantgenome2015.04.0025
SK108__2DAP_Whole_seed_R3	Whole Seed_2DAP	2 DAP	Seed	PRJNA171684	19282008	0.936369	0.0637657	21229	Stelpflug et al., 2016 Plant Genome DOI: 10.3835/plantgenome2015.04.0025
SK109__4DAP_Whole_Seed_R1	Whole Seed_4DAP	4 DAP	Seed	PRJNA171684	21020860	0.939939	0.0810175	19705	Stelpflug et al., 2016 Plant Genome DOI: 10.3835/plantgenome2015.04.0025
SK110__4DAP_Whole_Seed_R2	Whole Seed_4DAP	4 DAP	Seed	PRJNA171684	67575278	0.940692	0.0760311	20134	Stelpflug et al., 2016 Plant Genome DOI: 10.3835/plantgenome2015.04.0025
SK111__4DAP_Whole_Seed_R3	Whole Seed_4DAP	4 DAP	Seed	PRJNA171684	19063673	0.922486	0.0724866	20584	Stelpflug et al., 2016 Plant Genome DOI: 10.3835/plantgenome2015.04.0025
SK112__6DAP_Whole_seed_R1	Whole Seed_6DAP	6 DAP	Seed	PRJNA171684	15599208	0.923766	0.0774008	20424	Stelpflug et al., 2016 Plant Genome DOI: 10.3835/plantgenome2015.04.0025
SK113__6DAP_Whole_seed_R2	Whole Seed_6DAP	6 DAP	Seed	PRJNA171684	22676376	0.91964	0.0739741	20075	Stelpflug et al., 2016 Plant Genome DOI: 10.3835/plantgenome2015.04.0025
SK114__6DAP_Whole_seed_R3	Whole Seed_6DAP	6 DAP	Seed	PRJNA171684	20486880	0.921633	0.0743646	20016	Stelpflug et al., 2016 Plant Genome DOI: 10.3835/plantgenome2015.04.0025
SK115__8DAP_Whole_Seed_R1	Whole Seed_8DAP	8 DAP	Seed	PRJNA171684	25735398	0.922985	0.0794628	20020	Stelpflug et al., 2016 Plant Genome DOI: 10.3835/plantgenome2015.04.0025
SK116__8DAP_Whole_Seed_R2	Whole Seed_8DAP	8 DAP	Seed	PRJNA171684	16545713	0.918224	0.171369	19654	Stelpflug et al., 2016 Plant Genome DOI: 10.3835/plantgenome2015.04.0025
SK117__8DAP_Whole_Seed_R3	Whole Seed_8DAP	8 DAP	Seed	PRJNA171684	21728605	0.92275	0.0734775	20190	Stelpflug et al., 2016 Plant Genome DOI: 10.3835/plantgenome2015.04.0025
SK118__10DAP_Whole_seed_R1	Whole Seed_10DAP	10 DAP	Seed	PRJNA171684	12134071	0.918232	0.0617728	20392	Stelpflug et al., 2016 Plant Genome DOI: 10.3835/plantgenome2015.04.0025
SK119__10DAP_Whole_seed_R2	Whole Seed_10DAP	10 DAP	Seed	PRJNA171684	27235617	0.924505	0.0612312	20554	Stelpflug et al., 2016 Plant Genome DOI: 10.3835/plantgenome2015.04.0025
SK120__10DAP_Whole_seed_R3	Whole Seed_10DAP	12 DAP	Seed	PRJNA171684	24131363	0.925845	0.0647386	20627	Stelpflug et al., 2016 Plant Genome DOI: 10.3835/plantgenome2015.04.0025
SK121__12DAP_Whole_seed_R1	Whole Seed_12DAP	12 DAP	Seed	PRJNA171684	20017864	0.926115	0.0740965	19362	Stelpflug et al., 2016 Plant Genome DOI: 10.3835/plantgenome2015.04.0025
SK122__12DAP_Whole_seed_R2	Whole Seed_12DAP	12 DAP	Seed	PRJNA171684	13886100	0.925988	0.0735148	19866	Stelpflug et al., 2016 Plant Genome DOI: 10.3835/plantgenome2015.04.0025
SK123__12DAP_Whole_seed_R3	Whole Seed_12DAP	12 DAP	Seed	PRJNA171684	24553246	0.925152	0.0827299	20069	Stelpflug et al., 2016 Plant Genome DOI: 10.3835/plantgenome2015.04.0025
SK124__12DAP_Endopsperm_R1	Endosperm_12DAP	12 DAP	Seed	PRJNA171684	71794944	0.92105	0.0729119	17267	Stelpflug et al., 2016 Plant Genome DOI: 10.3835/plantgenome2015.04.0025
SK125__12DAP_Endopsperm_R2	Endosperm_12DAP	12 DAP	Seed	PRJNA171684	63068415	0.945133	0.0816238	17471	Stelpflug et al., 2016 Plant Genome DOI: 10.3835/plantgenome2015.04.0025
SK126__12DAP_Endopsperm_R3	Endosperm_12DAP	12 DAP	Seed	PRJNA171684	16632592	0.911347	0.0722326	16767	Stelpflug et al., 2016 Plant Genome DOI: 10.3835/plantgenome2015.04.0025
SK127__14DAP_Whole_seed_R1	Whole Seed_14DAP	14 DAP	Seed	PRJNA171684	13924250	0.912516	0.0697044	18480	Stelpflug et al., 2016 Plant Genome DOI: 10.3835/plantgenome2015.04.0025
SK128__14DAP_Whole_seed_R2	Whole Seed_14DAP	14 DAP	Seed	PRJNA171684	27689581	0.915831	0.0765562	18910	Stelpflug et al., 2016 Plant Genome DOI: 10.3835/plantgenome2015.04.0025
SK129__14DAP_Whole_seed_R3	Whole Seed_14DAP	14 DAP	Seed	PRJNA171684	19834642	0.916339	0.0767639	18599	Stelpflug et al., 2016 Plant Genome DOI: 10.3835/plantgenome2015.04.0025
SK130__14DAP_Endopsperm_R1	Endosperm_14DAP	14 DAP	Seed	PRJNA171684	23791187	0.921818	0.0788407	15909	Stelpflug et al., 2016 Plant Genome DOI: 10.3835/plantgenome2015.04.0025
SK131__14DAP_Endopsperm_R2	Endosperm_14DAP	14 DAP	Seed	PRJNA171684	12809479	0.912374	0.0705991	16460	Stelpflug et al., 2016 Plant Genome DOI: 10.3835/plantgenome2015.04.0025
SK132__14DAP_Endopsperm_R3	Endosperm_14DAP	14 DAP	Seed	PRJNA171684	12811349	0.911748	0.0746023	16208	Stelpflug et al., 2016 Plant Genome DOI: 10.3835/plantgenome2015.04.0025
SK133__16DAP_Whole_seed_R1	Whole Seed_16DAP	16 DAP	Seed	PRJNA171684	10351629	0.910924	0.0800336	18415	Stelpflug et al., 2016 Plant Genome DOI: 10.3835/plantgenome2015.04.0025
SK134__16DAP_Whole_seed_R2	Whole Seed_16DAP	16 DAP	Seed	PRJNA171684	17558861	0.92337	0.131998	18498	Stelpflug et al., 2016 Plant Genome DOI: 10.3835/plantgenome2015.04.0025
SK135__16DAP_Whole_seed_R3	Whole Seed_16DAP	16 DAP	Seed	PRJNA171684	9934890	0.911594	0.0711255	19026	Stelpflug et al., 2016 Plant Genome DOI: 10.3835/plantgenome2015.04.0025
SK136__16DAP_Endosperm_R1	Endosperm_16DAP	16 DAP	Seed	PRJNA171684	10894675	0.873984	0.0901184	16108	Stelpflug et al., 2016 Plant Genome DOI: 10.3835/plantgenome2015.04.0025
SK137__16DAP_Endosperm_R2	Endosperm_16DAP	16 DAP	Seed	PRJNA171684	11386547	0.838932	0.100557	16219	Stelpflug et al., 2016 Plant Genome DOI: 10.3835/plantgenome2015.04.0025
SK138__16DAP_Endosperm_R3	Endosperm_16DAP	16 DAP	Seed	PRJNA171684	16964310	0.83806	0.0764616	17102	Stelpflug et al., 2016 Plant Genome DOI: 10.3835/plantgenome2015.04.0025
SK139__16DAP_Embryo_R1	Embryo_16DAP	16 DAP	Seed	PRJNA171684	13855953	0.829584	0.0665563	19014	Stelpflug et al., 2016 Plant Genome DOI: 10.3835/plantgenome2015.04.0025
SK140__16DAP_Embryo_R2	Embryo_16DAP	16 DAP	Seed	PRJNA171684	10040995	0.837506	0.0663613	19235	Stelpflug et al., 2016 Plant Genome DOI: 10.3835/plantgenome2015.04.0025
SK141__16DAP_Embryo_R3	Embryo_16DAP	16 DAP	Seed	PRJNA171684	14755844	0.833081	0.0919069	19108	Stelpflug et al., 2016 Plant Genome DOI: 10.3835/plantgenome2015.04.0025
SK142__18DAP_Whole_Seed_R1	Whole Seed_18DAP	18 DAP	Seed	PRJNA171684	18476932	0.928637	0.0985983	18580	Stelpflug et al., 2016 Plant Genome DOI: 10.3835/plantgenome2015.04.0025
SK143__18DAP_Endosperm_R3	Endosperm_18DAP	18 DAP	Seed	PRJNA171684	23715114	0.927732	0.106077	18236	Stelpflug et al., 2016 Plant Genome DOI: 10.3835/plantgenome2015.04.0025
SK144__18DAP_Whole_Seed_R3	Whole Seed_18DAP	18 DAP	Seed	PRJNA171684	17069137	0.920049	0.0970773	18926	Stelpflug et al., 2016 Plant Genome DOI: 10.3835/plantgenome2015.04.0025
SK145__18DAP_Endosperm_R1	Endosperm_18DAP	18 DAP	Seed	PRJNA171684	33516641	0.923032	0.116357	16355	Stelpflug et al., 2016 Plant Genome DOI: 10.3835/plantgenome2015.04.0025
SK146__18DAP_Endosperm_R2	Endosperm_18DAP	18 DAP	Seed	PRJNA171684	31496485	0.927643	0.114833	15959	Stelpflug et al., 2016 Plant Genome DOI: 10.3835/plantgenome2015.04.0025
SK147__18DAP_Whole_Seed_R2	Whole Seed_18DAP	18 DAP	Seed	PRJNA171684	13395201	0.922305	0.104607	16834	Stelpflug et al., 2016 Plant Genome DOI: 10.3835/plantgenome2015.04.0025
SK148__18DAP_Embryo_R1	Embryo_18DAP	18 DAP	Seed	PRJNA171684	20683330	0.922497	0.0829076	19065	Stelpflug et al., 2016 Plant Genome DOI: 10.3835/plantgenome2015.04.0025
SK149__18DAP_Embryo_R2	Embryo_18DAP	18 DAP	Seed	PRJNA171684	36614344	0.928131	0.124572	18783	Stelpflug et al., 2016 Plant Genome DOI: 10.3835/plantgenome2015.04.0025
SK150__18DAP_Embryo_R3	Embryo_18DAP	18 DAP	Seed	PRJNA171684	14867752	0.924202	0.116476	18548	Stelpflug et al., 2016 Plant Genome DOI: 10.3835/plantgenome2015.04.0025
SK151__18DAP_Pericarp_R1	Pericarp_18DAP	18 DAP	Seed	PRJNA171684	18934285	0.934891	0.116249	19991	Stelpflug et al., 2016 Plant Genome DOI: 10.3835/plantgenome2015.04.0025
SK152__18DAP_Pericarp_R2	Pericarp_18DAP	18 DAP	Seed	PRJNA171684	24433941	0.923877	0.0835761	19446	Stelpflug et al., 2016 Plant Genome DOI: 10.3835/plantgenome2015.04.0025
SK153__18DAP_Pericarp_R3	Pericarp_18DAP	18 DAP	Seed	PRJNA171684	23179869	0.92584	0.0851425	19183	Stelpflug et al., 2016 Plant Genome DOI: 10.3835/plantgenome2015.04.0025
SK154__20DAP_Whole_Seed_R1	Whole Seed_20DAP	20 DAP	Seed	PRJNA171684	26247377	0.926918	0.119383	18003	Stelpflug et al., 2016 Plant Genome DOI: 10.3835/plantgenome2015.04.0025
SK155__20DAP_Whole_Seed_R2	Whole Seed_20DAP	20 DAP	Seed	PRJNA171684	33139164	0.930649	0.313777	15311	Stelpflug et al., 2016 Plant Genome DOI: 10.3835/plantgenome2015.04.0025
SK156__20DAP_Whole_Seed_R3	Whole Seed_20DAP	20 DAP	Seed	PRJNA171684	22382828	0.924702	0.148608	16928	Stelpflug et al., 2016 Plant Genome DOI: 10.3835/plantgenome2015.04.0025
SK157__20DAP_Endosperm_R1	Endosperm_20DAP	20 DAP	Seed	PRJNA171684	28501624	0.926703	0.282638	14296	Stelpflug et al., 2016 Plant Genome DOI: 10.3835/plantgenome2015.04.0025
SK158__20DAP_Endosperm_R2	Endosperm_20DAP	20 DAP	Seed	PRJNA171684	20262502	0.925826	0.269578	13784	Stelpflug et al., 2016 Plant Genome DOI: 10.3835/plantgenome2015.04.0025
SK159__20DAP_Endosperm_R3	Endosperm_20DAP	20 DAP	Seed	PRJNA171684	30051184	0.924098	0.146705	14427	Stelpflug et al., 2016 Plant Genome DOI: 10.3835/plantgenome2015.04.0025
SK160__20DAP_Embryo_R1	Embryo_20DAP	20 DAP	Seed	PRJNA171684	16365938	0.91985	0.0796892	18535	Stelpflug et al., 2016 Plant Genome DOI: 10.3835/plantgenome2015.04.0025
SK161__20DAP_Embryo_R2	Embryo_20DAP	20 DAP	Seed	PRJNA171684	15228625	0.925996	0.0798192	18254	Stelpflug et al., 2016 Plant Genome DOI: 10.3835/plantgenome2015.04.0025
SK162__20DAP_Embryo_R3	Embryo_20DAP	20 DAP	Seed	PRJNA171684	18614880	0.92307	0.080628	18194	Stelpflug et al., 2016 Plant Genome DOI: 10.3835/plantgenome2015.04.0025
SK163__22DAP_Whole_Seed_R1	Whole Seed_22DAP	22 DAP	Seed	PRJNA171684	22505329	0.922569	0.126623	17695	Stelpflug et al., 2016 Plant Genome DOI: 10.3835/plantgenome2015.04.0025
SK164__22DAP_Whole_Seed_R2	Whole Seed_22DAP	22 DAP	Seed	PRJNA171684	29926047	0.918438	0.141928	17567	Stelpflug et al., 2016 Plant Genome DOI: 10.3835/plantgenome2015.04.0025
SK165__22DAP_Whole_Seed_R3	Whole Seed_22DAP	22 DAP	Seed	PRJNA171684	25247263	0.915272	0.0128536	17161	Stelpflug et al., 2016 Plant Genome DOI: 10.3835/plantgenome2015.04.0025
SK166__22DAP_Endosperm_R1	Endosperm_22DAP	22 DAP	Seed	PRJNA171684	16700673	0.908839	0.121929	14405	Stelpflug et al., 2016 Plant Genome DOI: 10.3835/plantgenome2015.04.0025
SK167__22DAP_Endosperm_R2	Endosperm_22DAP	22 DAP	Seed	PRJNA171684	15904208	0.909988	0.12958	14202	Stelpflug et al., 2016 Plant Genome DOI: 10.3835/plantgenome2015.04.0025
SK168__22DAP_Endosperm_R3	Endosperm_22DAP	22 DAP	Seed	PRJNA171684	21811111	0.917848	0.135509	13740	Stelpflug et al., 2016 Plant Genome DOI: 10.3835/plantgenome2015.04.0025
SK169__22DAP_Embryo_R1	Embryo_22DAP	22 DAP	Seed	PRJNA171684	11851604	0.910637	0.075898	18560	Stelpflug et al., 2016 Plant Genome DOI: 10.3835/plantgenome2015.04.0025
SK170__22DAP_Embryo_R2	Embryo_22DAP	22 DAP	Seed	PRJNA171684	20255580	0.905997	0.0773274	18741	Stelpflug et al., 2016 Plant Genome DOI: 10.3835/plantgenome2015.04.0025
SK171__22DAP_Embryo_R3	Embryo_22DAP	22 DAP	Seed	PRJNA171684	26761639	0.90409	0.0695109	18717	Stelpflug et al., 2016 Plant Genome DOI: 10.3835/plantgenome2015.04.0025
SK172__24DAP_Whole_Seed_R1	Whole Seed_24DAP	24 DAP	Seed	PRJNA171684	38339727	0.90775	0.115315	17205	Stelpflug et al., 2016 Plant Genome DOI: 10.3835/plantgenome2015.04.0025
SK173__24DAP_Whole_Seed_R2	Whole Seed_24DAP	24 DAP	Seed	PRJNA171684	34732536	0.939515	0.122407	17039	Stelpflug et al., 2016 Plant Genome DOI: 10.3835/plantgenome2015.04.0025
SK174__24DAP_Whole_Seed_R3	Whole Seed_24DAP	24 DAP	Seed	PRJNA171684	25723581	0.935593	0.120938	16939	Stelpflug et al., 2016 Plant Genome DOI: 10.3835/plantgenome2015.04.0025
SK175__24DAP_Endosperm_R1	Endosperm_24DAP	24 DAP	Seed	PRJNA171684	16588026	0.936661	0.129956	13945	Stelpflug et al., 2016 Plant Genome DOI: 10.3835/plantgenome2015.04.0025
SK176__24DAP_Endosperm_R2	Endosperm_24DAP	24 DAP	Seed	PRJNA171684	17442836	0.935667	0.128765	13514	Stelpflug et al., 2016 Plant Genome DOI: 10.3835/plantgenome2015.04.0025
SK177__24DAP_Endosperm_R3	Endosperm_24DAP	24 DAP	Seed	PRJNA171684	13066019	0.935759	0.125828	13816	Stelpflug et al., 2016 Plant Genome DOI: 10.3835/plantgenome2015.04.0025
SK178__24DAP_Embryo_R1	Embryo_24DAP	24 DAP	Seed	PRJNA171684	24103073	0.933549	0.0776629	19206	Stelpflug et al., 2016 Plant Genome DOI: 10.3835/plantgenome2015.04.0025
SK179__24DAP_Embryo_R2	Embryo_24DAP	24 DAP	Seed	PRJNA171684	22872036	0.934175	0.074499	19072	Stelpflug et al., 2016 Plant Genome DOI: 10.3835/plantgenome2015.04.0025
SK180__24DAP_Embryo_R3	Embryo_24DAP	24 DAP	Seed	PRJNA171684	27233677	0.929491	0.0757869	18941	Stelpflug et al., 2016 Plant Genome DOI: 10.3835/plantgenome2015.04.0025
SS.21__DifferentiationZone_3d_R1	Root Developmental Zone_3DAS	3 DAS	Root	PRJNA171684	30243228	0.929321	0.0632953	20628	Stelpflug et al., 2016 Plant Genome DOI: 10.3835/plantgenome2015.04.0025
SS.22__WholeRootSystem_7d_R2	Root System_7DAS	7 DAS	Root	PRJNA171684	32077095	0.926543	0.0729529	21715	Stelpflug et al., 2016 Plant Genome DOI: 10.3835/plantgenome2015.04.0025
SS.25__Seminal_7d_R3	Seminal Roots_7DAS	7 DAS	Root	PRJNA171684	27941841	0.93007	0.059904	21652	Stelpflug et al., 2016 Plant Genome DOI: 10.3835/plantgenome2015.04.0025
SS.27__Mz.Ez_3d_R2	Root Meristematic Zone and Elongation Zone_3DAS	3 DAS	Root	PRJNA171684	28798662	0.92906	0.0704042	18800	Stelpflug et al., 2016 Plant Genome DOI: 10.3835/plantgenome2015.04.0025
SS.28__DifferentiationZone_3d_R3	Root Developmental Zone_3DAS	3 DAS	Root	PRJNA171684	28682852	0.929243	0.0685237	21092	Stelpflug et al., 2016 Plant Genome DOI: 10.3835/plantgenome2015.04.0025
SS.30__WholeRootSystem_7d_R1	Root System_7DAS	7 DAS	Root	PRJNA171684	25279154	0.930095	0.0592665	21794	Stelpflug et al., 2016 Plant Genome DOI: 10.3835/plantgenome2015.04.0025
SS.36__WholePrimaryRoot_7d_R3	Primary Root_7DAS	7 DAS	Root	PRJNA171684	24453533	0.930667	0.0792065	21913	Stelpflug et al., 2016 Plant Genome DOI: 10.3835/plantgenome2015.04.0025
SS.38__WholeRootSystem_3d_R3	Primary Root_3DAS	3 DAS	Root	PRJNA171684	32026946	0.930573	0.0602144	20917	Stelpflug et al., 2016 Plant Genome DOI: 10.3835/plantgenome2015.04.0025
SS.39__WholeRootSystem_3d_R1	Primary Root_3DAS	3 DAS	Root	PRJNA171684	14215579	0.928268	0.0597392	20782	Stelpflug et al., 2016 Plant Genome DOI: 10.3835/plantgenome2015.04.0025
SS.40__WholeRootSystem_3d_R2	Primary Root_3DAS	3 DAS	Root	PRJNA171684	29510858	0.951728	0.059693	20689	Stelpflug et al., 2016 Plant Genome DOI: 10.3835/plantgenome2015.04.0025
SS.42__WholePrimaryRoot_7d_R2	Primary Root_7DAS	7 DAS	Root	PRJNA171684	116263972	0.967543	0.0595277	21870	Stelpflug et al., 2016 Plant Genome DOI: 10.3835/plantgenome2015.04.0025
SS.44__Seminal_7d_R1	Seminal Roots_7DAS	7 DAS	Root	PRJNA171684	15989500	0.927313	0.0573102	21354	Stelpflug et al., 2016 Plant Genome DOI: 10.3835/plantgenome2015.04.0025
SS.45__Mz.Ez_3d_R1	Root Meristematic Zone and Elongation Zone_3DAS	3 DAS	Root	PRJNA171684	29457889	0.930603	0.0621353	18916	Stelpflug et al., 2016 Plant Genome DOI: 10.3835/plantgenome2015.04.0025
SS.54__WholeRootSystem_7d_R3	Root System_7DAS	7 DAS	Root	PRJNA171684	28353228	0.973212	0.0631944	21736	Stelpflug et al., 2016 Plant Genome DOI: 10.3835/plantgenome2015.04.0025
SS.56__Mz.Ez_3d_R3	Root Meristematic Zone and Elongation Zone_3DAS	3 DAS	Root	PRJNA171684	11681274	0.960753	0.0672005	18681	Stelpflug et al., 2016 Plant Genome DOI: 10.3835/plantgenome2015.04.0025
SS.58__WholePrimaryRoot_7d_R1	Primary Root_7DAS	7 DAS	Root	PRJNA171684	81800541	0.969285	0.0650384	21736	Stelpflug et al., 2016 Plant Genome DOI: 10.3835/plantgenome2015.04.0025
SS.61__DifferentiationZone_3d_R2	Root Developmental Zone_3DAS	3 DAS	Root	PRJNA171684	5959895	0.957452	0.0632277	20427	Stelpflug et al., 2016 Plant Genome DOI: 10.3835/plantgenome2015.04.0025
SS.65__CrownRoot_Node4_V7_R1	Crown Root Node4_V7	V7	Root	PRJNA171684	32837094	0.967179	0.0877353	21174	Stelpflug et al., 2016 Plant Genome DOI: 10.3835/plantgenome2015.04.0025
SS.66__CrownRoot_Node4_V7_R2	Crown Root Node4_V7	V7	Root	PRJNA171684	47084678	0.96427	0.0736531	21543	Stelpflug et al., 2016 Plant Genome DOI: 10.3835/plantgenome2015.04.0025
SS.68__CrownRoot_Node5_V13_R1	Crown Root Node5_V13	V13	Root	PRJNA171684	16974448	0.972539	0.117183	21195	Stelpflug et al., 2016 Plant Genome DOI: 10.3835/plantgenome2015.04.0025
SS.69__BraceRoot_Node6_abvgrnd_V13_R1	Brace Root Node6_V13	V13	Root	PRJNA171684	46426758	0.974147	0.0658709	20526	Stelpflug et al., 2016 Plant Genome DOI: 10.3835/plantgenome2015.04.0025
SS.70__CrownRoot_Nodes_1.3__V7_R1	Crown Root Nodes 1-3_V7	V7	Root	PRJNA171684	38625342	0.958191	0.0834566	21618	Stelpflug et al., 2016 Plant Genome DOI: 10.3835/plantgenome2015.04.0025
SS.71__CrownRoot_Nodes_1.3__V7_R3	Crown Root Nodes 1-3_V7	V7	Root	PRJNA171684	18419676	0.958885	0.0786565	21435	Stelpflug et al., 2016 Plant Genome DOI: 10.3835/plantgenome2015.04.0025
SS.73__CrownRoot_Node4_V7_R3	Crown Root Node4_V7	V7	Root	PRJNA171684	14426127	0.961919	0.0640532	21178	Stelpflug et al., 2016 Plant Genome DOI: 10.3835/plantgenome2015.04.0025
SS.74__BraceRoot_Node6_abvgrnd_V13_R2	Brace Root Node6_V13	V13	Root	PRJNA171684	14822961	0.968749	0.0624242	19781	Stelpflug et al., 2016 Plant Genome DOI: 10.3835/plantgenome2015.04.0025
SS.75__CrownRoot_Node5_V13_R3	Crown Root Node5_V13	V13	Root	PRJNA171684	64819477	0.959854	0.063386	21879	Stelpflug et al., 2016 Plant Genome DOI: 10.3835/plantgenome2015.04.0025
SS.76__BraceRoot_Node6_abvgrnd_V13_R3	Brace Root Node6_V13	V13	Root	PRJNA171684	25702380	0.949434	0.0629169	20255	Stelpflug et al., 2016 Plant Genome DOI: 10.3835/plantgenome2015.04.0025
SS.77__CrownRoot_Node5_V13_R2	Crown Root Node5_V13	V13	Root	PRJNA171684	17680134	0.951256	0.0724493	20873	Stelpflug et al., 2016 Plant Genome DOI: 10.3835/plantgenome2015.04.0025
SS.78__CrownRoot_Node5_V7_R2	Crown Root Node5_V7	V7	Root	PRJNA171684	22390298	0.950912	0.0852647	20701	Stelpflug et al., 2016 Plant Genome DOI: 10.3835/plantgenome2015.04.0025
alb_ctrl_R1	Colletotrichum graminicola innoculation 0hpi	14 DAS	Leaf	PRJEB10574	78465120	0.956475	0.0779331	16932
alb_ctrl_R2	Colletotrichum graminicola innoculation 0hpi	14 DAS	Leaf	PRJEB10574	78953926	0.958819	0.0842454	16991
alb_ctrl_R3	Colletotrichum graminicola innoculation 0hpi	14 DAS	Leaf	PRJEB10574	74020812	0.956271	0.0884246	18902
alb_24h_R2	Colletotrichum graminicola innoculation 24hpi	14 DAS	Leaf	PRJEB10574	89903545	0.955932	0.0648576	19516
alb_24h_R3	Colletotrichum graminicola innoculation 24hpi	14 DAS	Leaf	PRJEB10574	79786850	0.956127	0.0566114	19623
alb_48h_R2	Colletotrichum graminicola innoculation 48hpi	14 DAS	Leaf	PRJEB10574	101719122	0.952396	0.060595	19660
alb_48h_R3	Colletotrichum graminicola innoculation 48hpi	14 DAS	Leaf	PRJEB10574	111777439	0.944541	0.0559172	19570
drght_ctrl_24h_R1	24hr drought control	5 DAS	primary root	PRJNA226757	39503962	0.939126	0.0674147	21110	Opitz et al., 2014 BMC Genomics DOI:10.1186/1471-2164-15-741
drght_0.2_6h_R1	6hr -0.2 MPa PEG drought treatment	5 DAS	primary root	PRJNA226757	36861627	0.939729	0.0590228	21211	Opitz et al., 2014 BMC Genomics DOI:10.1186/1471-2164-15-741
drght_0.8_24h_R1	24hr -0.8 MPa PEG drought treatment	5 DAS	primary root	PRJNA226757	30576197	0.937851	0.0626834	21654	Opitz et al., 2014 BMC Genomics DOI:10.1186/1471-2164-15-741
drght_ctrl_6h_R1	6hr drought control	5 DAS	primary root	PRJNA226757	21227710	0.937258	0.0578122	20874	Opitz et al., 2014 BMC Genomics DOI:10.1186/1471-2164-15-741
drght_0.8_24h_R2	24hr -0.8 MPa PEG drought treatment	5 DAS	primary root	PRJNA226757	32649763	0.789017	0.0586593	21687	Opitz et al., 2014 BMC Genomics DOI:10.1186/1471-2164-15-741
drght_0.8_6h_R1	6hr -0.8 MPa PEG drought treatment	5 DAS	primary root	PRJNA226757	38345291	0.783356	0.0559584	21209	Opitz et al., 2014 BMC Genomics DOI:10.1186/1471-2164-15-741
drght_ctrl_6h_R2	6hr drought control	5 DAS	primary root	PRJNA226757	23866376	0.786481	0.0535875	20581	Opitz et al., 2014 BMC Genomics DOI:10.1186/1471-2164-15-741
drght_0.2_24h_R1	24hr -0.2 MPa PEG drought treatment	5 DAS	primary root	PRJNA226757	26273887	0.787318	0.0583467	21537	Opitz et al., 2014 BMC Genomics DOI:10.1186/1471-2164-15-741
drght_0.8_6h_R2	6hr -0.8 MPa PEG drought treatment	5 DAS	primary root	PRJNA226757	45723550	0.947911	0.0554936	21296	Opitz et al., 2014 BMC Genomics DOI:10.1186/1471-2164-15-741
drght_0.2_24h_R2	24hr -0.2 MPa PEG drought treatment	5 DAS	primary root	PRJNA226757	54358044	0.948446	0.0565835	21520	Opitz et al., 2014 BMC Genomics DOI:10.1186/1471-2164-15-741
drght_0.2_6h_R2	6hr -0.2 MPa PEG drought treatment	5 DAS	primary root	PRJNA226757	25770777	0.951615	0.107875	20758	Opitz et al., 2014 BMC Genomics DOI:10.1186/1471-2164-15-741
drght_ctrl_24h_R2	24hr drought control	5 DAS	primary root	PRJNA226757	26118421	0.948879	0.0554749	21318	Opitz et al., 2014 BMC Genomics DOI:10.1186/1471-2164-15-741
drght_ctrl_6h_R3	6hr drought control	5 DAS	primary root	PRJNA226757	17289436	0.94053	0.0568643	20619	Opitz et al., 2014 BMC Genomics DOI:10.1186/1471-2164-15-741
drght_0.8_24h_R3	24hr -0.8 MPa PEG drought treatment	5 DAS	primary root	PRJNA226757	18774235	0.939721	0.066727	21288	Opitz et al., 2014 BMC Genomics DOI:10.1186/1471-2164-15-741
drght_0.2_24h_R3	24hr -0.2 MPa PEG drought treatment	5 DAS	primary root	PRJNA226757	12384306	0.941464	0.056369	21363	Opitz et al., 2014 BMC Genomics DOI:10.1186/1471-2164-15-741
drght_0.2_6h_R3	6hr -0.2 MPa PEG drought treatment	5 DAS	primary root	PRJNA226757	9763584	0.942334	0.0580922	20908	Opitz et al., 2014 BMC Genomics DOI:10.1186/1471-2164-15-741
drght_0.2_24h_R4	24hr -0.2 MPa PEG drought treatment	5 DAS	primary root	PRJNA226757	30357578	0.941133	0.0632718	21607	Opitz et al., 2014 BMC Genomics DOI:10.1186/1471-2164-15-741
drght_ctrl_6h_R4	6hr drought control	5 DAS	primary root	PRJNA226757	17373825	0.943163	0.0653949	20666	Opitz et al., 2014 BMC Genomics DOI:10.1186/1471-2164-15-741
drght_ctrl_24h_R3	24hr drought control	5 DAS	primary root	PRJNA226757	20943044	0.946284	0.118934	21146	Opitz et al., 2014 BMC Genomics DOI:10.1186/1471-2164-15-741
drght_0.8_6h_R3	6hr -0.8 MPa PEG drought treatment	5 DAS	primary root	PRJNA226757	25049027	0.943676	0.0571503	20822	Opitz et al., 2014 BMC Genomics DOI:10.1186/1471-2164-15-741
drght_0.2_6h_R4	6hr -0.2 MPa PEG drought treatment	5 DAS	primary root	PRJNA226757	27534317	0.952813	0.0567393	20580	Opitz et al., 2014 BMC Genomics DOI:10.1186/1471-2164-15-741
drght_ctrl_24h_R4	24hr drought control	5 DAS	primary root	PRJNA226757	24929391	0.951781	0.0555098	21017	Opitz et al., 2014 BMC Genomics DOI:10.1186/1471-2164-15-741
drght_0.8_6h_R4	6hr -0.8 MPa PEG drought treatment	5 DAS	primary root	PRJNA226757	27148244	0.95521	0.0570222	21082	Opitz et al., 2014 BMC Genomics DOI:10.1186/1471-2164-15-741
drght_0.8_24h_R4	24hr -0.8 MPa PEG drought treatment	5 DAS	primary root	PRJNA226757	53393484	0.954256	0.13351	21112	Opitz et al., 2014 BMC Genomics DOI:10.1186/1471-2164-15-741
heat_R1	50°C heat stress for 4 hrs	14 DAS	whole above-ground tissue	PRJNA244661	16987787	0.972981	0.189221	18268	Makarevitch et al., 2015 PLOS Genetics DOI:https:10.1371/journal.pgen.1004915
cold_R1	5°C cold stress for 16 hrs	14 DAS	whole above-ground tissue	PRJNA244661	22179046	0.974153	0.129068	20284	Makarevitch et al., 2015 PLOS Genetics DOI:https:10.1371/journal.pgen.1004915
htcld_ctrl_R1	heat/cold stress control	14 DAS	whole above-ground tissue	PRJNA244661	27049106	0.97459	0.136384	21078	Makarevitch et al., 2015 PLOS Genetics DOI:https:10.1371/journal.pgen.1004915
heat_R2	50°C heat stress for 4 hrs	14 DAS	whole above-ground tissue	PRJNA244661	80646172	0.983331	0.128153	18333	Makarevitch et al., 2015 PLOS Genetics DOI:https:10.1371/journal.pgen.1004915
heat_R3	50°C heat stress for 4 hrs	14 DAS	whole above-ground tissue	PRJNA244661	57658309	0.9839	0.121186	18531	Makarevitch et al., 2015 PLOS Genetics DOI:https:10.1371/journal.pgen.1004915
cold_R2	5°C cold stress for 16 hrs	14 DAS	whole above-ground tissue	PRJNA244661	57596195	0.983389	0.142268	20576	Makarevitch et al., 2015 PLOS Genetics DOI:https:10.1371/journal.pgen.1004915
cold_R3	5°C cold stress for 16 hrs	14 DAS	whole above-ground tissue	PRJNA244661	57532124	0.984479	0.126607	20514	Makarevitch et al., 2015 PLOS Genetics DOI:https:10.1371/journal.pgen.1004915
htcld_ctrl_R2	heat/cold stress control	14 DAS	whole above-ground tissue	PRJNA244661	66365250	0.983124	0.123909	21304	Makarevitch et al., 2015 PLOS Genetics DOI:https:10.1371/journal.pgen.1004915
htcld_ctrl_R3	heat/cold stress control	14 DAS	whole above-ground tissue	PRJNA244661	79426132	0.9837	0.142542	21294	Makarevitch et al., 2015 PLOS Genetics DOI:https:10.1371/journal.pgen.1004915
slt_ctrl_R1	0 mM salt stress control	110 DAS	Leaf	PRJNA323555	21621377	0.822046	0.0586325	18112	http://childslab.plantbiology.msu.edu
slt_R1	200 mM salt stress	110 DAS	Leaf	PRJNA323555	22009359	0.829726	0.0536518	18285	http://childslab.plantbiology.msu.edu
slt_ctrl_R2	0 mM salt stress control	110 DAS	Leaf	PRJNA323555	22740232	0.880525	0.0575028	18509	http://childslab.plantbiology.msu.edu
slt_R2	200 mM salt stress	110 DAS	Leaf	PRJNA323555	21147355	0.845364	0.0961912	18407	http://childslab.plantbiology.msu.edu
slt_ctrl_R3	0 mM salt stress control	110 DAS	Leaf	PRJNA323555	32151773	0.814174	0.0877582	18363	http://childslab.plantbiology.msu.edu
slt_R3	200 mM salt stress	110 DAS	Leaf	PRJNA323555	21817105	0.778179	0.0999328	18348	http://childslab.plantbiology.msu.edu
gls_us_ctrl_R1	minimal natural Cercospora zeina infection on upper leaves	VT	Leaf	PRJNA369690	25570244	0.969842	0.129522	19310	Swart et al., 2017 MPMI DOI: ﻿10.1094/MPMI-03-17-0054-R
gls_us_R1	severe natural Cercospora zeina infection on lower leaves	VT	Leaf	PRJNA369690	26002539	0.810623	0.136572	19531	Swart et al., 2017 MPMI DOI: ﻿10.1094/MPMI-03-17-0054-R
gls_us_ctrl_R3	minimal natural Cercospora zeina infection on upper leaves	VT	Leaf	PRJNA369690	25738384	0.968183	0.177771	18811	Swart et al., 2017 MPMI DOI: ﻿10.1094/MPMI-03-17-0054-R
gls_us_R3	severe natural Cercospora zeina infection on lower leaves	VT	Leaf	PRJNA369690	25786492	0.837986	0.189373	19209	Swart et al., 2017 MPMI DOI: ﻿10.1094/MPMI-03-17-0054-R
gls_us_ctrl_R2	minimal natural Cercospora zeina infection on upper leaves	VT	Leaf	PRJNA369690	25262262	0.936102	0.144904	19180	Swart et al., 2017 MPMI DOI: ﻿10.1094/MPMI-03-17-0054-R
gls_us_R2	severe natural Cercospora zeina infection on lower leaves	VT	Leaf	PRJNA369690	24243671	0.782998	0.156061	19487	Swart et al., 2017 MPMI DOI: ﻿10.1094/MPMI-03-17-0054-R
