# Supplementary material for: An updated gene atlas for maize reveals organ‐specific and stress‐induced genes
Source: Plant J. 2019 Jan 22;97(6):1154–67. doi: 10.1111/tpj.14184 (PMC6850026; doi:10.1111/tpj.14184)
Supplement: Supplementary file 9 — Data S2. PCC matrix for tissue samples. [file TPJ-97-1154-s009.xlsx]

## Sheet: data
	alb_24h_R1	alb_24h_R2	alb_24h_R5	alb_48h_R1	alb_48h_R2	alb_48h_R3	alb_ctrl_R1	alb_ctrl_R2	alb_ctrl_R3	cold_R1	cold_R2	cold_R3	drght_0.2_24h_R1	drght_0.2_24h_R2	drght_0.2_24h_R3	drght_0.2_24h_R4	drght_0.2_6h_R1	drght_0.2_6h_R2	drght_0.2_6h_R3	drght_0.2_6h_R4	drght_0.8_24h_R1	drght_0.8_24h_R2	drght_0.8_24h_R3	drght_0.8_24h_R4	drght_0.8_6h_R1	drght_0.8_6h_R2	drght_0.8_6h_R3	drght_0.8_6h_R4	drght_ctrl_24h_R1	drght_ctrl_24h_R2	drght_ctrl_24h_R3	drght_ctrl_24h_R4	drght_ctrl_6h_R1	drght_ctrl_6h_R2	drght_ctrl_6h_R3	drght_ctrl_6h_R4	gls_china_ctrl_R1	gls_china_ctrl_R2	gls_china_ctrl_R3	gls_china_R1	gls_china_R2	gls_china_R3	gls_us_ctrl_R1	gls_us_ctrl_R2	gls_us_ctrl_R3	gls_us_R1	gls_us_R2	gls_us_R3	heat_R1
alb_24h_R1	1	0.923865	0.885743	0.925979	0.911813	0.87769	0.898002	0.898483	0.907773	0.800041	0.791367	0.798796	0.633728	0.631677	0.637711	0.646959	0.608456	0.603606	0.606484	0.601309	0.649441	0.645419	0.646528	0.651711	0.607902	0.616547	0.601541	0.609588	0.62319	0.619094	0.623089	0.618082	0.600659	0.592464	0.600341	0.599047	0.900626	0.897446	0.891945	0.885347	0.89065	0.885413	0.899789	0.890612	0.896345	0.884075	0.884915	0.889737	0.804769
alb_24h_R2	0.923865	1	0.951187	0.910904	0.984264	0.93051	0.906128	0.904322	0.946947	0.819856	0.807325	0.815867	0.656934	0.657917	0.662823	0.666555	0.641124	0.639808	0.648355	0.63424	0.667328	0.663114	0.664729	0.670418	0.64417	0.6501	0.638166	0.648802	0.648903	0.648334	0.652379	0.645607	0.637208	0.626674	0.635995	0.635411	0.921527	0.911736	0.914371	0.928707	0.924736	0.922673	0.92093	0.913115	0.910879	0.927538	0.922181	0.923765	0.770573
alb_24h_R5	0.885743	0.951187	1	0.900028	0.958253	0.979094	0.843054	0.83811	0.899616	0.778124	0.765453	0.774656	0.677903	0.679744	0.687833	0.690888	0.656888	0.654574	0.663148	0.650173	0.693587	0.689692	0.690594	0.697047	0.661485	0.666934	0.654045	0.666643	0.669772	0.665549	0.670639	0.663899	0.65006	0.641494	0.64984	0.648688	0.898108	0.876431	0.877868	0.927858	0.91118	0.918776	0.89742	0.876741	0.875581	0.926595	0.918116	0.910093	0.735185
alb_48h_R1	0.925979	0.910904	0.900028	1	0.916027	0.905081	0.800672	0.805112	0.851077	0.76242	0.756785	0.762258	0.639509	0.643799	0.649329	0.656521	0.624041	0.626507	0.632073	0.62244	0.656768	0.655021	0.657282	0.671551	0.629836	0.639214	0.623326	0.638277	0.633488	0.630969	0.633937	0.62879	0.617023	0.611105	0.616721	0.617328	0.868733	0.842278	0.842776	0.893194	0.880366	0.884269	0.867685	0.840907	0.840934	0.892001	0.883228	0.878817	0.740317
alb_48h_R2	0.911813	0.984264	0.958253	0.916027	1	0.944408	0.890491	0.890159	0.936277	0.814789	0.800339	0.810766	0.667138	0.669012	0.676244	0.680996	0.651141	0.651446	0.658334	0.647374	0.682514	0.678209	0.681853	0.691087	0.65615	0.664054	0.649959	0.662014	0.659613	0.657701	0.661118	0.655478	0.644592	0.636463	0.645283	0.644205	0.916155	0.902384	0.903822	0.934922	0.925384	0.926799	0.915172	0.90198	0.901185	0.933145	0.925807	0.923843	0.762309
alb_48h_R3	0.87769	0.93051	0.979094	0.905081	0.944408	1	0.82288	0.823063	0.875966	0.771549	0.757946	0.769167	0.664401	0.668344	0.678418	0.682895	0.644626	0.646515	0.65104	0.643453	0.686415	0.682835	0.687451	0.698611	0.651997	0.660042	0.644467	0.659509	0.657538	0.651563	0.655361	0.65212	0.636121	0.630745	0.63877	0.635753	0.881727	0.859633	0.861301	0.914035	0.897035	0.908665	0.880549	0.859206	0.858275	0.911917	0.907474	0.89519	0.728711
alb_ctrl_R1	0.898002	0.906128	0.843054	0.800672	0.890491	0.82288	1	0.988376	0.941754	0.813316	0.79815	0.806831	0.568347	0.5623	0.570421	0.578126	0.545311	0.540364	0.540581	0.535255	0.580423	0.57664	0.578329	0.579253	0.543404	0.55043	0.537438	0.541397	0.558121	0.551853	0.557264	0.552423	0.539425	0.530851	0.541448	0.536377	0.862084	0.880145	0.874491	0.835263	0.847678	0.840163	0.86173	0.873589	0.879565	0.834525	0.839855	0.847245	0.780538
alb_ctrl_R2	0.898483	0.904322	0.83811	0.805112	0.890159	0.823063	0.988376	1	0.941602	0.820978	0.806671	0.816031	0.561713	0.558461	0.567812	0.574203	0.542877	0.5425	0.538993	0.536385	0.576439	0.572832	0.577209	0.581899	0.543024	0.549711	0.53799	0.5434	0.557686	0.549769	0.552937	0.551553	0.53657	0.531695	0.542047	0.534846	0.851529	0.869525	0.864699	0.827052	0.839629	0.831377	0.850667	0.863064	0.868383	0.825551	0.830596	0.838446	0.779539
alb_ctrl_R3	0.907773	0.946947	0.899616	0.851077	0.936277	0.875966	0.941754	0.941602	1	0.814525	0.8022	0.809901	0.629428	0.625083	0.63122	0.637753	0.611669	0.60684	0.611281	0.599255	0.639982	0.636689	0.637122	0.638466	0.611757	0.617054	0.605814	0.61263	0.619364	0.617211	0.621121	0.614645	0.607059	0.595433	0.606569	0.603721	0.888275	0.890091	0.895843	0.881173	0.882582	0.878173	0.887734	0.894582	0.889266	0.880056	0.877565	0.881747	0.754788
cold_R1	0.800041	0.819856	0.778124	0.76242	0.814789	0.771549	0.813316	0.820978	0.814525	1	0.982734	0.986703	0.701243	0.700238	0.703093	0.707957	0.700009	0.703678	0.692402	0.692873	0.706012	0.705777	0.704398	0.706545	0.700338	0.708551	0.693303	0.699417	0.701147	0.697494	0.695702	0.696318	0.691232	0.688865	0.693084	0.690031	0.786486	0.786784	0.801073	0.767626	0.770941	0.766225	0.785635	0.799374	0.785674	0.765816	0.765332	0.769934	0.827734
cold_R2	0.791367	0.807325	0.765453	0.756785	0.800339	0.757946	0.79815	0.806671	0.8022	0.982734	1	0.989747	0.697057	0.696348	0.698354	0.705554	0.695941	0.697611	0.685003	0.6871	0.704286	0.704423	0.701028	0.703791	0.694074	0.703112	0.687699	0.69453	0.695264	0.69257	0.689475	0.690632	0.684491	0.682732	0.686208	0.684043	0.773308	0.772465	0.788636	0.754072	0.757641	0.754714	0.772251	0.786682	0.771137	0.752029	0.753633	0.756389	0.834004
cold_R3	0.798796	0.815867	0.774656	0.762258	0.810766	0.769167	0.806831	0.816031	0.809901	0.986703	0.989747	1	0.70259	0.702465	0.705792	0.711823	0.700701	0.704162	0.691091	0.693781	0.710463	0.71031	0.709023	0.712265	0.700398	0.708979	0.693797	0.700546	0.702484	0.698845	0.695874	0.698062	0.690019	0.689195	0.692791	0.68953	0.782416	0.782887	0.796546	0.763529	0.768284	0.766164	0.781312	0.794406	0.781529	0.76139	0.764997	0.766969	0.842612
drght_0.2_24h_R1	0.633728	0.656934	0.677903	0.639509	0.667138	0.664401	0.568347	0.561713	0.629428	0.701243	0.697057	0.70259	1	0.990637	0.985161	0.986163	0.980259	0.969274	0.967274	0.963865	0.982696	0.982516	0.970272	0.956547	0.976785	0.976328	0.967815	0.963113	0.977358	0.979216	0.98125	0.976637	0.972749	0.963394	0.963404	0.966125	0.652471	0.635101	0.644444	0.662588	0.654047	0.658541	0.653757	0.646189	0.63629	0.663993	0.659755	0.655634	0.636909
drght_0.2_24h_R2	0.631677	0.657917	0.679744	0.643799	0.669012	0.668344	0.5623	0.558461	0.625083	0.700238	0.696348	0.702465	0.990637	1	0.988417	0.984961	0.984041	0.977109	0.973375	0.969364	0.981921	0.983411	0.973191	0.962297	0.983419	0.980009	0.975009	0.971782	0.985941	0.985254	0.984582	0.983833	0.976988	0.973569	0.971181	0.972007	0.645923	0.628111	0.636483	0.660149	0.650338	0.655484	0.64684	0.63755	0.628807	0.660954	0.656302	0.651296	0.629577
drght_0.2_24h_R3	0.637711	0.662823	0.687833	0.649329	0.676244	0.678418	0.570421	0.567812	0.63122	0.703093	0.698354	0.705792	0.985161	0.988417	1	0.986448	0.974181	0.970579	0.969523	0.969459	0.982268	0.982971	0.98096	0.97304	0.975447	0.973999	0.973087	0.971878	0.978353	0.977854	0.980761	0.980362	0.969809	0.966701	0.967986	0.967326	0.650603	0.632532	0.63976	0.665473	0.655571	0.661351	0.651591	0.64075	0.633268	0.666165	0.661996	0.656406	0.636011
drght_0.2_24h_R4	0.646959	0.666555	0.690888	0.656521	0.680996	0.682895	0.578126	0.574203	0.637753	0.707957	0.705554	0.711823	0.986163	0.984961	0.986448	1	0.970381	0.961982	0.957385	0.96296	0.991355	0.989648	0.984036	0.978016	0.96879	0.97321	0.962116	0.961067	0.970206	0.969202	0.97149	0.970357	0.959084	0.954201	0.954874	0.956595	0.659718	0.642093	0.649612	0.672373	0.662883	0.670138	0.660453	0.650565	0.642705	0.672927	0.670775	0.663671	0.652076
drght_0.2_6h_R1	0.608456	0.641124	0.656888	0.624041	0.651141	0.644626	0.545311	0.542877	0.611669	0.700009	0.695941	0.700701	0.980259	0.984041	0.974181	0.970381	1	0.988725	0.981496	0.979948	0.96472	0.967825	0.95811	0.944399	0.991459	0.988768	0.985877	0.979476	0.981169	0.984596	0.981074	0.981139	0.987047	0.984903	0.981894	0.984356	0.62804	0.60992	0.62201	0.63872	0.629445	0.631801	0.628857	0.622866	0.610643	0.639411	0.632427	0.630365	0.602675
drght_0.2_6h_R2	0.603606	0.639808	0.654574	0.626507	0.651446	0.646515	0.540364	0.5425	0.60684	0.703678	0.697611	0.704162	0.969274	0.977109	0.970579	0.961982	0.988725	1	0.984771	0.983977	0.955387	0.959255	0.956092	0.948087	0.992091	0.988734	0.988505	0.985887	0.979419	0.979798	0.97634	0.980427	0.985269	0.987895	0.984938	0.984559	0.620173	0.602398	0.615852	0.634379	0.624778	0.627121	0.620633	0.616281	0.602722	0.634603	0.627572	0.625305	0.596882
drght_0.2_6h_R3	0.606484	0.648355	0.663148	0.632073	0.658334	0.65104	0.540581	0.538993	0.611281	0.692402	0.685003	0.691091	0.967274	0.973375	0.969523	0.957385	0.981496	0.984771	1	0.982348	0.948322	0.95093	0.951635	0.942286	0.984598	0.978694	0.98725	0.985547	0.973412	0.978254	0.980654	0.979494	0.985913	0.982167	0.98511	0.986726	0.631033	0.611402	0.623853	0.646089	0.636124	0.637992	0.632087	0.624955	0.612221	0.646982	0.638832	0.637099	0.588573
drght_0.2_6h_R4	0.601309	0.63424	0.650173	0.62244	0.647374	0.643453	0.535255	0.536385	0.599255	0.692873	0.6871	0.693781	0.963865	0.969364	0.969459	0.96296	0.979948	0.983977	0.982348	1	0.953988	0.956554	0.962996	0.957862	0.982366	0.983173	0.989217	0.987909	0.968033	0.971536	0.97289	0.977577	0.9775	0.979939	0.983945	0.985606	0.61855	0.601565	0.611665	0.631053	0.622624	0.624898	0.619234	0.612189	0.602075	0.631342	0.62537	0.623148	0.589954
drght_0.8_24h_R1	0.649441	0.667328	0.693587	0.656768	0.682514	0.686415	0.580423	0.576439	0.639982	0.706012	0.704286	0.710463	0.982696	0.981921	0.982268	0.991355	0.96472	0.955387	0.948322	0.953988	1	0.99277	0.985925	0.976138	0.964654	0.969799	0.954452	0.952993	0.96208	0.960361	0.961713	0.960324	0.948939	0.944455	0.944091	0.945736	0.662473	0.645532	0.652751	0.67501	0.665811	0.673266	0.663173	0.6536	0.646049	0.675492	0.67391	0.666573	0.654597
drght_0.8_24h_R2	0.645419	0.663114	0.689692	0.655021	0.678209	0.682835	0.57664	0.572832	0.636689	0.705777	0.704423	0.71031	0.982516	0.983411	0.982971	0.989648	0.967825	0.959255	0.95093	0.956554	0.99277	1	0.985911	0.976229	0.967837	0.972465	0.9584	0.956983	0.964616	0.962429	0.962965	0.962498	0.951331	0.949068	0.948179	0.948927	0.657055	0.639552	0.647533	0.670158	0.660721	0.668259	0.657614	0.648253	0.640066	0.670608	0.668815	0.661454	0.651235
drght_0.8_24h_R3	0.646528	0.664729	0.690594	0.657282	0.681853	0.687451	0.578329	0.577209	0.637122	0.704398	0.701028	0.709023	0.970272	0.973191	0.98096	0.984036	0.95811	0.956092	0.951635	0.962996	0.985925	0.985911	1	0.98791	0.961128	0.966635	0.96166	0.961987	0.958411	0.95735	0.959633	0.963142	0.945952	0.946982	0.950463	0.950429	0.654517	0.638033	0.643963	0.669041	0.659339	0.667251	0.654834	0.644172	0.638134	0.668913	0.667453	0.659479	0.645687
drght_0.8_24h_R4	0.651711	0.670418	0.697047	0.671551	0.691087	0.698611	0.579253	0.581899	0.638466	0.706545	0.703791	0.712265	0.956547	0.962297	0.97304	0.978016	0.944399	0.948087	0.942286	0.957862	0.976138	0.976229	0.98791	1	0.950858	0.957866	0.953412	0.95781	0.949134	0.94543	0.948177	0.954425	0.93426	0.937949	0.942306	0.939665	0.653745	0.635868	0.641772	0.673507	0.662676	0.671931	0.653723	0.641488	0.635602	0.672938	0.671797	0.662319	0.648898
drght_0.8_6h_R1	0.607902	0.64417	0.661485	0.629836	0.65615	0.651997	0.543404	0.543024	0.611757	0.700338	0.694074	0.700398	0.976785	0.983419	0.975447	0.96879	0.991459	0.992091	0.984598	0.982366	0.964654	0.967837	0.961128	0.950858	1	0.990682	0.989334	0.985792	0.98073	0.981519	0.977978	0.980303	0.985254	0.985735	0.982409	0.9834	0.626842	0.608244	0.619842	0.64115	0.631031	0.633719	0.627526	0.620598	0.608717	0.641668	0.634353	0.631707	0.597457
drght_0.8_6h_R2	0.616547	0.6501	0.666934	0.639214	0.664054	0.660042	0.55043	0.549711	0.617054	0.708551	0.703112	0.708979	0.976328	0.980009	0.973999	0.97321	0.988768	0.988734	0.978694	0.983173	0.969799	0.972465	0.966635	0.957866	0.990682	1	0.984686	0.982084	0.972288	0.973754	0.971273	0.973236	0.976622	0.976688	0.974142	0.976123	0.637296	0.6183	0.631071	0.65068	0.640383	0.6439	0.637862	0.631658	0.618766	0.65099	0.644413	0.641012	0.610987
drght_0.8_6h_R3	0.601541	0.638166	0.654045	0.623326	0.649959	0.644467	0.537438	0.53799	0.605814	0.693303	0.687699	0.693797	0.967815	0.975009	0.973087	0.962116	0.985877	0.988505	0.98725	0.989217	0.954452	0.9584	0.96166	0.953412	0.989334	0.984686	1	0.991403	0.975327	0.978843	0.978015	0.982264	0.983497	0.985679	0.987677	0.988105	0.618896	0.600248	0.611412	0.633153	0.6228	0.62526	0.619414	0.611927	0.600581	0.633489	0.625746	0.623313	0.587846
drght_0.8_6h_R4	0.609588	0.648802	0.666643	0.638277	0.662014	0.659509	0.541397	0.5434	0.61263	0.699417	0.69453	0.700546	0.963113	0.971782	0.971878	0.961067	0.979476	0.985887	0.985547	0.987909	0.952993	0.956983	0.961987	0.95781	0.985792	0.982084	0.991403	1	0.97223	0.975087	0.975219	0.979292	0.978495	0.980379	0.984868	0.98461	0.625985	0.606035	0.618686	0.643018	0.63189	0.635196	0.626388	0.61894	0.606255	0.643082	0.635437	0.632184	0.59156
drght_ctrl_24h_R1	0.62319	0.648903	0.669772	0.633488	0.659613	0.657538	0.558121	0.557686	0.619364	0.701147	0.695264	0.702484	0.977358	0.985941	0.978353	0.970206	0.981169	0.979419	0.973412	0.968033	0.96208	0.964616	0.958411	0.949134	0.98073	0.972288	0.975327	0.97223	1	0.991766	0.98761	0.990661	0.980759	0.982645	0.979511	0.977371	0.628524	0.610496	0.619217	0.641742	0.631475	0.635019	0.628791	0.619661	0.6108	0.642021	0.635505	0.631955	0.615135
drght_ctrl_24h_R2	0.619094	0.648334	0.665549	0.630969	0.657701	0.651563	0.551853	0.549769	0.617211	0.697494	0.69257	0.698845	0.979216	0.985254	0.977854	0.969202	0.984596	0.979798	0.978254	0.971536	0.960361	0.962429	0.95735	0.94543	0.981519	0.973754	0.978843	0.975087	0.991766	1	0.991888	0.992085	0.984689	0.982861	0.981628	0.983102	0.631022	0.612403	0.622216	0.64284	0.632796	0.635831	0.631584	0.622717	0.612828	0.643257	0.636323	0.63344	0.608852
drght_ctrl_24h_R3	0.623089	0.652379	0.670639	0.633937	0.661118	0.655361	0.557264	0.552937	0.621121	0.695702	0.689475	0.695874	0.98125	0.984582	0.980761	0.97149	0.981074	0.97634	0.980654	0.97289	0.961713	0.962965	0.959633	0.948177	0.977978	0.971273	0.978015	0.975219	0.98761	0.991888	1	0.990424	0.984351	0.979117	0.981175	0.983271	0.638734	0.620628	0.62958	0.650886	0.641479	0.644307	0.639737	0.630817	0.621483	0.651913	0.645252	0.642703	0.614183
drght_ctrl_24h_R4	0.618082	0.645607	0.663899	0.62879	0.655478	0.65212	0.552423	0.551553	0.614645	0.696318	0.690632	0.698062	0.976637	0.983833	0.980362	0.970357	0.981139	0.980427	0.979494	0.977577	0.960324	0.962498	0.963142	0.954425	0.980303	0.973236	0.982264	0.979292	0.990661	0.992085	0.990424	1	0.983577	0.984289	0.984533	0.984424	0.625504	0.608148	0.616383	0.638235	0.628698	0.631654	0.626025	0.616908	0.608488	0.638597	0.632121	0.629274	0.608731
drght_ctrl_6h_R1	0.600659	0.637208	0.65006	0.617023	0.644592	0.636121	0.539425	0.53657	0.607059	0.691232	0.684491	0.690019	0.972749	0.976988	0.969809	0.959084	0.987047	0.985269	0.985913	0.9775	0.948939	0.951331	0.945952	0.93426	0.985254	0.976622	0.983497	0.978495	0.980759	0.984689	0.984351	0.983577	1	0.989256	0.987683	0.988732	0.619243	0.60136	0.613805	0.630493	0.621747	0.622808	0.620512	0.615239	0.602485	0.631743	0.623906	0.623049	0.58929
drght_ctrl_6h_R2	0.592464	0.626674	0.641494	0.611105	0.636463	0.630745	0.530851	0.531695	0.595433	0.688865	0.682732	0.689195	0.963394	0.973569	0.966701	0.954201	0.984903	0.987895	0.982167	0.979939	0.944455	0.949068	0.946982	0.937949	0.985735	0.976688	0.985679	0.980379	0.982645	0.982861	0.979117	0.984289	0.989256	1	0.989061	0.987221	0.603073	0.585483	0.596537	0.616676	0.607255	0.608899	0.603797	0.597115	0.585988	0.617124	0.609481	0.607834	0.582275
drght_ctrl_6h_R3	0.600341	0.635995	0.64984	0.616721	0.645283	0.63877	0.541448	0.542047	0.606569	0.693084	0.686208	0.692791	0.963404	0.971181	0.967986	0.954874	0.981894	0.984938	0.98511	0.983945	0.944091	0.948179	0.950463	0.942306	0.982409	0.974142	0.987677	0.984868	0.979511	0.981628	0.981175	0.984533	0.987683	0.989061	1	0.990965	0.612109	0.595245	0.606219	0.624662	0.615893	0.617291	0.612769	0.606879	0.595729	0.625142	0.617909	0.616518	0.586713
drght_ctrl_6h_R4	0.599047	0.635411	0.648688	0.617328	0.644205	0.635753	0.536377	0.534846	0.603721	0.690031	0.684043	0.68953	0.966125	0.972007	0.967326	0.956595	0.984356	0.984559	0.986726	0.985606	0.945736	0.948927	0.950429	0.939665	0.9834	0.976123	0.988105	0.98461	0.977371	0.983102	0.983271	0.984424	0.988732	0.987221	0.990965	1	0.617119	0.599502	0.610716	0.629017	0.620121	0.621544	0.617871	0.61154	0.600058	0.629704	0.622133	0.620938	0.585596
gls_china_ctrl_R1	0.900626	0.921527	0.898108	0.868733	0.916155	0.881727	0.862084	0.851529	0.888275	0.786486	0.773308	0.782416	0.652471	0.645923	0.650603	0.659718	0.62804	0.620173	0.631033	0.61855	0.662473	0.657055	0.654517	0.653745	0.626842	0.637296	0.618896	0.625985	0.628524	0.631022	0.638734	0.625504	0.619243	0.603073	0.612109	0.617119	1	0.984958	0.981267	0.972959	0.981765	0.972896	0.999129	0.98045	0.98455	0.973149	0.972739	0.981565	0.771529
gls_china_ctrl_R2	0.897446	0.911736	0.876431	0.842278	0.902384	0.859633	0.880145	0.869525	0.890091	0.786784	0.772465	0.782887	0.635101	0.628111	0.632532	0.642093	0.60992	0.602398	0.611402	0.601565	0.645532	0.639552	0.638033	0.635868	0.608244	0.6183	0.600248	0.606035	0.610496	0.612403	0.620628	0.608148	0.60136	0.585483	0.595245	0.599502	0.984958	1	0.984605	0.953922	0.974254	0.96183	0.984704	0.983989	0.999126	0.954202	0.961775	0.973873	0.777972
gls_china_ctrl_R3	0.891945	0.914371	0.877868	0.842776	0.903822	0.861301	0.874491	0.864699	0.895843	0.801073	0.788636	0.796546	0.644444	0.636483	0.63976	0.649612	0.62201	0.615852	0.623853	0.611665	0.652751	0.647533	0.643963	0.641772	0.619842	0.631071	0.611412	0.618686	0.619217	0.622216	0.62958	0.616383	0.613805	0.596537	0.606219	0.610716	0.981267	0.984605	1	0.949858	0.965051	0.955084	0.980865	0.999082	0.984118	0.949308	0.954829	0.964832	0.774242
gls_china_R1	0.885347	0.928707	0.927858	0.893194	0.934922	0.914035	0.835263	0.827052	0.881173	0.767626	0.754072	0.763529	0.662588	0.660149	0.665473	0.672373	0.63872	0.634379	0.646089	0.631053	0.67501	0.670158	0.669041	0.673507	0.64115	0.65068	0.633153	0.643018	0.641742	0.64284	0.650886	0.638235	0.630493	0.616676	0.624662	0.629017	0.972959	0.953922	0.949858	1	0.986226	0.985864	0.972559	0.948992	0.953386	0.998675	0.985542	0.985611	0.742912
gls_china_R2	0.89065	0.924736	0.91118	0.880366	0.925384	0.897035	0.847678	0.839629	0.882582	0.770941	0.757641	0.768284	0.654047	0.650338	0.655571	0.662883	0.629445	0.624778	0.636124	0.622624	0.665811	0.660721	0.659339	0.662676	0.631031	0.640383	0.6228	0.63189	0.631475	0.632796	0.641479	0.628698	0.621747	0.607255	0.615893	0.620121	0.981765	0.974254	0.965051	0.986226	1	0.98764	0.981448	0.964434	0.973675	0.986371	0.987488	0.998949	0.759564
gls_china_R3	0.885413	0.922673	0.918776	0.884269	0.926799	0.908665	0.840163	0.831377	0.878173	0.766225	0.754714	0.766164	0.658541	0.655484	0.661351	0.670138	0.631801	0.627121	0.637992	0.624898	0.673266	0.668259	0.667251	0.671931	0.633719	0.6439	0.62526	0.635196	0.635019	0.635831	0.644307	0.631654	0.622808	0.608899	0.617291	0.621544	0.972896	0.96183	0.955084	0.985864	0.98764	1	0.972467	0.954288	0.961266	0.985738	0.999017	0.987142	0.766279
gls_us_ctrl_R1	0.899789	0.92093	0.89742	0.867685	0.915172	0.880549	0.86173	0.850667	0.887734	0.785635	0.772251	0.781312	0.653757	0.64684	0.651591	0.660453	0.628857	0.620633	0.632087	0.619234	0.663173	0.657614	0.654834	0.653723	0.627526	0.637862	0.619414	0.626388	0.628791	0.631584	0.639737	0.626025	0.620512	0.603797	0.612769	0.617871	0.999129	0.984704	0.980865	0.972559	0.981448	0.972467	1	0.980818	0.985009	0.973476	0.972914	0.981845	0.771139
gls_us_ctrl_R2	0.890612	0.913115	0.876741	0.840907	0.90198	0.859206	0.873589	0.863064	0.894582	0.799374	0.786682	0.794406	0.646189	0.63755	0.64075	0.650565	0.622866	0.616281	0.624955	0.612189	0.6536	0.648253	0.644172	0.641488	0.620598	0.631658	0.611927	0.61894	0.619661	0.622717	0.630817	0.616908	0.615239	0.597115	0.606879	0.61154	0.98045	0.983989	0.999082	0.948992	0.964434	0.954288	0.980818	1	0.98429	0.94932	0.954846	0.965052	0.773602
gls_us_ctrl_R3	0.896345	0.910879	0.875581	0.840934	0.901185	0.858275	0.879565	0.868383	0.889266	0.785674	0.771137	0.781529	0.63629	0.628807	0.633268	0.642705	0.610643	0.602722	0.612221	0.602075	0.646049	0.640066	0.638134	0.635602	0.608717	0.618766	0.600581	0.606255	0.6108	0.612828	0.621483	0.608488	0.602485	0.585988	0.595729	0.600058	0.98455	0.999126	0.984118	0.953386	0.973675	0.961266	0.985009	0.98429	1	0.954404	0.961871	0.974212	0.777506
gls_us_R1	0.884075	0.927538	0.926595	0.892001	0.933145	0.911917	0.834525	0.825551	0.880056	0.765816	0.752029	0.76139	0.663993	0.660954	0.666165	0.672927	0.639411	0.634603	0.646982	0.631342	0.675492	0.670608	0.668913	0.672938	0.641668	0.65099	0.633489	0.643082	0.642021	0.643257	0.651913	0.638597	0.631743	0.617124	0.625142	0.629704	0.973149	0.954202	0.949308	0.998675	0.986371	0.985738	0.973476	0.94932	0.954404	1	0.98625	0.986569	0.742921
gls_us_R2	0.884915	0.922181	0.918116	0.883228	0.925807	0.907474	0.839855	0.830596	0.877565	0.765332	0.753633	0.764997	0.659755	0.656302	0.661996	0.670775	0.632427	0.627572	0.638832	0.62537	0.67391	0.668815	0.667453	0.671797	0.634353	0.644413	0.625746	0.635437	0.635505	0.636323	0.645252	0.632121	0.623906	0.609481	0.617909	0.622133	0.972739	0.961775	0.954829	0.985542	0.987488	0.999017	0.972914	0.954846	0.961871	0.98625	1	0.987784	0.766271
gls_us_R3	0.889737	0.923765	0.910093	0.878817	0.923843	0.89519	0.847245	0.838446	0.881747	0.769934	0.756389	0.766969	0.655634	0.651296	0.656406	0.663671	0.630365	0.625305	0.637099	0.623148	0.666573	0.661454	0.659479	0.662319	0.631707	0.641012	0.623313	0.632184	0.631955	0.63344	0.642703	0.629274	0.623049	0.607834	0.616518	0.620938	0.981565	0.973873	0.964832	0.985611	0.998949	0.987142	0.981845	0.965052	0.974212	0.986569	0.987784	1	0.759304
heat_R1	0.804769	0.770573	0.735185	0.740317	0.762309	0.728711	0.780538	0.779539	0.754788	0.827734	0.834004	0.842612	0.636909	0.629577	0.636011	0.652076	0.602675	0.596882	0.588573	0.589954	0.654597	0.651235	0.645687	0.648898	0.597457	0.610987	0.587846	0.59156	0.615135	0.608852	0.614183	0.608731	0.58929	0.582275	0.586713	0.585596	0.771529	0.777972	0.774242	0.742912	0.759564	0.766279	0.771139	0.773602	0.777506	0.742921	0.766271	0.759304	1
heat_R2	0.801973	0.773359	0.739631	0.738253	0.770711	0.739498	0.783193	0.789591	0.755474	0.843145	0.841414	0.858022	0.635116	0.634688	0.643192	0.655114	0.608101	0.61108	0.597634	0.605332	0.656297	0.65315	0.655977	0.664522	0.607963	0.6188	0.601031	0.606456	0.628499	0.617867	0.619748	0.621934	0.596144	0.597513	0.601719	0.595946	0.762368	0.772502	0.765322	0.737473	0.753794	0.760198	0.760862	0.763353	0.770869	0.736219	0.75935	0.75228	0.972013
heat_R3	0.804185	0.775213	0.741374	0.740319	0.772406	0.740762	0.783531	0.790029	0.757506	0.846625	0.846989	0.862659	0.639285	0.638377	0.646768	0.659243	0.611937	0.614548	0.601315	0.609121	0.660463	0.657484	0.659383	0.667777	0.611745	0.622712	0.604419	0.609914	0.631997	0.621655	0.623558	0.625316	0.59966	0.601018	0.604733	0.599387	0.763798	0.773013	0.76746	0.73934	0.754856	0.76115	0.762394	0.7655	0.771414	0.737369	0.760321	0.753309	0.972918
htcld_ctrl_R1	0.805018	0.792274	0.757916	0.732745	0.785496	0.742229	0.795298	0.799135	0.787575	0.924839	0.920676	0.925106	0.738534	0.736665	0.73725	0.74219	0.725881	0.719528	0.709959	0.71159	0.740467	0.739064	0.734874	0.729574	0.720121	0.722816	0.713413	0.713485	0.741124	0.736982	0.7339	0.734768	0.716721	0.714894	0.718009	0.714657	0.760238	0.762022	0.766173	0.736894	0.74099	0.736313	0.759491	0.764871	0.761147	0.736115	0.735756	0.740202	0.844562
htcld_ctrl_R2	0.812934	0.800348	0.764675	0.740354	0.792917	0.748179	0.799957	0.802724	0.796908	0.923978	0.923308	0.926701	0.74419	0.741661	0.741283	0.747476	0.728686	0.721271	0.713519	0.714396	0.746564	0.744872	0.739281	0.733795	0.722733	0.726717	0.715506	0.716448	0.741946	0.738541	0.737035	0.736726	0.719945	0.715966	0.719708	0.717287	0.768046	0.769008	0.774947	0.744936	0.749613	0.7446	0.767637	0.773966	0.768349	0.743812	0.744297	0.749127	0.84975
htcld_ctrl_R3	0.809021	0.796751	0.761401	0.738425	0.790636	0.747244	0.797144	0.802041	0.792791	0.929843	0.929292	0.932327	0.736171	0.73533	0.735097	0.740964	0.724593	0.71789	0.707768	0.710051	0.740248	0.738685	0.734344	0.730101	0.718676	0.72243	0.711935	0.712717	0.738462	0.734355	0.730753	0.73206	0.714035	0.712103	0.715413	0.712664	0.761818	0.762915	0.768854	0.739541	0.742872	0.738737	0.760927	0.767306	0.761836	0.737878	0.737972	0.741878	0.84669
PP_10__6_POL_INT_R2	-0.0339264	-0.0401725	-0.0390938	-0.0349759	-0.039142	-0.0382326	-0.0344388	-0.0349167	-0.0401411	-0.03527	-0.0360364	-0.0361641	-0.0298019	-0.029064	-0.0283151	-0.0296302	-0.0285522	-0.027154	-0.0270283	-0.0264473	-0.0310631	-0.0302459	-0.0281824	-0.029044	-0.0286206	-0.028315	-0.0267671	-0.0284651	-0.0289807	-0.0285399	-0.027746	-0.0281329	-0.0270961	-0.026558	-0.0272983	-0.0268336	-0.0390708	-0.037929	-0.0397824	-0.0385532	-0.0382067	-0.0381704	-0.0385467	-0.0394719	-0.0377094	-0.0381644	-0.0377836	-0.038199	-0.029366
PP_17__12_POL_INT_R1	-0.0319577	-0.0387836	-0.0374272	-0.0327177	-0.0379956	-0.0358288	-0.0343706	-0.0345606	-0.0395692	-0.0343629	-0.0349193	-0.0349099	-0.0290459	-0.0280848	-0.0274011	-0.0283928	-0.0274869	-0.0258337	-0.0259279	-0.0249514	-0.029647	-0.0288786	-0.0267187	-0.0269673	-0.027618	-0.0267882	-0.0258119	-0.0269018	-0.0276051	-0.0272356	-0.0264554	-0.026558	-0.0259344	-0.025144	-0.0262026	-0.0256894	-0.037581	-0.0365053	-0.038273	-0.0372002	-0.0369043	-0.0370954	-0.0371096	-0.0380881	-0.0363944	-0.0369308	-0.0367212	-0.0369233	-0.028969
PP_18__12_POL_INT_R2	-0.0311445	-0.0368454	-0.0358297	-0.0319223	-0.035925	-0.0347976	-0.0320864	-0.0323033	-0.0372142	-0.0317878	-0.0324565	-0.0327678	-0.0276548	-0.0268771	-0.0260369	-0.0270756	-0.0265081	-0.0248009	-0.0245686	-0.0237352	-0.0284306	-0.0277584	-0.0254539	-0.0259263	-0.0263233	-0.0255767	-0.0246454	-0.0257652	-0.026884	-0.026568	-0.0255645	-0.0258651	-0.0249716	-0.0245235	-0.025206	-0.0246411	-0.0362003	-0.0353834	-0.0367957	-0.0357378	-0.035503	-0.0354142	-0.0357254	-0.0365611	-0.0351685	-0.0353905	-0.0349804	-0.0355359	-0.0268904
PP_2__0_POL_INT_R2	-0.032168	-0.0387142	-0.0375644	-0.0341817	-0.0381723	-0.0362345	-0.0319703	-0.032431	-0.0382432	-0.0333239	-0.0337233	-0.034041	-0.0302865	-0.0292735	-0.02829	-0.0298108	-0.0291035	-0.0278232	-0.0279287	-0.0267958	-0.0307616	-0.0300003	-0.0277257	-0.0284963	-0.0290822	-0.0287304	-0.0270071	-0.0288429	-0.0290536	-0.0286886	-0.0279415	-0.0281367	-0.027853	-0.02696	-0.0276989	-0.0272514	-0.0374177	-0.0364168	-0.0381993	-0.0378418	-0.0373455	-0.0371084	-0.036992	-0.0379771	-0.0362157	-0.0375197	-0.0367621	-0.037394	-0.0269317
PP_25__18_POL_INT_R1	-0.0312365	-0.0370428	-0.0365748	-0.0320669	-0.0361673	-0.035938	-0.0326693	-0.0331522	-0.0375217	-0.0321474	-0.0329851	-0.0331153	-0.0272533	-0.0266085	-0.0260821	-0.0268655	-0.025999	-0.0244839	-0.0242077	-0.0236776	-0.0282435	-0.0274714	-0.0257002	-0.0261829	-0.0258949	-0.0252779	-0.0244863	-0.0255057	-0.0267671	-0.0261347	-0.0250787	-0.025778	-0.0244724	-0.0242366	-0.0249008	-0.0244021	-0.0358767	-0.0349756	-0.0363907	-0.0354552	-0.0350894	-0.0352317	-0.0353751	-0.0361191	-0.0347501	-0.0350502	-0.034733	-0.0350585	-0.0269164
PP_26__18_POL_INT_R2	-0.0331031	-0.0387367	-0.0380295	-0.033796	-0.0378325	-0.0370871	-0.0340958	-0.0345471	-0.0390914	-0.0328947	-0.0338596	-0.0340133	-0.0288547	-0.028232	-0.0275846	-0.0284783	-0.0275064	-0.0260704	-0.0257463	-0.0252574	-0.0297777	-0.0290144	-0.0270714	-0.0278952	-0.0274021	-0.0268187	-0.0260724	-0.0270969	-0.0281861	-0.0277707	-0.0268101	-0.0272363	-0.0260893	-0.0256634	-0.0264518	-0.0258517	-0.0375297	-0.0364398	-0.0379544	-0.0370035	-0.036785	-0.0367363	-0.0369552	-0.0376853	-0.0361914	-0.0365925	-0.0362437	-0.0367495	-0.028982
PP_33__24_POL_INT_R1	-0.032129	-0.0381913	-0.0373854	-0.0330979	-0.0374477	-0.0363691	-0.0332849	-0.0336316	-0.0387559	-0.0328706	-0.0335592	-0.0337571	-0.0280979	-0.0274887	-0.0267709	-0.0278386	-0.0269303	-0.025305	-0.0251477	-0.024465	-0.0290149	-0.0283161	-0.0262296	-0.0269583	-0.0268529	-0.0261537	-0.0253008	-0.0265104	-0.0273635	-0.0270305	-0.0259668	-0.0264033	-0.0254374	-0.0248306	-0.0258203	-0.0250579	-0.0372965	-0.0363828	-0.0378921	-0.0369659	-0.0368966	-0.0366472	-0.036799	-0.0377178	-0.0362539	-0.0365707	-0.0362157	-0.0369054	-0.0282632
PP_34__24_POL_INT_R2	-0.0314684	-0.0373802	-0.0364812	-0.0321624	-0.0364881	-0.0354817	-0.0333022	-0.0336654	-0.0380507	-0.0325214	-0.0333235	-0.0335257	-0.0272145	-0.0266889	-0.026018	-0.0269878	-0.0262328	-0.0246134	-0.0243824	-0.0239151	-0.0281675	-0.027607	-0.0256357	-0.0262849	-0.0260666	-0.0252699	-0.0246156	-0.0258423	-0.0267687	-0.0263201	-0.0253059	-0.0257824	-0.024724	-0.0242857	-0.0251738	-0.0244531	-0.0363763	-0.0355634	-0.0370868	-0.0358169	-0.0357667	-0.0355324	-0.035854	-0.0368145	-0.0353837	-0.0354279	-0.0350527	-0.0357275	-0.0273822
PP_41__30_POL_INT_R1	-0.0316404	-0.0376294	-0.0366253	-0.032277	-0.0367163	-0.0358773	-0.0334009	-0.0337877	-0.0383599	-0.0326958	-0.0334196	-0.0337559	-0.0281027	-0.0276544	-0.0268851	-0.0277669	-0.0270021	-0.0256389	-0.0252241	-0.0248352	-0.0290685	-0.0284098	-0.0263005	-0.0271062	-0.026981	-0.0260635	-0.0255504	-0.0267311	-0.0279383	-0.0273082	-0.0263143	-0.0268875	-0.0257313	-0.0253595	-0.0261309	-0.0253683	-0.0361029	-0.0353071	-0.037026	-0.0355986	-0.0356217	-0.0356025	-0.0355837	-0.0368024	-0.035146	-0.0352334	-0.03511	-0.035618	-0.0276389
PP_42__30_POL_INT_R2	-0.0327575	-0.03877	-0.0377249	-0.0336288	-0.0380522	-0.0368593	-0.0345245	-0.0348586	-0.0393681	-0.0338158	-0.0345326	-0.0347303	-0.0283704	-0.027779	-0.0271168	-0.0281274	-0.0271713	-0.0256198	-0.0253415	-0.0249599	-0.0293289	-0.0286444	-0.0266766	-0.0275418	-0.027101	-0.0262447	-0.0256594	-0.0269029	-0.0278806	-0.0273823	-0.0264291	-0.0269558	-0.0257046	-0.0252599	-0.0261546	-0.0254223	-0.0371054	-0.0360715	-0.0378074	-0.036687	-0.0365578	-0.0364779	-0.0365818	-0.0375941	-0.0359097	-0.036305	-0.0360117	-0.0365406	-0.0284433
PP_9__6_POL_INT_R1	-0.0335166	-0.0398985	-0.039464	-0.035163	-0.0395527	-0.0386397	-0.0334475	-0.0340452	-0.0393583	-0.0347591	-0.0357581	-0.035894	-0.0311222	-0.0302904	-0.0296953	-0.0310977	-0.0296657	-0.0281211	-0.0280702	-0.0273258	-0.0322154	-0.0313139	-0.0292137	-0.0301157	-0.0295191	-0.0292789	-0.0277194	-0.0291955	-0.0300053	-0.0297244	-0.0289023	-0.0292341	-0.0281623	-0.027618	-0.0282737	-0.0278674	-0.0387345	-0.0375128	-0.0393372	-0.0388634	-0.0384972	-0.0382679	-0.0382647	-0.0390787	-0.0372793	-0.0384587	-0.0379223	-0.0385476	-0.0294329
PP.13__6_DAP_POL_LEAF_R1	-0.02883	-0.0340382	-0.0338175	-0.0306656	-0.0339502	-0.0342189	-0.0282964	-0.0291373	-0.0332394	-0.0286392	-0.0297445	-0.0296938	-0.0251315	-0.0245148	-0.0241872	-0.0255806	-0.0233139	-0.0218093	-0.0215818	-0.0215139	-0.0266157	-0.0257977	-0.0238387	-0.0247774	-0.0232281	-0.023052	-0.0219143	-0.0234317	-0.0241093	-0.0237153	-0.0228105	-0.0236595	-0.0221643	-0.0216934	-0.0225123	-0.0220208	-0.0321277	-0.0316277	-0.0326699	-0.032964	-0.0324506	-0.0328973	-0.0317305	-0.0323713	-0.0314484	-0.0327271	-0.0326584	-0.0325418	-0.0254254
PP.14__6_DAP_POL_LEAF_R2	-0.0281831	-0.0332599	-0.0328609	-0.0300729	-0.0333182	-0.0334075	-0.0276601	-0.0287267	-0.03243	-0.0281543	-0.0292119	-0.0292217	-0.0247378	-0.0242803	-0.0239791	-0.0252557	-0.0231012	-0.021731	-0.0214447	-0.0215295	-0.026237	-0.0254812	-0.0236812	-0.024602	-0.0230848	-0.0229508	-0.0219055	-0.023297	-0.0238354	-0.0236158	-0.0226047	-0.0235135	-0.0220952	-0.0217483	-0.022421	-0.0219169	-0.0313615	-0.0310232	-0.0318042	-0.0322279	-0.0318676	-0.0321384	-0.0310363	-0.0315586	-0.0309493	-0.0320737	-0.0320178	-0.0319892	-0.0247567
PP.21__12_DAP_POL_LEAF_R1	-0.0261169	-0.0317087	-0.0319827	-0.0282561	-0.0315932	-0.0322459	-0.0257422	-0.0265886	-0.0308144	-0.0258427	-0.0267144	-0.0263615	-0.0228012	-0.0226022	-0.0218172	-0.0232906	-0.0214002	-0.0199129	-0.019451	-0.0191632	-0.0242031	-0.023536	-0.0216017	-0.022244	-0.0214847	-0.0210585	-0.0201587	-0.021197	-0.0220775	-0.0217397	-0.0206483	-0.0214849	-0.0204384	-0.0199417	-0.020206	-0.0199448	-0.029777	-0.0290494	-0.0299328	-0.0309355	-0.0305895	-0.0308794	-0.0294286	-0.0297451	-0.0289261	-0.0306851	-0.0305534	-0.0306238	-0.0228958
PP.22__12_DAP_POL_LEAF_R2	-0.0286578	-0.033894	-0.0343819	-0.0308753	-0.0339427	-0.0348003	-0.0276978	-0.02846	-0.0327513	-0.0278074	-0.0286229	-0.0284172	-0.0253493	-0.024964	-0.0244069	-0.0259792	-0.0238807	-0.0224648	-0.0222071	-0.0218569	-0.0266949	-0.026067	-0.0240493	-0.0248534	-0.0238819	-0.0237053	-0.0225268	-0.0238103	-0.0245381	-0.0240916	-0.0230878	-0.0239165	-0.0227911	-0.0222576	-0.0228706	-0.0224961	-0.0319528	-0.031109	-0.0320802	-0.0333412	-0.0328042	-0.0332252	-0.0315782	-0.031832	-0.0309769	-0.0330994	-0.0328891	-0.0328507	-0.0245257
PP.29__18_DAP_POL_LEAF_R1	-0.029627	-0.0349358	-0.0348233	-0.0312651	-0.0347359	-0.0353965	-0.0289533	-0.0298489	-0.0339408	-0.0289786	-0.0297529	-0.0295748	-0.0256694	-0.0252788	-0.0246252	-0.0261669	-0.0239119	-0.0224495	-0.0222193	-0.0218298	-0.0269562	-0.0263343	-0.0244745	-0.025159	-0.0239491	-0.0233213	-0.0226295	-0.023876	-0.024752	-0.0242104	-0.0233148	-0.0242064	-0.02285	-0.0224036	-0.0229043	-0.0224647	-0.0324635	-0.0318636	-0.0326535	-0.0336522	-0.0333068	-0.0335017	-0.0321132	-0.0324752	-0.0317468	-0.0334532	-0.03323	-0.0333537	-0.0253333
PP.30__18_DAP_POL_LEAF_R2	-0.0300205	-0.0352227	-0.0351211	-0.03161	-0.0352089	-0.0354912	-0.0294519	-0.0304344	-0.0343313	-0.0287384	-0.0296401	-0.0295988	-0.0256353	-0.0254095	-0.0249	-0.0262094	-0.0241065	-0.0228229	-0.0223269	-0.0221935	-0.027238	-0.0265567	-0.0245261	-0.0254475	-0.0241561	-0.0238568	-0.0229585	-0.0241516	-0.025	-0.0244845	-0.0234362	-0.0243805	-0.0231001	-0.022608	-0.0231484	-0.022686	-0.0328544	-0.0322451	-0.0330244	-0.0338847	-0.033675	-0.0338491	-0.032443	-0.0328055	-0.0321176	-0.0336497	-0.033597	-0.0336504	-0.0250897
PP.37__24_DAP_POL_LEAF_R1	-0.0285141	-0.034373	-0.0344323	-0.0307911	-0.034247	-0.0348227	-0.0281416	-0.028947	-0.0332831	-0.0287242	-0.0295067	-0.0292179	-0.025211	-0.0247232	-0.0242508	-0.0258432	-0.0238212	-0.0221567	-0.0219909	-0.0217094	-0.0262223	-0.0257623	-0.0235405	-0.0246182	-0.0235402	-0.0232741	-0.0222232	-0.0234013	-0.0244306	-0.024085	-0.0230737	-0.0240561	-0.0226908	-0.0221656	-0.0227903	-0.0226516	-0.031996	-0.0313753	-0.0321656	-0.0329882	-0.0327422	-0.0331394	-0.0315738	-0.0318967	-0.031259	-0.0327585	-0.0327936	-0.0327673	-0.0248561
PP.38__24_DAP_POL_LEAF_R2	-0.0288049	-0.0342951	-0.0341054	-0.0305028	-0.0340311	-0.0344082	-0.0290147	-0.0297898	-0.0341046	-0.0290816	-0.0296947	-0.0297199	-0.0250914	-0.0245878	-0.0241873	-0.0256727	-0.0236377	-0.0221385	-0.0216994	-0.0218787	-0.0262245	-0.0254606	-0.0236832	-0.0245544	-0.0235086	-0.0232784	-0.0224134	-0.02347	-0.0240372	-0.0238115	-0.0229456	-0.0234973	-0.0224012	-0.0217527	-0.0227307	-0.0223401	-0.0317969	-0.0313023	-0.0323612	-0.0328361	-0.0326611	-0.0327923	-0.0314226	-0.0321614	-0.0312047	-0.0326211	-0.0326384	-0.0326926	-0.0261314
PP.45__30_DAP_POL_LEAF_R1	-0.0304236	-0.0361244	-0.0359383	-0.0315535	-0.0359661	-0.036286	-0.0307678	-0.0315602	-0.0359723	-0.0306948	-0.0310556	-0.0308157	-0.0272311	-0.0267912	-0.0262796	-0.0276112	-0.0255578	-0.0239636	-0.0232121	-0.0235812	-0.0284375	-0.0277911	-0.0258731	-0.0265654	-0.0253611	-0.0252308	-0.0242586	-0.0252786	-0.0261031	-0.0254198	-0.0245779	-0.0253362	-0.0241722	-0.0234963	-0.0243958	-0.0238519	-0.0335883	-0.0333175	-0.0343564	-0.0343619	-0.0340964	-0.0342507	-0.0331658	-0.0340663	-0.0331729	-0.03415	-0.0339596	-0.034129	-0.0261126
PP.46__30_DAP_POL_LEAF_R2	-0.0302512	-0.0363436	-0.0361541	-0.0319918	-0.0360346	-0.0362149	-0.0306756	-0.031341	-0.0362145	-0.0301081	-0.0306355	-0.0305886	-0.0266854	-0.0261626	-0.025775	-0.026999	-0.0249759	-0.0235478	-0.0229231	-0.0233589	-0.0279218	-0.0272861	-0.0253492	-0.0261413	-0.0250475	-0.0247314	-0.0239241	-0.0249762	-0.0256106	-0.0251359	-0.0242861	-0.024982	-0.0238402	-0.0229099	-0.0239549	-0.023464	-0.0338895	-0.0334374	-0.0346217	-0.0346931	-0.0344717	-0.0345631	-0.0334498	-0.0344198	-0.0332824	-0.0344999	-0.034357	-0.0345354	-0.0256664
PP.5__0_DAP_POL_LEAF_R1	-0.0279166	-0.0334808	-0.0327554	-0.0298713	-0.0333944	-0.0328129	-0.0272401	-0.0279164	-0.0323805	-0.0276837	-0.0287865	-0.0285198	-0.02345	-0.0230243	-0.0225614	-0.02383	-0.0218545	-0.0204838	-0.0203982	-0.0198922	-0.0247516	-0.0241143	-0.0220553	-0.0226595	-0.0218745	-0.0218841	-0.0204193	-0.0218932	-0.022421	-0.0220802	-0.0211358	-0.0219468	-0.0208215	-0.0203601	-0.0209173	-0.0205566	-0.0316831	-0.0312579	-0.0321142	-0.0328874	-0.0325635	-0.0326959	-0.0314254	-0.0318315	-0.0311661	-0.0326266	-0.0324719	-0.0326877	-0.0237093
PP.6__0_DAP_POL_LEAF_R2	-0.0268747	-0.0322295	-0.0320334	-0.0293302	-0.0323162	-0.0322111	-0.0258966	-0.0267742	-0.0310289	-0.0255827	-0.026768	-0.0263182	-0.02238	-0.0220308	-0.02167	-0.022779	-0.0208895	-0.0194576	-0.019504	-0.019174	-0.0238021	-0.0230901	-0.0211457	-0.022029	-0.0208474	-0.0208088	-0.0195337	-0.0209943	-0.0212151	-0.0210768	-0.0201644	-0.0210441	-0.0199539	-0.0193688	-0.020007	-0.0198636	-0.0302655	-0.0297414	-0.0303939	-0.0315476	-0.0311938	-0.0316197	-0.0300007	-0.0301728	-0.0296491	-0.0313189	-0.0314903	-0.0314241	-0.0225075
PP1__0_POL_INT_R1	-0.033024	-0.0397919	-0.0382826	-0.0342329	-0.0388095	-0.0367972	-0.033667	-0.0340521	-0.0398414	-0.0338702	-0.0342005	-0.0346696	-0.029282	-0.0284282	-0.02733	-0.0289129	-0.0281704	-0.0266995	-0.0268948	-0.0258497	-0.030003	-0.0290564	-0.0266786	-0.0276865	-0.0281596	-0.0276999	-0.026042	-0.0278405	-0.0280851	-0.0277	-0.0272012	-0.0271187	-0.026916	-0.0258853	-0.0270388	-0.0265761	-0.0380229	-0.0373778	-0.0390473	-0.03802	-0.0380024	-0.0375975	-0.0375656	-0.0388918	-0.0371899	-0.0377217	-0.0373591	-0.038031	-0.0277813
RA.10__TapRoot_Z4_7d_R2	-0.0344216	-0.0397469	-0.0377451	-0.0341904	-0.0389387	-0.0365705	-0.037105	-0.0376137	-0.0408018	-0.0350523	-0.0345248	-0.0355194	-0.0320932	-0.0312237	-0.0302307	-0.0319349	-0.0302308	-0.029079	-0.0285095	-0.0285943	-0.0326267	-0.0320379	-0.0301851	-0.0301711	-0.030752	-0.0299237	-0.0287424	-0.0299042	-0.0307519	-0.030381	-0.0297596	-0.029792	-0.0292098	-0.0282016	-0.0292121	-0.0289649	-0.03932	-0.0392034	-0.0406828	-0.0389629	-0.0385905	-0.0390282	-0.0390019	-0.0406181	-0.0390572	-0.0388319	-0.0387004	-0.03867	-0.0290506
RA.13__CortPar_3d_R2	-0.0308299	-0.0363016	-0.0340074	-0.0309116	-0.0357708	-0.0340259	-0.0331617	-0.0341473	-0.0366759	-0.032337	-0.0326073	-0.0331906	-0.0249046	-0.0246314	-0.0241441	-0.024918	-0.0237159	-0.0233585	-0.0231141	-0.0225989	-0.0254502	-0.0251644	-0.0236061	-0.0243691	-0.0241252	-0.0236964	-0.0226527	-0.0244237	-0.0244409	-0.0238853	-0.0235847	-0.0237048	-0.0227272	-0.0224687	-0.0232724	-0.0227512	-0.0362597	-0.0360066	-0.0370579	-0.0351924	-0.0354389	-0.0353793	-0.0357548	-0.0368931	-0.0356043	-0.0349441	-0.0349017	-0.0351785	-0.0264588
RA.14__TapRoot_Z3_7d_R1	-0.0343222	-0.0389301	-0.037446	-0.0340921	-0.0378353	-0.0365484	-0.035715	-0.0360673	-0.0399866	-0.0351089	-0.0349043	-0.0355678	-0.030368	-0.0294962	-0.0290284	-0.0303402	-0.0287448	-0.0275017	-0.0270725	-0.026707	-0.0314699	-0.030854	-0.0288518	-0.0288396	-0.0290544	-0.0287318	-0.0271471	-0.0288852	-0.0292977	-0.0286947	-0.0281361	-0.0279392	-0.0276879	-0.0268877	-0.0274717	-0.02728	-0.0390564	-0.0387449	-0.0399953	-0.0385087	-0.0380141	-0.0385672	-0.0387578	-0.0398836	-0.0386074	-0.0384601	-0.038186	-0.0379996	-0.0280061
RA.15__TapRoot_Z2_7d_R3	-0.0326739	-0.0379178	-0.0372573	-0.0338722	-0.0371023	-0.0365756	-0.0331829	-0.0332922	-0.0379511	-0.0328052	-0.0327097	-0.0332078	-0.0294717	-0.0286481	-0.0282055	-0.0295322	-0.0283189	-0.0270764	-0.0264976	-0.0260657	-0.0306715	-0.0305118	-0.0282173	-0.0282593	-0.028664	-0.0282504	-0.0265851	-0.0283266	-0.0288553	-0.0281197	-0.0273546	-0.0275255	-0.0269946	-0.0264659	-0.0270033	-0.0266752	-0.0386669	-0.037703	-0.0389972	-0.0383209	-0.0377109	-0.0381908	-0.0382995	-0.0388343	-0.0375376	-0.0381349	-0.037715	-0.0376297	-0.0264504
RA.17__Stele_3d_R1	-0.027333	-0.0323381	-0.0317251	-0.029047	-0.0310052	-0.0311513	-0.026065	-0.0263711	-0.0318579	-0.0280954	-0.0280422	-0.0284657	-0.0267467	-0.0260843	-0.0254592	-0.0263771	-0.0259059	-0.0247469	-0.0241148	-0.0233009	-0.027267	-0.0268819	-0.0248325	-0.0249114	-0.0259999	-0.0254594	-0.0239247	-0.0254782	-0.0261322	-0.0256895	-0.0251369	-0.0249251	-0.0244328	-0.0238955	-0.0243428	-0.0242171	-0.0330779	-0.0318947	-0.0336393	-0.0329949	-0.0320602	-0.0329197	-0.0327822	-0.0335485	-0.031762	-0.032969	-0.0324888	-0.0319914	-0.0218035
RA.18__TapRoot_Z2_7d_R1	-0.0329048	-0.0381471	-0.0380155	-0.0339644	-0.0374021	-0.0372331	-0.0331557	-0.0333358	-0.0382363	-0.0337365	-0.0333393	-0.0340527	-0.0309155	-0.030123	-0.0297761	-0.0310315	-0.0295527	-0.0283285	-0.0277744	-0.0272791	-0.0322156	-0.0319465	-0.0296923	-0.0296369	-0.030057	-0.0294524	-0.0279158	-0.0296624	-0.030444	-0.0295618	-0.0287212	-0.0289421	-0.028327	-0.0278622	-0.0283396	-0.0280049	-0.039108	-0.0379513	-0.0392891	-0.0387735	-0.037963	-0.0385083	-0.0387575	-0.0391085	-0.0377884	-0.0385671	-0.0379997	-0.0378567	-0.0269036
RA.2__TapRoot_Z1_7d_R2	-0.026189	-0.0316127	-0.031366	-0.0270253	-0.030428	-0.0307586	-0.0286166	-0.0283447	-0.031959	-0.0287902	-0.0286473	-0.0289645	-0.0219965	-0.0213928	-0.0210592	-0.0221445	-0.0206846	-0.0197667	-0.0194836	-0.0188221	-0.0230413	-0.0229475	-0.0208845	-0.021165	-0.0210607	-0.0205691	-0.0196892	-0.0212182	-0.0212804	-0.0208101	-0.0202156	-0.0200979	-0.0199135	-0.0193264	-0.0197817	-0.0195782	-0.0331267	-0.0321971	-0.0333625	-0.0323976	-0.0318451	-0.0328248	-0.0326909	-0.0331032	-0.0319529	-0.0322764	-0.0323155	-0.0315871	-0.0234123
RA.20__TapRoot_Z3_7d_R3	-0.0348197	-0.0396763	-0.0384598	-0.0351621	-0.0388192	-0.0376689	-0.0361105	-0.0363904	-0.0404377	-0.035331	-0.035185	-0.0357917	-0.0310356	-0.0302313	-0.029851	-0.031022	-0.0295221	-0.0284955	-0.0279778	-0.0274253	-0.0321562	-0.0317231	-0.0295661	-0.0295676	-0.0300606	-0.0295491	-0.0279305	-0.0296377	-0.0300331	-0.0294347	-0.0288122	-0.0287373	-0.0284437	-0.0278005	-0.0283159	-0.0280191	-0.0401165	-0.039573	-0.0408631	-0.0395596	-0.0391917	-0.0396102	-0.0397532	-0.0407197	-0.0393913	-0.0394882	-0.0391723	-0.0391354	-0.0286297
RA.21__TapRoot_Z3_7d_R2	-0.0349783	-0.0399051	-0.038919	-0.0356701	-0.039247	-0.038258	-0.0365622	-0.0367711	-0.0407714	-0.0352764	-0.0351734	-0.0358373	-0.0312469	-0.0303534	-0.0299644	-0.0312711	-0.0296472	-0.0287723	-0.0282756	-0.0278795	-0.0323832	-0.0319061	-0.0298346	-0.02996	-0.0303239	-0.0299105	-0.0282806	-0.0301621	-0.0301623	-0.0296189	-0.0289609	-0.0288927	-0.0287322	-0.0280052	-0.0285351	-0.0282573	-0.0404151	-0.0399023	-0.0413017	-0.0400207	-0.0396079	-0.0401592	-0.0400841	-0.0411985	-0.0397755	-0.0399591	-0.0398135	-0.0395384	-0.028591
RA.22__TapRoot_Z4_7d_R3	-0.0360056	-0.0411323	-0.0391765	-0.0359459	-0.0404316	-0.0378818	-0.0381634	-0.0387351	-0.0419261	-0.0357791	-0.035275	-0.0363091	-0.0337118	-0.0327249	-0.0317814	-0.0336569	-0.0315112	-0.030408	-0.029938	-0.0299775	-0.0342936	-0.0335832	-0.0316267	-0.0318412	-0.0320913	-0.0313262	-0.0299046	-0.0313628	-0.0321263	-0.0317323	-0.0312125	-0.0311529	-0.0306296	-0.0294637	-0.0305667	-0.03023	-0.0409562	-0.0407602	-0.0422469	-0.0406358	-0.0404228	-0.0407735	-0.0406885	-0.0422166	-0.0406325	-0.0405005	-0.0404329	-0.0404782	-0.0302816
RA.23__TapRoot_Z4_7d_R1	-0.0354407	-0.0405249	-0.0383559	-0.0355225	-0.0397216	-0.0370894	-0.03728	-0.037875	-0.0411201	-0.0357894	-0.0354158	-0.0363189	-0.0327983	-0.0319192	-0.0311407	-0.0327985	-0.0307853	-0.0297331	-0.0292045	-0.0292442	-0.0335836	-0.0329336	-0.0308514	-0.0312137	-0.0313692	-0.0306114	-0.0293861	-0.0307138	-0.0316168	-0.0311398	-0.0305313	-0.0305759	-0.0300377	-0.0289975	-0.0299209	-0.0296588	-0.0399333	-0.0396362	-0.041101	-0.0396275	-0.0393375	-0.039624	-0.0396129	-0.0410748	-0.0394961	-0.0395326	-0.039275	-0.039411	-0.0297938
RA.3__TapRoot_Z2_7d_R2	-0.0329182	-0.0386375	-0.0380763	-0.0342401	-0.0377956	-0.0373525	-0.0339811	-0.0340251	-0.0388204	-0.033607	-0.0330569	-0.033873	-0.0306941	-0.0299228	-0.0295289	-0.0308012	-0.0294877	-0.0282606	-0.0275966	-0.027356	-0.0318809	-0.0316088	-0.029388	-0.0293985	-0.0299829	-0.0293146	-0.0278566	-0.0295334	-0.0302037	-0.0294453	-0.0287098	-0.0287479	-0.0281042	-0.0275842	-0.0282331	-0.0280748	-0.0391398	-0.03821	-0.0394819	-0.0389032	-0.0380036	-0.0386332	-0.0388298	-0.0393559	-0.0380496	-0.0387248	-0.038199	-0.0379362	-0.0267965
RA.35__CrownRoot_Node5_V7_R1	-0.0319666	-0.0378421	-0.0375738	-0.0339861	-0.0372696	-0.0368729	-0.0321366	-0.032206	-0.0378099	-0.0330914	-0.0330228	-0.0337288	-0.029064	-0.0282049	-0.0278	-0.0288793	-0.0279449	-0.0269775	-0.0263596	-0.0258635	-0.0298218	-0.0295775	-0.0275531	-0.0275878	-0.0282857	-0.0277985	-0.0263228	-0.0279103	-0.028022	-0.0274038	-0.0266776	-0.0269731	-0.0266931	-0.0260535	-0.0266642	-0.0264563	-0.037982	-0.0367168	-0.0385562	-0.037974	-0.0369991	-0.0376876	-0.0375629	-0.0383613	-0.0364937	-0.0377114	-0.037182	-0.0368864	-0.0262214
RA.4__TapRoot_Z1_7d_R1	-0.0277045	-0.0332291	-0.0329561	-0.0284525	-0.0320671	-0.0322663	-0.029982	-0.0298553	-0.033478	-0.0299048	-0.0297441	-0.0301547	-0.0232418	-0.0225666	-0.0223133	-0.023382	-0.0218194	-0.0209989	-0.0204989	-0.0199666	-0.0243415	-0.024158	-0.021999	-0.0222056	-0.0222478	-0.0217567	-0.020728	-0.0223559	-0.0226471	-0.0219789	-0.0213966	-0.0213298	-0.0209659	-0.0204417	-0.0208007	-0.0207654	-0.0347595	-0.0337983	-0.0351536	-0.0338782	-0.0332514	-0.0341414	-0.0343451	-0.0349395	-0.0335462	-0.0337835	-0.0336391	-0.0330256	-0.0242871
RA.5__TapRoot_Z1_7d_R3	-0.0255272	-0.0312079	-0.031236	-0.0262966	-0.0300807	-0.0304818	-0.0280183	-0.0278007	-0.0313965	-0.0282855	-0.0282196	-0.0285554	-0.0220172	-0.0214242	-0.021101	-0.0220632	-0.0206697	-0.0199037	-0.0195768	-0.0189137	-0.0229454	-0.0227926	-0.0208153	-0.0210581	-0.0211179	-0.0206358	-0.0197349	-0.0213251	-0.0215312	-0.0209496	-0.0203226	-0.0203061	-0.0198855	-0.0194222	-0.0196862	-0.0196348	-0.032739	-0.0318879	-0.0332254	-0.0319904	-0.031404	-0.0324476	-0.0322995	-0.0329745	-0.0316265	-0.0319023	-0.0319205	-0.031159	-0.0232282
RA.6__Stele_3d_R3	-0.0280019	-0.0330659	-0.0324384	-0.0300063	-0.0315486	-0.031931	-0.0273035	-0.0274463	-0.0330965	-0.0289284	-0.0288356	-0.0292865	-0.0274698	-0.0267198	-0.0261004	-0.0268273	-0.026512	-0.0254729	-0.0249138	-0.0241668	-0.0276281	-0.0272559	-0.0252107	-0.0252212	-0.0267386	-0.0261966	-0.0246665	-0.0262983	-0.0267399	-0.0264383	-0.0258957	-0.0255993	-0.0252037	-0.0246037	-0.0251178	-0.0249859	-0.0338699	-0.0327104	-0.0345497	-0.033712	-0.032739	-0.0336691	-0.0336053	-0.034469	-0.0325885	-0.0337645	-0.0332662	-0.0327071	-0.02203
RA.7__Stele_3d_R2	-0.0276122	-0.0328423	-0.0323866	-0.0294538	-0.0314301	-0.0317825	-0.0271011	-0.0273722	-0.0326679	-0.0286045	-0.0285644	-0.0289817	-0.0272161	-0.0264491	-0.0260136	-0.0266234	-0.0262749	-0.0252499	-0.024696	-0.0239524	-0.0274552	-0.0271622	-0.025135	-0.0252485	-0.0264764	-0.0259023	-0.0244145	-0.0260817	-0.026576	-0.0262209	-0.0256703	-0.0253882	-0.0249795	-0.0243629	-0.0249493	-0.0247308	-0.0334406	-0.0323655	-0.0342632	-0.0333293	-0.0324296	-0.0333783	-0.0331714	-0.034171	-0.0322302	-0.0333307	-0.0329419	-0.0323799	-0.0219519
RA.8__CortPar_3d_R3	-0.0298338	-0.035166	-0.0330882	-0.0301625	-0.0343208	-0.0330813	-0.0316702	-0.0323673	-0.0353822	-0.0318907	-0.0321586	-0.0326497	-0.0241285	-0.0238327	-0.0233285	-0.0240622	-0.023091	-0.0226869	-0.0223369	-0.0220543	-0.0247277	-0.0244318	-0.0228973	-0.0236069	-0.0234587	-0.0230138	-0.0220586	-0.0239065	-0.0237555	-0.0231497	-0.0227877	-0.0229622	-0.0221039	-0.021999	-0.0226363	-0.0222144	-0.0353881	-0.0350655	-0.0360973	-0.0344584	-0.0346306	-0.0346479	-0.0348419	-0.035943	-0.0346644	-0.0342132	-0.03419	-0.0343632	-0.0258158
RA.9__CortPar_3d_R1	-0.0303791	-0.0357039	-0.0336113	-0.0304541	-0.0350703	-0.0335223	-0.0330186	-0.0337259	-0.0362596	-0.0319976	-0.032098	-0.0327999	-0.0239499	-0.0235876	-0.0231021	-0.023888	-0.0227253	-0.0223214	-0.0219771	-0.0215747	-0.0244198	-0.0240548	-0.022641	-0.0232834	-0.0231809	-0.0227623	-0.0216457	-0.0233724	-0.0234971	-0.0228253	-0.0223469	-0.0225868	-0.0216741	-0.0214889	-0.0221982	-0.0218477	-0.0361166	-0.0359923	-0.0369563	-0.0350555	-0.0352638	-0.0353355	-0.0356026	-0.0368141	-0.0355818	-0.0348537	-0.0348911	-0.0349841	-0.0263435
SK004__6_DAS_GH_Coleoptile_R1	-0.0285429	-0.0345877	-0.0335369	-0.0287762	-0.0335479	-0.0323792	-0.0297601	-0.0300624	-0.0344088	-0.0296247	-0.0301939	-0.0302313	-0.0280851	-0.0275562	-0.0264992	-0.028213	-0.026404	-0.0254249	-0.0252858	-0.0242976	-0.0290805	-0.028783	-0.026335	-0.0268271	-0.026513	-0.0257462	-0.0247203	-0.0260989	-0.027473	-0.0263655	-0.0261589	-0.0259915	-0.02552	-0.0247328	-0.0257551	-0.0251668	-0.0351374	-0.0343692	-0.035832	-0.0350776	-0.0342961	-0.0350729	-0.0347366	-0.0355977	-0.0342744	-0.0348167	-0.0346071	-0.0342506	-0.0261982
SK005__6_DAS_GH_Coleoptile_R2	-0.0271194	-0.0335704	-0.0324628	-0.0274696	-0.0324052	-0.0312337	-0.0288754	-0.0293504	-0.0335582	-0.0293674	-0.029694	-0.0298748	-0.0267025	-0.0261744	-0.0252184	-0.026741	-0.0253177	-0.0244022	-0.0241923	-0.0231683	-0.0274639	-0.0272056	-0.0249362	-0.0253711	-0.0253769	-0.0246248	-0.0237165	-0.0250481	-0.0262738	-0.0251833	-0.0248663	-0.0247598	-0.0243476	-0.0236618	-0.024521	-0.0238847	-0.0341436	-0.0335426	-0.0348637	-0.0337534	-0.0331514	-0.0339869	-0.033717	-0.0346393	-0.0333948	-0.0334935	-0.0334493	-0.0330479	-0.0251406
SK006__6_DAS_GH_Coleoptile_R3	-0.0272849	-0.0333352	-0.032495	-0.0280827	-0.0324875	-0.0315334	-0.0287647	-0.0292192	-0.0334058	-0.0289363	-0.029259	-0.0294096	-0.0265626	-0.0261174	-0.0252975	-0.0267659	-0.0253491	-0.0245113	-0.0244646	-0.0231173	-0.0271538	-0.027006	-0.0249972	-0.0253975	-0.0256432	-0.0247542	-0.0238305	-0.0251093	-0.0263918	-0.0253833	-0.0249806	-0.0249751	-0.0243997	-0.02385	-0.024737	-0.0240508	-0.0339126	-0.0330412	-0.034373	-0.0338566	-0.0329772	-0.0336297	-0.0335375	-0.034154	-0.0329247	-0.0335852	-0.0331305	-0.0328695	-0.0245127
SK007__6DAS_GH_Primary_Root_R1	-0.0266166	-0.0326857	-0.0321021	-0.0279761	-0.0317297	-0.0316477	-0.0281012	-0.0283741	-0.032582	-0.028729	-0.0286949	-0.0292216	-0.0236191	-0.0230819	-0.0224726	-0.0234895	-0.0224842	-0.0218803	-0.0218077	-0.0210155	-0.0242686	-0.024031	-0.0222942	-0.0224131	-0.0229171	-0.0221462	-0.0212788	-0.0231055	-0.023319	-0.0225103	-0.0222295	-0.0218357	-0.0218799	-0.0211236	-0.022154	-0.0216438	-0.0337978	-0.0331937	-0.0345339	-0.0334188	-0.0327486	-0.0334926	-0.0334487	-0.0344488	-0.0330816	-0.0332718	-0.0330903	-0.0326329	-0.0233356
SK008__6DAS_GH_Primary_Root_R2	-0.0272593	-0.0333075	-0.0323949	-0.0283189	-0.0323732	-0.0318582	-0.0283513	-0.0286429	-0.033453	-0.0293156	-0.0292952	-0.0297749	-0.0247797	-0.0240785	-0.023588	-0.0247927	-0.0235836	-0.0230013	-0.022688	-0.0221573	-0.0255601	-0.025163	-0.023178	-0.0235074	-0.0239438	-0.0232609	-0.0221598	-0.0241035	-0.0242323	-0.0236469	-0.023278	-0.0228829	-0.0229998	-0.0221194	-0.0230474	-0.0225821	-0.034093	-0.0335768	-0.0349046	-0.0338058	-0.0331932	-0.0339598	-0.0338041	-0.0347889	-0.0334599	-0.0336527	-0.0335904	-0.0331216	-0.023088
SK009__6DAS_GH_Primary_Root_R3	-0.0271086	-0.0335101	-0.0332103	-0.0291234	-0.0328489	-0.0328904	-0.0280342	-0.0283511	-0.0337364	-0.0277746	-0.0275477	-0.0282708	-0.0251086	-0.0244998	-0.0239805	-0.0250767	-0.0240083	-0.023241	-0.023256	-0.0225809	-0.0255976	-0.0254224	-0.0237261	-0.0239932	-0.0242675	-0.0236034	-0.0226451	-0.0244923	-0.0247222	-0.0242059	-0.0238281	-0.0235607	-0.023368	-0.0225897	-0.0236035	-0.0231359	-0.0338591	-0.0331222	-0.0344385	-0.0340852	-0.0331063	-0.0338465	-0.0335648	-0.0343741	-0.0330221	-0.0338911	-0.0334644	-0.0329985	-0.022228
SK019__V1_4D_PE_Pooled_Leaves_R1	-0.02571	-0.0310467	-0.0310699	-0.0285162	-0.0316338	-0.031176	-0.0239148	-0.0246338	-0.0291988	-0.0248406	-0.0260389	-0.0258405	-0.023521	-0.0230328	-0.0224688	-0.0239141	-0.0215848	-0.0207952	-0.0205523	-0.0200349	-0.0242178	-0.0233942	-0.0216456	-0.0228156	-0.0218634	-0.0217742	-0.0204538	-0.0221444	-0.0216583	-0.0219147	-0.0213904	-0.0218252	-0.0208676	-0.0201053	-0.0203391	-0.0203802	-0.0300472	-0.0296665	-0.0305402	-0.0318469	-0.0317078	-0.0314971	-0.029834	-0.03054	-0.0296761	-0.0314882	-0.0313411	-0.0318442	-0.0206071
SK020__V1_4D_PE_Pooled_Leaves_R2	-0.0248819	-0.0303202	-0.0304384	-0.0279221	-0.0311893	-0.0305636	-0.02323	-0.0239078	-0.0285648	-0.0238606	-0.0250422	-0.0247471	-0.0226739	-0.0221529	-0.0217091	-0.02326	-0.0207171	-0.0200592	-0.0200168	-0.019286	-0.0234739	-0.0228352	-0.0210444	-0.0223294	-0.021001	-0.0209611	-0.0198074	-0.0214675	-0.0207249	-0.0210442	-0.0205754	-0.0210627	-0.0200356	-0.0192345	-0.0196438	-0.0196728	-0.0289937	-0.0284032	-0.0294307	-0.0308888	-0.0305417	-0.0305312	-0.0287465	-0.0294405	-0.0284071	-0.030473	-0.0303466	-0.0306561	-0.0197855
SK021__V1_4D_PE_Pooled_Leaves_R3	-0.024224	-0.0298718	-0.0305379	-0.0276456	-0.0307634	-0.0305508	-0.0225095	-0.0234355	-0.0280548	-0.0234932	-0.0246743	-0.0245532	-0.0225383	-0.022115	-0.0216431	-0.0230329	-0.0207074	-0.0200275	-0.0199506	-0.0193441	-0.0232857	-0.022513	-0.0208524	-0.0220305	-0.0208845	-0.020779	-0.0196736	-0.0214876	-0.0207158	-0.0211859	-0.0208079	-0.0211014	-0.020005	-0.0192176	-0.0196689	-0.019495	-0.0288186	-0.028184	-0.0290317	-0.0308249	-0.0305808	-0.0305883	-0.028588	-0.0290995	-0.0282159	-0.0304225	-0.030481	-0.0307192	-0.0193839
SK022__V1_4D_PE_Stem_plus_SAM_R1	-0.0315109	-0.0384641	-0.0383127	-0.0330775	-0.0380998	-0.0373424	-0.0328401	-0.0332591	-0.0384694	-0.0322359	-0.0323253	-0.0328251	-0.0310563	-0.0302207	-0.0298346	-0.031054	-0.0294868	-0.0282759	-0.0283436	-0.0274094	-0.031956	-0.0314804	-0.0295915	-0.0300886	-0.0297786	-0.0290762	-0.0280101	-0.0297351	-0.030267	-0.0294449	-0.0287533	-0.0291682	-0.0285946	-0.0277946	-0.0286824	-0.0278718	-0.0379569	-0.036668	-0.0380781	-0.0387621	-0.0375961	-0.0384454	-0.0376918	-0.037799	-0.0366442	-0.0383887	-0.0379141	-0.0374247	-0.0262295
SK023__V1_4D_PE_Stem_plus_SAM_R2	-0.0309981	-0.0376341	-0.0378688	-0.0328003	-0.0373624	-0.036633	-0.0324153	-0.0327586	-0.0378056	-0.0323693	-0.0323945	-0.0327853	-0.030429	-0.0296858	-0.0290495	-0.0302827	-0.0288589	-0.0276686	-0.0274857	-0.0264618	-0.0312388	-0.030962	-0.0287385	-0.0291393	-0.0290375	-0.0281791	-0.027225	-0.0289042	-0.0297775	-0.0289526	-0.0282503	-0.0286041	-0.0278593	-0.027156	-0.0280545	-0.0273295	-0.0370378	-0.0355263	-0.0371476	-0.0377747	-0.03644	-0.0374866	-0.0366981	-0.0368952	-0.0354058	-0.0374604	-0.0369584	-0.0363514	-0.0265662
SK024__V1_4D_PE_Stem_plus_SAM_R3	-0.0303222	-0.0368016	-0.0364722	-0.0317966	-0.0364132	-0.035442	-0.0315206	-0.0318135	-0.0371789	-0.0311068	-0.0314042	-0.0317775	-0.0306764	-0.0299816	-0.0293039	-0.0305627	-0.0292156	-0.0280468	-0.0279821	-0.0268709	-0.0315112	-0.0312178	-0.0292451	-0.029489	-0.0293647	-0.0287712	-0.0277762	-0.0293673	-0.0304299	-0.0293042	-0.0285569	-0.0291719	-0.0281737	-0.0275757	-0.0285907	-0.027856	-0.0364438	-0.0352136	-0.0367866	-0.0370017	-0.0357541	-0.0365441	-0.0360331	-0.0364931	-0.0350923	-0.0366392	-0.03595	-0.0356221	-0.025745
SK028__V3_Stem_and_SAM_R1	-0.0340755	-0.040164	-0.0400675	-0.035841	-0.0396734	-0.0390761	-0.03439	-0.0347565	-0.0403395	-0.0341861	-0.0338523	-0.0345619	-0.0331867	-0.0323674	-0.0317924	-0.0332195	-0.031763	-0.0304232	-0.0303246	-0.0293437	-0.034061	-0.0337815	-0.0314878	-0.0319787	-0.0317909	-0.0311874	-0.0299363	-0.0313906	-0.032512	-0.0314561	-0.0308313	-0.0310425	-0.0305624	-0.0297228	-0.0306983	-0.0301032	-0.0399834	-0.0384936	-0.0401801	-0.0406111	-0.0392928	-0.0400627	-0.0396025	-0.0399364	-0.0382816	-0.0403701	-0.0395693	-0.0392151	-0.0279255
SK029_2__V3_Stem_and_SAM_R2	-0.0332303	-0.0394348	-0.0395312	-0.0354696	-0.0391034	-0.0386667	-0.0336802	-0.0341138	-0.0397892	-0.0338005	-0.0335774	-0.0341303	-0.0321509	-0.0312763	-0.0307776	-0.0321355	-0.0305988	-0.0290797	-0.0290489	-0.0279637	-0.0329402	-0.0325823	-0.0306262	-0.0309262	-0.0306568	-0.0299938	-0.0287331	-0.0301915	-0.0312433	-0.0303963	-0.0295601	-0.0297983	-0.0291914	-0.028541	-0.0292958	-0.0287721	-0.0390588	-0.0375261	-0.0391742	-0.0400225	-0.0385224	-0.0395423	-0.038698	-0.0389564	-0.0373122	-0.0397416	-0.0389887	-0.0383971	-0.0274852
SK030_2__V3_Stem_and_SAM_R3	-0.0339061	-0.0400473	-0.0399265	-0.0356677	-0.0396019	-0.0391355	-0.034511	-0.0347851	-0.0403841	-0.0338918	-0.033655	-0.034365	-0.0324994	-0.0315947	-0.0308829	-0.0323603	-0.0308561	-0.0293424	-0.0294433	-0.0282161	-0.0333026	-0.0327803	-0.0307645	-0.0312168	-0.0308477	-0.0302755	-0.028861	-0.03046	-0.0315584	-0.0306122	-0.0299562	-0.0301876	-0.0294304	-0.0287412	-0.0296268	-0.0289974	-0.0394917	-0.0379143	-0.0394864	-0.0403778	-0.0388648	-0.0399054	-0.0391061	-0.0392343	-0.0377214	-0.0400677	-0.0393598	-0.0387505	-0.0279231
SK034__V3_Topmost_leaf_R1	-0.0275522	-0.033459	-0.0339459	-0.0307743	-0.0341035	-0.0342469	-0.0259572	-0.0269344	-0.0316777	-0.0273362	-0.0282424	-0.0283686	-0.0278971	-0.0273691	-0.0269794	-0.0284461	-0.0260341	-0.0251618	-0.0250635	-0.0242301	-0.0290794	-0.0280956	-0.0265217	-0.0274286	-0.026199	-0.026175	-0.0247546	-0.0263705	-0.0263718	-0.0262155	-0.0258891	-0.0261165	-0.0251275	-0.0242234	-0.0248533	-0.0247241	-0.0328311	-0.0315967	-0.03256	-0.0346045	-0.0336787	-0.0343101	-0.0325707	-0.0325289	-0.0315781	-0.0342214	-0.0340246	-0.0337379	-0.0239763
SK035__V3_Topmost_leaf_R2	-0.0272473	-0.0336303	-0.0336119	-0.0303176	-0.0342113	-0.0336587	-0.0261737	-0.0271177	-0.0317019	-0.0265123	-0.0272746	-0.027292	-0.0251611	-0.0246221	-0.0240314	-0.0256644	-0.0235483	-0.0226157	-0.022408	-0.0219441	-0.0262527	-0.0253417	-0.0235014	-0.0246078	-0.0237565	-0.0237837	-0.0222265	-0.0238926	-0.0235151	-0.0236424	-0.0232126	-0.0235153	-0.0226868	-0.0216999	-0.0223049	-0.0224002	-0.0321416	-0.0312696	-0.0321238	-0.0338728	-0.0331379	-0.0334637	-0.0318763	-0.0321108	-0.0311962	-0.033492	-0.0332927	-0.0332341	-0.0229962
SK036__V3_Topmost_leaf_R3	-0.0251546	-0.0305254	-0.0310465	-0.0284209	-0.0313639	-0.0313598	-0.0233665	-0.0243229	-0.0288884	-0.02434	-0.0251962	-0.0252959	-0.0239742	-0.02336	-0.022869	-0.0244343	-0.0222503	-0.0213759	-0.0212965	-0.0206112	-0.0249568	-0.0240706	-0.0224054	-0.0234398	-0.0222676	-0.0222705	-0.0208337	-0.0224569	-0.0222296	-0.0223562	-0.0219939	-0.0222666	-0.0210985	-0.0203405	-0.0207001	-0.0210145	-0.0294132	-0.028553	-0.0293247	-0.0312332	-0.0307405	-0.0311661	-0.0291782	-0.0293847	-0.0285101	-0.0308368	-0.0309059	-0.0308698	-0.0217969
SK037__V5_Shoot_tip_R1	-0.0271172	-0.0334345	-0.0338446	-0.0290485	-0.0330102	-0.033183	-0.0278253	-0.0282984	-0.0339171	-0.0291967	-0.0291144	-0.0293777	-0.0287975	-0.0280367	-0.0273822	-0.0284399	-0.0277835	-0.0263796	-0.0265627	-0.0251389	-0.0293235	-0.0290639	-0.0272614	-0.0275607	-0.0277994	-0.0269747	-0.0261974	-0.0272797	-0.0285685	-0.027735	-0.0268965	-0.0271865	-0.0267957	-0.0262072	-0.0270323	-0.0263326	-0.0337153	-0.0320312	-0.0333983	-0.0340325	-0.0327855	-0.0333587	-0.0333548	-0.0331202	-0.0319155	-0.0337754	-0.0327587	-0.0326403	-0.0239776
SK038__V5_Shoot_tip_R2	-0.0277769	-0.0340732	-0.0341345	-0.0300306	-0.0335439	-0.0333347	-0.0282994	-0.0287685	-0.0345701	-0.0296898	-0.0296261	-0.0299351	-0.0283702	-0.0276516	-0.0271068	-0.0280405	-0.0275166	-0.0261881	-0.0263972	-0.0248767	-0.0290687	-0.0286494	-0.0268614	-0.0272526	-0.0275665	-0.0269483	-0.025941	-0.0271768	-0.0283452	-0.0275615	-0.0266315	-0.0270186	-0.0265938	-0.0259879	-0.0268971	-0.026133	-0.03393	-0.0323535	-0.0339337	-0.0343005	-0.0330679	-0.0334544	-0.033515	-0.0336308	-0.032191	-0.0339734	-0.0328321	-0.0328711	-0.0236496
SK039__V5_Shoot_tip_R3	-0.0281991	-0.034694	-0.0350014	-0.0304409	-0.0341041	-0.0340229	-0.029133	-0.0294577	-0.0350613	-0.0299731	-0.0297141	-0.0300861	-0.0288989	-0.0283671	-0.0275972	-0.0286168	-0.0280667	-0.0267009	-0.0267766	-0.0253588	-0.0296476	-0.0292646	-0.0274391	-0.0277844	-0.0279994	-0.0273286	-0.0264764	-0.0275977	-0.0289281	-0.0280127	-0.0270553	-0.0275323	-0.0270261	-0.0264104	-0.0272551	-0.0267173	-0.0345111	-0.0329789	-0.0346416	-0.0350261	-0.033637	-0.0342618	-0.0341269	-0.0343375	-0.0327925	-0.0347415	-0.0336863	-0.0335064	-0.023954
SK040__V5_First_elongated_internode_R1	-0.0283066	-0.0349684	-0.034917	-0.0305692	-0.0345115	-0.0341397	-0.0295094	-0.0297853	-0.0357098	-0.0299801	-0.0297558	-0.0300619	-0.0278018	-0.0271682	-0.0266288	-0.0276005	-0.0270612	-0.0258413	-0.0257509	-0.0247964	-0.0287067	-0.0282074	-0.0267223	-0.0268601	-0.0272342	-0.0265749	-0.025692	-0.0268922	-0.0278003	-0.0271091	-0.0262307	-0.0265788	-0.0261293	-0.0255627	-0.0264622	-0.0258635	-0.0345735	-0.0327859	-0.0345836	-0.0350901	-0.0335905	-0.0339261	-0.0341445	-0.0342687	-0.032613	-0.0347706	-0.0333473	-0.0334123	-0.0228229
SK041__V5_First_elongated_internode_R2	-0.0279686	-0.034744	-0.0348069	-0.0302504	-0.0340339	-0.0339024	-0.0292886	-0.0296042	-0.0354072	-0.0296742	-0.0295087	-0.029711	-0.0261019	-0.025545	-0.0249341	-0.0259727	-0.0254675	-0.0242996	-0.0240788	-0.0230403	-0.0271339	-0.0265617	-0.0250738	-0.0250917	-0.0256318	-0.025072	-0.0241079	-0.0254661	-0.0261648	-0.0255153	-0.0245352	-0.0248506	-0.0245639	-0.02391	-0.0246357	-0.0243095	-0.0340632	-0.0324173	-0.034292	-0.0345251	-0.0331222	-0.0335578	-0.0336411	-0.0340076	-0.0322523	-0.0342744	-0.0330186	-0.0329398	-0.0225091
SK042__V5_First_elongated_internode_R3	-0.0292915	-0.0361336	-0.035961	-0.0319202	-0.0355661	-0.0352474	-0.0301917	-0.0304655	-0.0367177	-0.0301203	-0.0298133	-0.0302944	-0.027449	-0.0268042	-0.0262374	-0.0273363	-0.0267502	-0.0255763	-0.0253291	-0.0244994	-0.0284382	-0.0278473	-0.0262116	-0.0265031	-0.0270081	-0.0264777	-0.0252897	-0.0266108	-0.0271883	-0.0266163	-0.0256237	-0.0260793	-0.0256409	-0.0249865	-0.0257935	-0.0252834	-0.0352172	-0.0336208	-0.0355068	-0.0358915	-0.0345727	-0.0348168	-0.0348006	-0.0352791	-0.033454	-0.0355873	-0.0343062	-0.0344197	-0.0231154
SK043__V5_Tip_of_Stage_2_Leaf_R1	-0.02126	-0.0261296	-0.0274855	-0.0244923	-0.0267232	-0.027552	-0.0193942	-0.0200325	-0.024494	-0.0201974	-0.0211274	-0.0207562	-0.0184656	-0.0180238	-0.0176564	-0.0189499	-0.0170961	-0.0160449	-0.0160393	-0.0155693	-0.0192142	-0.0185803	-0.0167138	-0.0179158	-0.0171208	-0.0170178	-0.0158457	-0.0172725	-0.016879	-0.0173138	-0.0167483	-0.0171797	-0.0164402	-0.0155137	-0.0161043	-0.0160618	-0.0247783	-0.0239422	-0.0246073	-0.0267004	-0.0265005	-0.0264041	-0.0246155	-0.0246262	-0.0239907	-0.0263871	-0.026316	-0.0266663	-0.0170811
SK044__V5_Tip_of_Stage_2_Leaf_R2	-0.0226439	-0.027167	-0.0288313	-0.0259218	-0.0280567	-0.0291509	-0.0205373	-0.0213137	-0.025586	-0.0210022	-0.0220614	-0.0217359	-0.0192743	-0.0189156	-0.0184847	-0.0198194	-0.0177874	-0.0167446	-0.016758	-0.0161722	-0.0200628	-0.0194694	-0.0178893	-0.0189548	-0.0179044	-0.0177953	-0.0165416	-0.0179663	-0.0178345	-0.0180938	-0.0174903	-0.0180195	-0.0168772	-0.0163808	-0.0165753	-0.0166911	-0.0258328	-0.0250657	-0.0254622	-0.027976	-0.0276266	-0.0278498	-0.0256043	-0.0255328	-0.0251087	-0.0276445	-0.0276701	-0.0277883	-0.0177044
SK045__V5_Tip_of_Stage_2_Leaf_R3	-0.0221873	-0.0270798	-0.0288349	-0.0256385	-0.0280416	-0.0290741	-0.0202184	-0.0208673	-0.0254177	-0.0211553	-0.0220303	-0.0218937	-0.0200671	-0.0195407	-0.0194012	-0.020597	-0.0183671	-0.0174256	-0.0175813	-0.0170454	-0.0208815	-0.0201459	-0.0185049	-0.0198462	-0.0184959	-0.0184987	-0.0171982	-0.0189103	-0.0183762	-0.0186886	-0.0183089	-0.0186118	-0.0176199	-0.0167985	-0.0173466	-0.0173667	-0.0259819	-0.0252495	-0.0259024	-0.0281432	-0.0278159	-0.0279703	-0.025761	-0.0259182	-0.0252631	-0.0277892	-0.0278032	-0.0279387	-0.017556
SK046__V5_Bottom_of_transition_leaf_R1	-0.0273814	-0.0333396	-0.0340253	-0.0298321	-0.033134	-0.0334342	-0.0264609	-0.0272241	-0.0329265	-0.0268305	-0.027474	-0.027729	-0.0282658	-0.0275769	-0.026722	-0.0282396	-0.0267188	-0.0253223	-0.0253143	-0.0244025	-0.0293633	-0.028338	-0.0264072	-0.0271446	-0.0267527	-0.0266353	-0.0248218	-0.0263204	-0.0268259	-0.0262568	-0.0261105	-0.0257447	-0.0255249	-0.0243037	-0.0250762	-0.0251019	-0.0339094	-0.0322704	-0.0332197	-0.0348446	-0.0338856	-0.0344886	-0.0336132	-0.0330909	-0.0322169	-0.0346772	-0.0341198	-0.0337921	-0.0235549
SK047__V5_Bottom_of_transition_leaf_R2	-0.0271736	-0.0335917	-0.0342226	-0.0301501	-0.0334466	-0.0337549	-0.0265001	-0.0272606	-0.0330299	-0.0279157	-0.0285444	-0.0287842	-0.0282029	-0.0276611	-0.0269528	-0.0282367	-0.0269567	-0.0256412	-0.0254937	-0.0243974	-0.0296051	-0.0286959	-0.0266611	-0.0272096	-0.0269623	-0.0268541	-0.0250284	-0.0266559	-0.0270832	-0.0264673	-0.0262858	-0.0259985	-0.0257939	-0.0245947	-0.0253826	-0.0253141	-0.0341871	-0.0324174	-0.0335305	-0.0350412	-0.0338893	-0.0345667	-0.0338733	-0.0333884	-0.0323206	-0.0349169	-0.0341664	-0.0338258	-0.0244378
SK048__V5_Bottom_of_transition_leaf_R3	-0.0275458	-0.0338526	-0.0346816	-0.03035	-0.0337774	-0.0341937	-0.0270286	-0.027702	-0.033364	-0.0278295	-0.0284638	-0.0286205	-0.0283023	-0.0277114	-0.0269959	-0.0283387	-0.0268916	-0.0255767	-0.0255465	-0.0243442	-0.0297183	-0.0287682	-0.0267504	-0.0273525	-0.0268895	-0.0266589	-0.0250066	-0.026644	-0.0271684	-0.0264821	-0.0263927	-0.0260953	-0.0258809	-0.0245829	-0.0255393	-0.0254403	-0.0343498	-0.0325631	-0.0335831	-0.0352256	-0.0340379	-0.0347281	-0.0340054	-0.0333621	-0.0324537	-0.0350971	-0.0342908	-0.0339339	-0.0241684
SK052__V7_Tip_of_transition_leaf_R1	-0.0221608	-0.0278689	-0.0290198	-0.0262724	-0.0285804	-0.0293921	-0.0199383	-0.0207178	-0.0259348	-0.0209334	-0.0219424	-0.0215008	-0.0192365	-0.0186687	-0.018207	-0.0196832	-0.0176091	-0.0168909	-0.0168225	-0.0164047	-0.0201568	-0.0195027	-0.0179576	-0.0191674	-0.0178001	-0.0180216	-0.0165405	-0.0180438	-0.0175958	-0.0177848	-0.0173505	-0.0178924	-0.0170199	-0.0165487	-0.0168094	-0.0167486	-0.0263786	-0.0256072	-0.0261051	-0.0286873	-0.0280807	-0.0286823	-0.0261098	-0.0260001	-0.02551	-0.0283112	-0.0284523	-0.0281776	-0.0178202
SK053__V7_Tip_of_transition_leaf_R2	-0.0219348	-0.0277876	-0.028898	-0.0256369	-0.0284019	-0.029335	-0.020023	-0.0207441	-0.0258326	-0.0207717	-0.0219919	-0.0214198	-0.018324	-0.0178434	-0.0173538	-0.0187515	-0.0167444	-0.0158971	-0.015967	-0.0155732	-0.0194083	-0.0187865	-0.017211	-0.0182288	-0.0169903	-0.0170625	-0.0157186	-0.0172137	-0.01674	-0.0168216	-0.0163869	-0.0170082	-0.0161771	-0.0157487	-0.016029	-0.0159188	-0.0262175	-0.0254844	-0.0259667	-0.0283914	-0.0278527	-0.0282941	-0.0259656	-0.0258468	-0.0253804	-0.0280905	-0.0280649	-0.0279737	-0.0174349
SK054__V7_Tip_of_transition_leaf_R3	-0.0227241	-0.0285644	-0.0296881	-0.0266698	-0.0291228	-0.0301386	-0.0206425	-0.0213774	-0.0265795	-0.0217938	-0.0229423	-0.0224402	-0.0194155	-0.0188863	-0.0184145	-0.0198284	-0.0179491	-0.0170161	-0.0170662	-0.0166524	-0.0203122	-0.0197009	-0.0180918	-0.0190813	-0.0181169	-0.0182111	-0.0168125	-0.0182518	-0.0178707	-0.0180681	-0.01752	-0.018136	-0.0172264	-0.016918	-0.0170424	-0.0169866	-0.0270716	-0.0261815	-0.0267295	-0.0292026	-0.028656	-0.0289988	-0.026817	-0.0265638	-0.0261003	-0.0288625	-0.0287385	-0.0287474	-0.0183528
SK055__V7_Bottom_of_transition_leaf_R1	-0.0295233	-0.0360294	-0.0367324	-0.0319577	-0.0356807	-0.0360601	-0.029357	-0.0298731	-0.0357392	-0.0304451	-0.0309695	-0.0311796	-0.0306829	-0.0301384	-0.0294064	-0.0305623	-0.0294442	-0.0277696	-0.0282103	-0.026608	-0.0320009	-0.0312474	-0.0291385	-0.0294206	-0.029243	-0.0291803	-0.0275742	-0.0290649	-0.029989	-0.0292509	-0.0290159	-0.028647	-0.0283703	-0.0272408	-0.0282409	-0.0280684	-0.0364525	-0.0346132	-0.0356027	-0.0367931	-0.0354766	-0.0362855	-0.0360881	-0.035353	-0.034452	-0.0366749	-0.0357824	-0.0353625	-0.027023
SK056__V7_Bottom_of_transition_leaf_R2	-0.0291514	-0.0354542	-0.0362576	-0.0314293	-0.0349252	-0.0359317	-0.0290964	-0.0295908	-0.0352815	-0.0300558	-0.0306267	-0.0308736	-0.0309256	-0.030341	-0.0296168	-0.0308515	-0.0296752	-0.0279274	-0.0285268	-0.0267567	-0.0322674	-0.0315408	-0.0295107	-0.0298105	-0.0294975	-0.0292063	-0.0276737	-0.0291103	-0.0301809	-0.0293635	-0.0290934	-0.0287159	-0.0285333	-0.0274292	-0.0283573	-0.0282496	-0.0359218	-0.0340363	-0.0350817	-0.0362026	-0.0348112	-0.0358951	-0.0355803	-0.0348146	-0.0338702	-0.0360529	-0.0353909	-0.0346843	-0.0270517
SK057__V7_Bottom_of_transition_leaf_R3	-0.0280396	-0.0343257	-0.0350785	-0.0302683	-0.0338503	-0.0344879	-0.028113	-0.0286512	-0.0341159	-0.0291375	-0.0298244	-0.029893	-0.0295884	-0.0290286	-0.0282815	-0.0293573	-0.0283912	-0.0266737	-0.0270872	-0.0253453	-0.0308626	-0.0301555	-0.0280926	-0.0282603	-0.0280966	-0.0278713	-0.0263187	-0.0276797	-0.0290338	-0.0282782	-0.0278962	-0.0275632	-0.0272832	-0.026204	-0.0271274	-0.0269836	-0.0345787	-0.0327689	-0.0338277	-0.0348653	-0.0335151	-0.0343382	-0.0342437	-0.0335773	-0.0326275	-0.0347263	-0.033815	-0.0334086	-0.0259871
SK058__V9_Fourth_elongated_internode_R1	-0.0273949	-0.0329944	-0.0334797	-0.0298703	-0.0324606	-0.0330965	-0.0275929	-0.0279865	-0.032695	-0.0298626	-0.0301865	-0.0299917	-0.0284057	-0.027948	-0.0273916	-0.0280945	-0.0277002	-0.0263662	-0.0267983	-0.0250889	-0.0292783	-0.0289707	-0.0273444	-0.0278143	-0.0276196	-0.0270595	-0.026325	-0.0275919	-0.0283782	-0.0276361	-0.0270138	-0.0273466	-0.027083	-0.0264307	-0.0271402	-0.0264482	-0.0337035	-0.0321189	-0.0329781	-0.0337423	-0.0325936	-0.0332066	-0.033337	-0.0326973	-0.0319668	-0.0336667	-0.0326489	-0.0324448	-0.0242006
SK059__V9_Fourth_elongated_internode_R2	-0.0280138	-0.0336418	-0.0338777	-0.0302298	-0.0330674	-0.0334789	-0.0277714	-0.0281588	-0.0330916	-0.0305553	-0.0308022	-0.0306159	-0.0291698	-0.0286989	-0.0282125	-0.0287876	-0.0283299	-0.0270382	-0.0275671	-0.0258299	-0.0299473	-0.0295483	-0.0279834	-0.0284422	-0.028321	-0.0276631	-0.0270435	-0.0282611	-0.0290734	-0.0284733	-0.0277099	-0.0281159	-0.0277361	-0.0271529	-0.0278038	-0.0271731	-0.034299	-0.0324858	-0.0335768	-0.0343319	-0.0330593	-0.0337459	-0.0339113	-0.0332887	-0.0323321	-0.0342188	-0.033174	-0.0329208	-0.0247997
SK060__V9_Fourth_elongated_internode_R3	-0.027763	-0.0332031	-0.0340169	-0.0302518	-0.0327632	-0.0335661	-0.0276867	-0.0282026	-0.0329726	-0.0299301	-0.0301393	-0.0300237	-0.0288577	-0.0284188	-0.027995	-0.0284952	-0.028122	-0.0267355	-0.0272787	-0.0254915	-0.0296869	-0.0294147	-0.0278163	-0.0282102	-0.0279557	-0.0274117	-0.0266925	-0.027998	-0.0288068	-0.0281152	-0.0274209	-0.0277136	-0.0273399	-0.0267045	-0.0274405	-0.0268947	-0.0343282	-0.0325075	-0.0336649	-0.0343277	-0.0330452	-0.0338412	-0.0339473	-0.0333695	-0.0323261	-0.0342552	-0.0332447	-0.0328813	-0.0244219
SK061__V9_Eighth_Leaf_R1	-0.0231904	-0.0293456	-0.0294159	-0.0259628	-0.0297505	-0.0285333	-0.0231854	-0.0238468	-0.0285699	-0.0221529	-0.0226768	-0.0230167	-0.0210125	-0.0201038	-0.0198499	-0.0212476	-0.019968	-0.0186885	-0.0187994	-0.0186953	-0.0211273	-0.0202796	-0.0186944	-0.0196826	-0.0195304	-0.0196049	-0.0183941	-0.0198061	-0.0193104	-0.0201627	-0.0195591	-0.0198795	-0.0193411	-0.0182434	-0.0189575	-0.0187984	-0.0273528	-0.0272405	-0.0273378	-0.0288463	-0.0289349	-0.0290974	-0.0272926	-0.0272756	-0.0273039	-0.0287047	-0.0292801	-0.0291247	-0.0188998
SK062__V9_Eighth_Leaf_R2	-0.0245477	-0.0300969	-0.0298816	-0.027316	-0.0300844	-0.0292493	-0.0233547	-0.0241961	-0.0289167	-0.0225251	-0.0235003	-0.0235397	-0.020822	-0.0199694	-0.0194236	-0.0209867	-0.0193656	-0.0183519	-0.0182305	-0.0180145	-0.0211729	-0.0205903	-0.0184843	-0.0197085	-0.0191711	-0.0192713	-0.0179365	-0.0196126	-0.0191571	-0.0197657	-0.0193166	-0.0195409	-0.0187883	-0.0176813	-0.0187087	-0.018179	-0.0281104	-0.0278672	-0.028004	-0.0298042	-0.0296094	-0.0299408	-0.0279119	-0.0279	-0.0277896	-0.0296103	-0.0301159	-0.0298727	-0.0200344
SK063__V9_Eighth_Leaf_R3	-0.0241497	-0.0297356	-0.0294978	-0.0266051	-0.0299019	-0.0288548	-0.023168	-0.0237965	-0.0283682	-0.0222711	-0.0232347	-0.0234637	-0.0209258	-0.0200544	-0.0193627	-0.0212362	-0.0196364	-0.0184546	-0.0183271	-0.0182071	-0.0213373	-0.0205016	-0.0187027	-0.0198805	-0.0192324	-0.019296	-0.0180006	-0.0195696	-0.0193039	-0.0198123	-0.0193438	-0.0197467	-0.0189177	-0.0178998	-0.0188169	-0.0185598	-0.0279335	-0.0278021	-0.027931	-0.0292745	-0.0294299	-0.0296914	-0.027733	-0.0278633	-0.027786	-0.0291787	-0.0298589	-0.0296073	-0.0200192
SK064__V9_Eleventh_Leaf_R1	-0.0303199	-0.0358435	-0.0355135	-0.0327823	-0.0358347	-0.0351	-0.028131	-0.02885	-0.0350762	-0.0284093	-0.0291544	-0.0295448	-0.029703	-0.0283212	-0.0274826	-0.029698	-0.0278301	-0.0263947	-0.0264675	-0.0260739	-0.0299937	-0.0286507	-0.0268317	-0.0277463	-0.0275176	-0.0275112	-0.0254413	-0.0273327	-0.0274481	-0.0273795	-0.0275156	-0.0272305	-0.0265166	-0.0249941	-0.0264222	-0.0263525	-0.0356643	-0.0347752	-0.0350686	-0.036825	-0.0362957	-0.0371262	-0.0354555	-0.0352033	-0.0347283	-0.0366039	-0.0370113	-0.0364865	-0.025386
SK065__V9_Eleventh_Leaf_R2	-0.0290388	-0.0347421	-0.0344722	-0.0317338	-0.0347883	-0.034181	-0.0268153	-0.0274399	-0.033672	-0.0272634	-0.0280875	-0.0285164	-0.029874	-0.0285393	-0.0278015	-0.029744	-0.0278536	-0.0266141	-0.0269456	-0.0264034	-0.0300159	-0.0288269	-0.0272245	-0.0278677	-0.0275939	-0.0276257	-0.0256119	-0.0276928	-0.0275839	-0.0276006	-0.0277943	-0.0274405	-0.0267253	-0.0251603	-0.0266821	-0.0266537	-0.034571	-0.0338504	-0.0343112	-0.0357932	-0.0354648	-0.0360029	-0.0343881	-0.0344142	-0.033858	-0.035558	-0.0358834	-0.0356222	-0.0248948
SK066__V9_Eleventh_Leaf_R3	-0.0289305	-0.0343793	-0.0337122	-0.0311436	-0.0342633	-0.0334098	-0.0271835	-0.0281121	-0.0336423	-0.0262509	-0.026977	-0.0276004	-0.027387	-0.026201	-0.0257161	-0.0274836	-0.0254158	-0.0242275	-0.0242776	-0.0240845	-0.0276296	-0.0263684	-0.0249686	-0.0260081	-0.0250143	-0.0251878	-0.0233725	-0.0252356	-0.025408	-0.0254201	-0.0252685	-0.0254188	-0.0245461	-0.0230825	-0.0244169	-0.0244589	-0.0335336	-0.0328254	-0.0334027	-0.0350147	-0.0346713	-0.0351416	-0.0333626	-0.033504	-0.0327956	-0.0347495	-0.0350228	-0.0348673	-0.0246335
SK067__V9_Thirteenth_Leaf_R1	-0.0286702	-0.0344753	-0.0345259	-0.0315644	-0.0345264	-0.0339583	-0.0272071	-0.0278274	-0.0338156	-0.0274367	-0.0282144	-0.0285209	-0.0298231	-0.0285659	-0.0279201	-0.0296796	-0.0278981	-0.0266501	-0.026951	-0.026254	-0.029983	-0.0285543	-0.0270907	-0.0278154	-0.027566	-0.0276425	-0.025613	-0.027535	-0.0279258	-0.0278094	-0.0279716	-0.0275114	-0.0268626	-0.0251972	-0.0267066	-0.0268224	-0.0347069	-0.0335805	-0.0342852	-0.0357457	-0.0350589	-0.0360996	-0.0345529	-0.0344563	-0.0336016	-0.0355179	-0.0359774	-0.0351981	-0.0241895
SK068__V9_Thirteenth_Leaf_R2	-0.0279303	-0.03397	-0.0339741	-0.030929	-0.0337271	-0.0335337	-0.0265161	-0.0269732	-0.0330162	-0.0270004	-0.0279467	-0.0281039	-0.0288504	-0.027659	-0.0267373	-0.028806	-0.0270597	-0.0257812	-0.0260743	-0.0253227	-0.0291758	-0.027837	-0.0263178	-0.0270121	-0.0267406	-0.0269233	-0.0246828	-0.0266577	-0.026923	-0.026803	-0.0269694	-0.0264373	-0.0258852	-0.0244615	-0.0257012	-0.0257902	-0.0340053	-0.0328526	-0.0334459	-0.0350755	-0.0344678	-0.0351349	-0.0338381	-0.0335825	-0.0328286	-0.0347616	-0.0349837	-0.0345874	-0.0241901
SK069__V9_Thirteenth_Leaf_R3	-0.0276801	-0.0334286	-0.0335677	-0.0310637	-0.0335071	-0.0332762	-0.0265968	-0.0271957	-0.0331304	-0.0275459	-0.0283025	-0.0284335	-0.0288925	-0.0277615	-0.0271093	-0.0290023	-0.0272672	-0.0261281	-0.0263988	-0.0256207	-0.0293875	-0.0280496	-0.0267165	-0.0275255	-0.0269889	-0.0271985	-0.0250611	-0.027111	-0.0270906	-0.026964	-0.0271207	-0.0266072	-0.0260231	-0.0247888	-0.0259848	-0.0259788	-0.0338532	-0.0327871	-0.0337226	-0.0349634	-0.034134	-0.0350817	-0.0337047	-0.0338582	-0.0327542	-0.0347103	-0.0349155	-0.0342379	-0.0237316
SK070__V9_Papery_Leaves_R1	-0.0274357	-0.0337313	-0.0339327	-0.0310526	-0.0332877	-0.0334512	-0.026694	-0.0275661	-0.0331871	-0.0273822	-0.0279972	-0.0283921	-0.0286707	-0.0280541	-0.0271173	-0.0287817	-0.0271558	-0.0257753	-0.0262294	-0.0250815	-0.0295102	-0.0282136	-0.0266328	-0.0274079	-0.027096	-0.0271151	-0.0248717	-0.0268606	-0.027535	-0.0272154	-0.0272346	-0.0264525	-0.0264291	-0.024884	-0.0256672	-0.0258824	-0.03364	-0.0320013	-0.0329974	-0.0347554	-0.0336888	-0.0347493	-0.0334078	-0.0330624	-0.0319616	-0.0345733	-0.034584	-0.03376	-0.0233214
SK071__V9_Papery_Leaves_R2	-0.0284231	-0.0346932	-0.0350853	-0.0319826	-0.034361	-0.0344406	-0.0273275	-0.0278342	-0.0337017	-0.0280929	-0.0286241	-0.029058	-0.029803	-0.0291035	-0.0281546	-0.0297691	-0.0282222	-0.0267875	-0.0273474	-0.0260607	-0.0306392	-0.0295276	-0.0276923	-0.0283302	-0.0280994	-0.028074	-0.0259843	-0.0279965	-0.028519	-0.0282322	-0.0284114	-0.0273895	-0.0275046	-0.0259969	-0.0268848	-0.0268724	-0.034889	-0.0333968	-0.0342485	-0.0361759	-0.0351687	-0.0361727	-0.0346544	-0.0342359	-0.0333356	-0.0360011	-0.035951	-0.0351963	-0.0240913
SK072__V9_Papery_Leaves_R3	-0.0287381	-0.0349637	-0.0357871	-0.0322064	-0.0346398	-0.0352462	-0.0277834	-0.0283844	-0.0339019	-0.0282452	-0.0286369	-0.0291564	-0.0298909	-0.0292916	-0.0282137	-0.0299194	-0.0281383	-0.0266062	-0.027278	-0.025971	-0.0306621	-0.0295584	-0.0279357	-0.0283916	-0.0280167	-0.0278205	-0.0257933	-0.0277797	-0.0288163	-0.0281962	-0.0284529	-0.0274467	-0.0272976	-0.0258419	-0.0267274	-0.0268415	-0.0353034	-0.0337101	-0.0344402	-0.0364662	-0.0354534	-0.0363543	-0.0350841	-0.0344518	-0.0336824	-0.0363035	-0.0361319	-0.0354921	-0.0246812
SK073__V13_Immature_tassel_R1	-0.0282949	-0.0342209	-0.0339936	-0.0296417	-0.0334144	-0.0331448	-0.0295197	-0.0295734	-0.0341215	-0.03051	-0.0305889	-0.0305065	-0.0298234	-0.0290225	-0.0283806	-0.0292068	-0.028404	-0.0266663	-0.0275048	-0.0251899	-0.0304251	-0.0301093	-0.0280931	-0.0280967	-0.0279422	-0.027572	-0.0266497	-0.0273657	-0.0293701	-0.0284858	-0.027962	-0.0277718	-0.0275447	-0.0265186	-0.0274173	-0.0267521	-0.034541	-0.0331639	-0.0339793	-0.0342885	-0.033096	-0.0338828	-0.0341504	-0.0336735	-0.0329602	-0.0341706	-0.03329	-0.0329609	-0.0269085
SK074__V13_Immature_tassel_R2	-0.0289715	-0.0350819	-0.0349289	-0.0302208	-0.0342215	-0.0338907	-0.0307768	-0.0309223	-0.035206	-0.0314603	-0.0312395	-0.0312747	-0.0308606	-0.030099	-0.0292765	-0.0300518	-0.0293726	-0.027733	-0.0285553	-0.026314	-0.0311391	-0.0308657	-0.0287734	-0.028719	-0.0290389	-0.0285683	-0.0276686	-0.0284508	-0.0303566	-0.0295243	-0.0289052	-0.0287614	-0.0284675	-0.0275318	-0.0284739	-0.0277417	-0.0352739	-0.0339519	-0.0348283	-0.03495	-0.0339032	-0.0345247	-0.0348954	-0.034542	-0.0337648	-0.0348714	-0.0339281	-0.0337856	-0.027322
SK075__V13_Immature_tassel_R3	-0.0292422	-0.0350277	-0.0351766	-0.0307331	-0.0343073	-0.0343272	-0.0305691	-0.030724	-0.0353844	-0.0305078	-0.0305979	-0.0306411	-0.0303952	-0.0295487	-0.0288756	-0.0297893	-0.0286785	-0.0268514	-0.0277215	-0.0255193	-0.0310947	-0.0307149	-0.0287978	-0.0286716	-0.0283379	-0.0278916	-0.0269698	-0.0276207	-0.0295693	-0.0287225	-0.0282078	-0.0278175	-0.0275145	-0.0265762	-0.0274957	-0.0269362	-0.0349042	-0.0337458	-0.0343612	-0.0348795	-0.0336572	-0.0345545	-0.0345325	-0.0340621	-0.0335297	-0.0347553	-0.0339436	-0.0335461	-0.0271775
SK076__V18_Meiotic_tassel_R1	-0.0310235	-0.0367174	-0.0358945	-0.0316681	-0.0364958	-0.0344897	-0.032095	-0.0325089	-0.0370752	-0.0332321	-0.0338482	-0.0335706	-0.0325997	-0.0314436	-0.0305669	-0.032281	-0.0304429	-0.0288475	-0.029189	-0.027678	-0.032936	-0.032191	-0.0301166	-0.0301234	-0.0302298	-0.030398	-0.0281194	-0.0299771	-0.030968	-0.0305322	-0.0302182	-0.0299957	-0.029156	-0.0281432	-0.0289831	-0.0292513	-0.0368844	-0.0356749	-0.0367561	-0.0366028	-0.0357783	-0.0362884	-0.0365941	-0.0368108	-0.0355795	-0.0364767	-0.0360579	-0.0358655	-0.0280455
SK077__V18_Meiotic_tassel_R2	-0.0304357	-0.0356082	-0.0341932	-0.0309791	-0.0351169	-0.0333465	-0.0310446	-0.0314417	-0.0356449	-0.0318794	-0.0325002	-0.0322162	-0.0312607	-0.0301423	-0.0293922	-0.0309267	-0.0291607	-0.0276631	-0.0281896	-0.0265495	-0.0316691	-0.0307459	-0.0290452	-0.0291329	-0.0290843	-0.0292193	-0.0269201	-0.0286912	-0.0298127	-0.0293986	-0.0289889	-0.0288964	-0.0281369	-0.0270215	-0.0280184	-0.0281483	-0.0356541	-0.0344406	-0.0351744	-0.0353405	-0.0344462	-0.0349907	-0.0353124	-0.0352265	-0.0343496	-0.0351896	-0.0346945	-0.0345159	-0.027222
SK078__V18_Meiotic_tassel_R3	-0.0310839	-0.036513	-0.0353669	-0.0318789	-0.0362421	-0.0345015	-0.0318518	-0.0322986	-0.0366189	-0.0333135	-0.0338038	-0.0335844	-0.0331049	-0.0318957	-0.031342	-0.0327103	-0.0309349	-0.0293824	-0.0298991	-0.0282084	-0.0335151	-0.0328726	-0.0309746	-0.0311395	-0.0307123	-0.0309166	-0.0288629	-0.0305478	-0.0317553	-0.0312742	-0.0308014	-0.0308329	-0.0300539	-0.0289428	-0.0298866	-0.0298912	-0.0366994	-0.0352387	-0.0362629	-0.0364661	-0.0354456	-0.0358947	-0.0362957	-0.0362763	-0.0351253	-0.0363132	-0.0355652	-0.0354497	-0.0282883
SK079__V18_Immature_cob_R1	-0.028501	-0.0343361	-0.033438	-0.0294061	-0.0331585	-0.0328133	-0.0296418	-0.0297492	-0.034266	-0.0321321	-0.0320804	-0.0318159	-0.0289478	-0.0281597	-0.0276978	-0.0284071	-0.0276013	-0.0256515	-0.0265669	-0.0244022	-0.0295837	-0.0290884	-0.0273962	-0.027248	-0.0271897	-0.026793	-0.0259622	-0.0266419	-0.0288119	-0.0278534	-0.0271188	-0.0270175	-0.026794	-0.0260212	-0.0266722	-0.0261988	-0.0345155	-0.0331564	-0.0340119	-0.0337715	-0.032573	-0.0331305	-0.0341018	-0.0336459	-0.0329246	-0.033631	-0.032474	-0.0324068	-0.0274512
SK080__V18_Immature_cob_R2	-0.0290809	-0.0353634	-0.0346544	-0.0303257	-0.0342678	-0.033926	-0.0300978	-0.030224	-0.0351635	-0.032406	-0.0324975	-0.032189	-0.0309263	-0.0301205	-0.0296239	-0.0304077	-0.0295775	-0.0276778	-0.0284239	-0.0262969	-0.0315206	-0.0309832	-0.0291752	-0.0290943	-0.0291695	-0.0286966	-0.0278307	-0.0283783	-0.030801	-0.0299565	-0.0290877	-0.0290215	-0.028693	-0.0279105	-0.0286352	-0.0282202	-0.0350838	-0.033676	-0.0345291	-0.0345402	-0.0332371	-0.0340114	-0.0346635	-0.0341273	-0.0334106	-0.0344036	-0.0333509	-0.0330695	-0.0274159
SK081__V18_Immature_cob_R3	-0.0287428	-0.0348412	-0.0343074	-0.0304022	-0.0340126	-0.0335919	-0.0295028	-0.0297776	-0.0345823	-0.0318819	-0.0317797	-0.0316593	-0.0304959	-0.0297234	-0.0291744	-0.030022	-0.0291425	-0.0273334	-0.0281658	-0.025949	-0.0310264	-0.0305184	-0.0288313	-0.0287855	-0.0287641	-0.0283448	-0.0275506	-0.0280788	-0.0304063	-0.0295467	-0.0286741	-0.0285501	-0.028234	-0.0275259	-0.0282291	-0.0278458	-0.0349964	-0.0337008	-0.0345381	-0.0346024	-0.0334525	-0.034239	-0.0345986	-0.034196	-0.0334466	-0.0345089	-0.0336025	-0.033311	-0.02716
SK082__VT_Thirteenth_Leaf_R1	-0.0273046	-0.032096	-0.0325528	-0.0298345	-0.0321698	-0.0325215	-0.0264553	-0.0273304	-0.0315703	-0.0252403	-0.0265078	-0.0264163	-0.0233542	-0.0228336	-0.022159	-0.0236587	-0.021547	-0.0202304	-0.0199704	-0.0196582	-0.0241689	-0.0236022	-0.0216058	-0.0226821	-0.021634	-0.0212954	-0.0200379	-0.0214751	-0.0217004	-0.0219506	-0.0209552	-0.0218073	-0.020738	-0.0198185	-0.0202064	-0.0199751	-0.0297204	-0.0290896	-0.0295255	-0.0315341	-0.0310351	-0.031365	-0.0293468	-0.0293864	-0.0290286	-0.0312622	-0.0314449	-0.0311808	-0.0229361
SK083__VT_Thirteenth_Leaf_R2	-0.0257752	-0.0303461	-0.0310812	-0.0274467	-0.0306509	-0.0307078	-0.0249988	-0.025633	-0.0294354	-0.0241621	-0.0254842	-0.0251899	-0.0217923	-0.0213039	-0.0209063	-0.022435	-0.0201607	-0.0187207	-0.0184824	-0.0181698	-0.022782	-0.0220774	-0.0199924	-0.0210045	-0.0199515	-0.0199904	-0.018579	-0.0201608	-0.0204667	-0.0206668	-0.0197828	-0.0203802	-0.0194557	-0.018264	-0.0187792	-0.0186845	-0.0291177	-0.0286938	-0.0290644	-0.0303767	-0.0302229	-0.030691	-0.0287197	-0.0289606	-0.0286757	-0.0301337	-0.030766	-0.0303751	-0.0226274
SK084__VT_Thirteenth_Leaf_R3	-0.0242531	-0.0292096	-0.0295008	-0.0272143	-0.0294477	-0.0291943	-0.023164	-0.0236173	-0.0280633	-0.0227239	-0.0240667	-0.0239575	-0.0199972	-0.01949	-0.0188944	-0.0204071	-0.0186089	-0.0174319	-0.017284	-0.0167881	-0.020636	-0.0199294	-0.0181297	-0.0192276	-0.0185002	-0.0183984	-0.0170633	-0.0187539	-0.0185901	-0.0189951	-0.01824	-0.018758	-0.0180243	-0.0167958	-0.0175339	-0.0173708	-0.0270254	-0.0265848	-0.0270966	-0.0287159	-0.0285578	-0.0288731	-0.0266964	-0.0270388	-0.0266116	-0.0284791	-0.0290164	-0.0286621	-0.0205639
SK085__R1_Pre_pollination_cob_R1	-0.0297883	-0.0359676	-0.0361512	-0.0311561	-0.0354454	-0.035399	-0.0314125	-0.0317064	-0.0363362	-0.0310515	-0.0309933	-0.0309914	-0.0297477	-0.0290456	-0.0284333	-0.0291639	-0.0283913	-0.026849	-0.0274033	-0.0259014	-0.0304285	-0.0297641	-0.0281199	-0.0283009	-0.0284529	-0.0278014	-0.0270619	-0.0278695	-0.0292102	-0.0284805	-0.0277465	-0.0275877	-0.0274259	-0.0264262	-0.0273798	-0.027077	-0.0364346	-0.0349965	-0.0360811	-0.0363716	-0.0353176	-0.0359961	-0.0360173	-0.0357561	-0.0348119	-0.0362329	-0.0353852	-0.0351185	-0.027376
SK086__R1_Pre_pollination_cob_R2	-0.0292055	-0.035387	-0.0353933	-0.0309024	-0.0347058	-0.0345228	-0.0305669	-0.0307959	-0.0356231	-0.030895	-0.031023	-0.0308273	-0.0297661	-0.0292156	-0.0285671	-0.0291825	-0.0286325	-0.0271255	-0.0276004	-0.025938	-0.0304158	-0.0298049	-0.0279994	-0.0282593	-0.028626	-0.0279951	-0.0273168	-0.0281334	-0.0295679	-0.0287005	-0.0279325	-0.0279888	-0.0278357	-0.0268558	-0.027813	-0.0273569	-0.0358355	-0.0341832	-0.0355457	-0.0357351	-0.0346087	-0.0351138	-0.0354153	-0.0352439	-0.0340115	-0.0356084	-0.0345028	-0.0344092	-0.0275024
SK087__R1_Pre_pollination_cob_R3	-0.028861	-0.0354054	-0.0353454	-0.0305368	-0.0348093	-0.0344583	-0.0303621	-0.030634	-0.0354944	-0.0309118	-0.0310664	-0.0308465	-0.0296867	-0.0290604	-0.0285055	-0.0290519	-0.0284564	-0.0270233	-0.0275513	-0.0258859	-0.0302086	-0.0297134	-0.0280057	-0.0281317	-0.0284954	-0.0279638	-0.0272488	-0.0279761	-0.0294775	-0.0285935	-0.0278326	-0.0278132	-0.0276421	-0.0268049	-0.0276727	-0.027257	-0.0358247	-0.034039	-0.0355032	-0.0358128	-0.0345888	-0.035125	-0.0354036	-0.0351784	-0.0338549	-0.0356696	-0.0344842	-0.0343506	-0.0271633
SK088__R1_Silks_R1	-0.0275132	-0.0329305	-0.0322883	-0.0274845	-0.0319108	-0.0309118	-0.0305675	-0.0304132	-0.0336457	-0.0275383	-0.027451	-0.0273489	-0.0230848	-0.0226181	-0.0218062	-0.0226428	-0.0218249	-0.0205349	-0.0206584	-0.0189772	-0.0240004	-0.0235345	-0.0214705	-0.0214211	-0.0220281	-0.0215326	-0.0202056	-0.0213111	-0.0219681	-0.0213535	-0.0207369	-0.0208766	-0.0207995	-0.0196607	-0.0206428	-0.0204006	-0.0340636	-0.0327392	-0.0337518	-0.0333849	-0.0329288	-0.0329571	-0.0335471	-0.0335841	-0.0325987	-0.0333375	-0.0325239	-0.0327451	-0.024735
SK089__R1_Silks_R2	-0.0273034	-0.0329324	-0.0322429	-0.0274053	-0.0319245	-0.0309915	-0.0302516	-0.0302063	-0.0335297	-0.0279093	-0.0278136	-0.027689	-0.0237058	-0.0233053	-0.0225033	-0.023197	-0.0225309	-0.0213989	-0.0213642	-0.0196944	-0.0246425	-0.0240651	-0.0219867	-0.021933	-0.0227619	-0.0222817	-0.020897	-0.0220189	-0.0227272	-0.0220582	-0.0213926	-0.0214994	-0.0215972	-0.0205368	-0.0214225	-0.0211958	-0.03429	-0.0329388	-0.0340654	-0.0337442	-0.0332043	-0.0332591	-0.0337905	-0.0338605	-0.0328045	-0.0336833	-0.0327888	-0.0329976	-0.0248319
SK090__R1_Silks_R3	-0.0266823	-0.0324706	-0.0318093	-0.0269821	-0.0314869	-0.0305149	-0.0298448	-0.0296935	-0.0328724	-0.0271692	-0.0270732	-0.0268772	-0.0227493	-0.0222827	-0.0214863	-0.0222049	-0.021383	-0.0202644	-0.0202593	-0.0185688	-0.0235356	-0.0230724	-0.0210021	-0.0209795	-0.0216076	-0.0211814	-0.0198767	-0.0209959	-0.0216513	-0.0209063	-0.0203739	-0.0204067	-0.02038	-0.0192569	-0.0202478	-0.0199655	-0.033693	-0.0323197	-0.0334705	-0.0331963	-0.0325677	-0.0326432	-0.0331756	-0.0332874	-0.0321741	-0.0331396	-0.0321665	-0.0323608	-0.0240819
SK091__R1_Anthers_R1	-0.0385425	-0.041512	-0.0424485	-0.0372416	-0.0409375	-0.0409559	-0.0396719	-0.0399483	-0.0426177	-0.0386021	-0.0393252	-0.038695	-0.033196	-0.0320853	-0.0322225	-0.0333206	-0.0312759	-0.029525	-0.0296852	-0.0289325	-0.0339774	-0.0335685	-0.0320067	-0.0325966	-0.031136	-0.0310389	-0.0294575	-0.031441	-0.0318205	-0.0313613	-0.0307533	-0.0307763	-0.0299012	-0.0287557	-0.0297679	-0.0297958	-0.0425476	-0.0417505	-0.0422452	-0.0418063	-0.041762	-0.041299	-0.0421135	-0.0421031	-0.0415085	-0.0418422	-0.0409936	-0.0415784	-0.0343911
SK092__R1_Anthers_R2	-0.0389099	-0.0413467	-0.042254	-0.0370231	-0.040634	-0.0405531	-0.0404218	-0.0404424	-0.043146	-0.0388303	-0.0394537	-0.0389578	-0.0329161	-0.0314036	-0.0318976	-0.0329651	-0.0306633	-0.0289786	-0.0290519	-0.0284438	-0.0334497	-0.0330665	-0.0312296	-0.0322233	-0.0305753	-0.0305306	-0.0287134	-0.0308561	-0.0310023	-0.0309464	-0.0302457	-0.0301314	-0.029429	-0.0279178	-0.0291903	-0.0292205	-0.0421749	-0.0414413	-0.0421093	-0.0413739	-0.0413389	-0.0409421	-0.0417772	-0.0419564	-0.0411973	-0.0413953	-0.0406744	-0.0411431	-0.0348427
SK093__R1_Anthers_R3	-0.0378425	-0.0411009	-0.0422826	-0.0364707	-0.0406746	-0.0407118	-0.0394024	-0.0395379	-0.0423879	-0.0380774	-0.038777	-0.038151	-0.0339044	-0.0326595	-0.0330084	-0.0340975	-0.0317998	-0.0299479	-0.0299792	-0.0293932	-0.0347335	-0.0343308	-0.0323774	-0.0332916	-0.0317536	-0.0314959	-0.0298239	-0.0319339	-0.0322806	-0.0321393	-0.0313315	-0.0312851	-0.0305127	-0.0291309	-0.0303018	-0.0300666	-0.0420839	-0.0412057	-0.0417647	-0.0414502	-0.0413449	-0.0409134	-0.0416827	-0.0416357	-0.0409815	-0.0415171	-0.0406136	-0.0411806	-0.0341397
SK097__R2_Thirteenth_Leaf_R1	-0.0266907	-0.0311909	-0.0312839	-0.0289068	-0.0310751	-0.0309875	-0.0261606	-0.0266683	-0.0302697	-0.0247338	-0.0257771	-0.0258347	-0.0219405	-0.0214358	-0.0209899	-0.0224221	-0.0201443	-0.0189646	-0.0185382	-0.018672	-0.0229071	-0.0220458	-0.02037	-0.021397	-0.0200409	-0.0199168	-0.0190596	-0.0205388	-0.0208043	-0.0209589	-0.0200739	-0.0207065	-0.0195018	-0.0184851	-0.0193614	-0.0189472	-0.0292585	-0.0288511	-0.0292359	-0.0303663	-0.0302914	-0.0303885	-0.0289332	-0.0290939	-0.0288273	-0.0302569	-0.0304484	-0.0303733	-0.0237108
SK098__R2_Thirteenth_Leaf_R2	-0.0266154	-0.0316678	-0.0317578	-0.0290472	-0.0317183	-0.0315366	-0.0261779	-0.0267209	-0.0306816	-0.0255168	-0.0264027	-0.0263843	-0.0233591	-0.0228734	-0.0220632	-0.0239164	-0.021728	-0.0203508	-0.019901	-0.0197414	-0.0242599	-0.023428	-0.0215116	-0.022575	-0.0215809	-0.0212771	-0.0201782	-0.0216728	-0.0220738	-0.0221832	-0.0213032	-0.0219014	-0.0208209	-0.0199691	-0.020543	-0.0200499	-0.0294089	-0.0289702	-0.0293602	-0.0306756	-0.0303598	-0.0308078	-0.0291007	-0.0292976	-0.028949	-0.030546	-0.030886	-0.0305264	-0.0239654
SK099__R2_Thirteenth_Leaf_R3	-0.0265549	-0.0311142	-0.0310893	-0.028456	-0.0310422	-0.0307776	-0.0262083	-0.0265834	-0.0304389	-0.0240851	-0.0249178	-0.0251202	-0.021995	-0.0215612	-0.0210591	-0.0227737	-0.0204311	-0.0190255	-0.0184876	-0.0188701	-0.0229803	-0.0220755	-0.0203791	-0.0216196	-0.020129	-0.019907	-0.0189517	-0.0204468	-0.0207567	-0.0206902	-0.0200708	-0.0207346	-0.0194515	-0.0186822	-0.0194185	-0.0190069	-0.0289808	-0.0284798	-0.0289184	-0.0301642	-0.0300516	-0.0300716	-0.028611	-0.0287674	-0.0284333	-0.0300342	-0.0301257	-0.0300939	-0.0230287
SK106__2DAP_Whole_seed_R1	-0.0307649	-0.0371738	-0.036942	-0.0319665	-0.0365579	-0.0361218	-0.0322545	-0.0327689	-0.0375307	-0.0331186	-0.0330301	-0.0331024	-0.0302337	-0.0295986	-0.0291275	-0.0297932	-0.0291061	-0.0277039	-0.0281651	-0.0265491	-0.0310007	-0.0303816	-0.0286599	-0.0288984	-0.0290582	-0.0284383	-0.0277768	-0.028785	-0.0296375	-0.0289812	-0.0282711	-0.0282884	-0.028131	-0.0272199	-0.0282157	-0.0279683	-0.0376146	-0.0360222	-0.0374123	-0.0372551	-0.0362575	-0.036905	-0.0371719	-0.0370338	-0.0358102	-0.0371246	-0.0363294	-0.0360597	-0.0285696
SK107__2DAP_Whole_seed_R2	-0.0296429	-0.0359403	-0.0355845	-0.0311379	-0.0352651	-0.0347372	-0.031222	-0.0314505	-0.0362685	-0.0315079	-0.0318103	-0.0315129	-0.0290435	-0.0285391	-0.0280428	-0.0285141	-0.0280806	-0.0265099	-0.0270501	-0.0252559	-0.0298288	-0.0291686	-0.0274602	-0.0274784	-0.0278859	-0.0274177	-0.0266725	-0.0276243	-0.0288601	-0.0279768	-0.027224	-0.0273281	-0.0271716	-0.0261664	-0.0272284	-0.0270173	-0.0365161	-0.0349134	-0.0362626	-0.0361545	-0.0351252	-0.0357443	-0.0360815	-0.0359168	-0.0347545	-0.0360612	-0.0351393	-0.0349238	-0.0276687
SK108__2DAP_Whole_seed_R3	-0.0304628	-0.0371706	-0.0370018	-0.0319446	-0.0365873	-0.0362474	-0.0320921	-0.0324233	-0.0374726	-0.0316163	-0.0315167	-0.031524	-0.0299456	-0.0292307	-0.0287613	-0.0296194	-0.028602	-0.0270467	-0.027609	-0.026088	-0.0304709	-0.0296546	-0.0282107	-0.0284482	-0.0284807	-0.0279482	-0.0271766	-0.0282891	-0.0290085	-0.0286176	-0.0279757	-0.0277298	-0.0275958	-0.026385	-0.0274722	-0.0276742	-0.0377009	-0.0360488	-0.037086	-0.0375601	-0.0365603	-0.0374924	-0.0372564	-0.0367893	-0.0358738	-0.037499	-0.036961	-0.0363491	-0.0273591
SK109__4DAP_Whole_Seed_R1	-0.030214	-0.0366082	-0.036055	-0.0316312	-0.0359167	-0.0352145	-0.0316547	-0.0319694	-0.0367922	-0.032106	-0.0322129	-0.0320012	-0.0285567	-0.0282692	-0.0278053	-0.0284	-0.0277193	-0.0263018	-0.0268587	-0.0251821	-0.0297707	-0.0290119	-0.0273139	-0.0276814	-0.0276644	-0.0272069	-0.0263569	-0.0273795	-0.0283552	-0.027673	-0.0269611	-0.027025	-0.0268868	-0.0259318	-0.0267745	-0.0264951	-0.037351	-0.0356367	-0.0370843	-0.0368305	-0.0358793	-0.0361533	-0.0369032	-0.0367583	-0.0354416	-0.0366797	-0.0355536	-0.0356351	-0.028312
SK110__4DAP_Whole_Seed_R2	-0.0300125	-0.0365837	-0.0359916	-0.0311806	-0.0359074	-0.0352422	-0.0316307	-0.0321521	-0.0367949	-0.0321212	-0.0322306	-0.0321158	-0.0281584	-0.0278187	-0.0272982	-0.0280095	-0.0273337	-0.0259665	-0.026378	-0.0248939	-0.0292007	-0.0284211	-0.0269055	-0.02715	-0.0273702	-0.0268952	-0.0261151	-0.0271963	-0.0277537	-0.027073	-0.0263301	-0.0264262	-0.026366	-0.0254564	-0.0264366	-0.0261579	-0.0372064	-0.0355547	-0.0371762	-0.036569	-0.0356445	-0.0361542	-0.0367665	-0.0368593	-0.0353337	-0.0363729	-0.035575	-0.0353952	-0.0277643
SK111__4DAP_Whole_Seed_R3	-0.0303791	-0.0371358	-0.036783	-0.0314102	-0.0364156	-0.0359747	-0.0323748	-0.0327939	-0.0376854	-0.0321803	-0.0321692	-0.032185	-0.029148	-0.0286325	-0.0283276	-0.02898	-0.0283158	-0.0267105	-0.0273824	-0.0258715	-0.0301467	-0.0293571	-0.0277718	-0.0281283	-0.0282084	-0.0275914	-0.0269201	-0.0278677	-0.0285107	-0.0279348	-0.0271616	-0.0271473	-0.0273707	-0.0263002	-0.0270147	-0.0269304	-0.0378116	-0.0362794	-0.0376449	-0.037269	-0.0364765	-0.0370858	-0.0375371	-0.0373341	-0.0362131	-0.0371402	-0.0365106	-0.0362627	-0.0280379
SK112__6DAP_Whole_seed_R1	-0.0298662	-0.0368696	-0.0365578	-0.0311152	-0.0363212	-0.035578	-0.0320874	-0.0325641	-0.0374542	-0.0331795	-0.0333319	-0.033242	-0.0289661	-0.0283108	-0.0281028	-0.0289597	-0.027844	-0.0265277	-0.0269428	-0.0254802	-0.0301046	-0.0295703	-0.0278402	-0.0283904	-0.0276889	-0.0274963	-0.0263353	-0.0276407	-0.0282694	-0.0275561	-0.0270517	-0.02704	-0.0267803	-0.0257373	-0.0269976	-0.0267877	-0.037558	-0.0358754	-0.0377158	-0.0368939	-0.0360555	-0.0367493	-0.0371213	-0.0374401	-0.0356805	-0.0367166	-0.0362152	-0.0358419	-0.0283314
SK113__6DAP_Whole_seed_R2	-0.0285298	-0.0355027	-0.0349728	-0.0301343	-0.0349662	-0.0340423	-0.0308101	-0.0313799	-0.0360644	-0.0320892	-0.032313	-0.0322163	-0.0278599	-0.0273255	-0.0269247	-0.0278153	-0.0269521	-0.0257376	-0.0261511	-0.0245397	-0.0289438	-0.0283853	-0.0266235	-0.0271227	-0.0267477	-0.0266294	-0.0254884	-0.0268318	-0.0271479	-0.0265682	-0.0260711	-0.0261226	-0.0259085	-0.0249482	-0.0261612	-0.0258082	-0.0363224	-0.0346822	-0.0363667	-0.0356379	-0.0348659	-0.0356222	-0.0358651	-0.0360939	-0.0344811	-0.0354395	-0.0350811	-0.0346782	-0.027115
SK114__6DAP_Whole_seed_R3	-0.028718	-0.03589	-0.0349826	-0.0299585	-0.0353566	-0.0341054	-0.0310858	-0.0315193	-0.0363705	-0.032197	-0.0324917	-0.0323503	-0.0279632	-0.0274463	-0.027193	-0.0280356	-0.0269034	-0.025813	-0.0262254	-0.024604	-0.0291564	-0.0285956	-0.0268605	-0.0275467	-0.0268484	-0.0267488	-0.0255769	-0.0270509	-0.0274033	-0.0267336	-0.0261716	-0.0262413	-0.0260057	-0.0250207	-0.0261257	-0.0257926	-0.0362155	-0.0346119	-0.0364579	-0.0355888	-0.0348781	-0.0353866	-0.0356902	-0.0361723	-0.0344045	-0.0353164	-0.034814	-0.0346268	-0.0274113
SK115__8DAP_Whole_Seed_R1	-0.0285316	-0.0348733	-0.0339244	-0.0291292	-0.0341684	-0.0328752	-0.0305348	-0.0310489	-0.0356184	-0.0315031	-0.0320352	-0.031839	-0.0272687	-0.0269718	-0.0262474	-0.0272543	-0.0265843	-0.0253038	-0.0254476	-0.0240427	-0.0284004	-0.0278475	-0.026268	-0.0265208	-0.0265744	-0.0261647	-0.0252293	-0.0266	-0.0268698	-0.0263866	-0.0256014	-0.0258819	-0.0253234	-0.0246788	-0.0255571	-0.0251857	-0.035153	-0.0336707	-0.0356869	-0.0342364	-0.0337338	-0.0342388	-0.0346278	-0.0353814	-0.0334529	-0.0339613	-0.0336483	-0.0334882	-0.0272699
SK116__8DAP_Whole_Seed_R2	-0.0285097	-0.0348068	-0.0338027	-0.0291463	-0.0340691	-0.032844	-0.0303483	-0.0308302	-0.03541	-0.0318213	-0.0322162	-0.0319931	-0.0274255	-0.0270804	-0.0265453	-0.0274749	-0.0267906	-0.0254688	-0.0254118	-0.0243541	-0.0285965	-0.0279632	-0.026269	-0.0267641	-0.0267054	-0.0263366	-0.0253561	-0.0265725	-0.026949	-0.0264279	-0.0256675	-0.0260969	-0.0255915	-0.0248701	-0.0257073	-0.0254653	-0.0354174	-0.0339191	-0.0359089	-0.0343647	-0.0339675	-0.0342493	-0.0349051	-0.0356308	-0.0337295	-0.0341055	-0.0336656	-0.0337268	-0.0279091
SK117__8DAP_Whole_Seed_R3	-0.0283679	-0.0353041	-0.034505	-0.029714	-0.0345717	-0.0336066	-0.0300232	-0.0304367	-0.035582	-0.0321423	-0.0326059	-0.0324104	-0.028404	-0.0279684	-0.0273706	-0.0283692	-0.0276257	-0.0262515	-0.0264537	-0.0249919	-0.0294134	-0.0288682	-0.0272444	-0.0273954	-0.0275917	-0.0270845	-0.0261822	-0.0274441	-0.0279477	-0.0272986	-0.0266158	-0.0267885	-0.0264074	-0.0256516	-0.0266071	-0.0263026	-0.0356343	-0.0339471	-0.0359208	-0.0350093	-0.0342515	-0.0347945	-0.0351225	-0.0356118	-0.0337296	-0.0347274	-0.034204	-0.0339792	-0.0275577
SK118__10DAP_Wholeseed_R1	-0.0283101	-0.0350797	-0.0339556	-0.0286251	-0.034205	-0.0325635	-0.0300394	-0.0305757	-0.0361822	-0.0313812	-0.0319656	-0.0318637	-0.0274443	-0.0270503	-0.0262924	-0.0272317	-0.0267296	-0.025287	-0.0254507	-0.0239348	-0.028328	-0.0279523	-0.0261105	-0.0262279	-0.0266793	-0.026025	-0.0252312	-0.0265629	-0.0270055	-0.0264778	-0.0258647	-0.0259042	-0.0253355	-0.0247061	-0.0256759	-0.0252056	-0.0347944	-0.0334565	-0.0356568	-0.0338697	-0.0336062	-0.0340925	-0.0343063	-0.0353563	-0.0332396	-0.0335321	-0.0335538	-0.0333848	-0.0270181
SK119__10DAP_Whole_seed_R2	-0.0280419	-0.0347492	-0.0338321	-0.0286816	-0.0339844	-0.0325092	-0.0299889	-0.0304249	-0.035623	-0.0312907	-0.0317466	-0.0315551	-0.0271283	-0.0266781	-0.0258807	-0.0270351	-0.026185	-0.02477	-0.0247892	-0.0233448	-0.0280636	-0.0276963	-0.0257352	-0.0258556	-0.0260981	-0.0255544	-0.0244881	-0.025921	-0.0265729	-0.0260771	-0.0254072	-0.0254891	-0.0247654	-0.0240096	-0.0249208	-0.0243314	-0.0349497	-0.0335315	-0.0356872	-0.034107	-0.0337303	-0.0341863	-0.0344399	-0.0353804	-0.0333415	-0.0337824	-0.0336333	-0.0335105	-0.0266711
SK120__10DAP_Whole_seed_R3	-0.0282351	-0.0345476	-0.0336543	-0.0286571	-0.0337746	-0.0324304	-0.0302336	-0.0307324	-0.0358818	-0.0312863	-0.0318712	-0.0318013	-0.0265737	-0.0263014	-0.0254401	-0.026484	-0.0258342	-0.024374	-0.0243559	-0.0230562	-0.0275568	-0.0270055	-0.0252779	-0.0253997	-0.0258132	-0.0251723	-0.024268	-0.0255159	-0.0262804	-0.0257793	-0.0250271	-0.0251638	-0.0244446	-0.0237941	-0.024659	-0.0241855	-0.0343877	-0.033095	-0.0352191	-0.0336248	-0.033285	-0.0338058	-0.0338651	-0.0348965	-0.0328778	-0.0332645	-0.0332219	-0.0330358	-0.0266682
SK121__12DAP_Whole_seed_R1	-0.0244516	-0.0308347	-0.0305631	-0.0254502	-0.0299934	-0.0292933	-0.0263702	-0.0266864	-0.0322223	-0.0286888	-0.029222	-0.0289637	-0.0249657	-0.0248188	-0.0239651	-0.0246653	-0.0245852	-0.0230341	-0.0232	-0.0215147	-0.0259295	-0.0257842	-0.0235069	-0.0235587	-0.0243448	-0.023737	-0.0232847	-0.0245127	-0.0251389	-0.0246157	-0.0239234	-0.024051	-0.0228683	-0.022663	-0.0237195	-0.0228783	-0.0308866	-0.0295071	-0.0314032	-0.0301316	-0.0296191	-0.0301249	-0.0304052	-0.0310764	-0.0293357	-0.029733	-0.0295043	-0.0294355	-0.0237793
SK122__12DAP_Whole_seed_R2	-0.0245989	-0.0311284	-0.0310602	-0.0259158	-0.0302979	-0.0298236	-0.0263955	-0.0268258	-0.0323237	-0.0292243	-0.0299539	-0.0296463	-0.0258526	-0.0256841	-0.0247915	-0.0255761	-0.0255036	-0.0239095	-0.0240539	-0.0225729	-0.0267706	-0.0265832	-0.0244557	-0.024362	-0.0253283	-0.0246296	-0.0240661	-0.025291	-0.0259898	-0.0254918	-0.0249326	-0.0248206	-0.0238281	-0.023626	-0.0246488	-0.0239245	-0.0312225	-0.0298433	-0.0317586	-0.0304672	-0.0299201	-0.030527	-0.030806	-0.031457	-0.0297072	-0.0301145	-0.0299388	-0.0297137	-0.0245307
SK123__12DAP_Whole_seed_R3	-0.0260523	-0.0326293	-0.0323839	-0.0270754	-0.0318068	-0.0311881	-0.0276314	-0.0283478	-0.0338655	-0.0299685	-0.0307117	-0.0305499	-0.0263837	-0.026085	-0.0252053	-0.0260679	-0.0258538	-0.0243028	-0.0244504	-0.022728	-0.0272691	-0.0271532	-0.0249984	-0.0249521	-0.025614	-0.0250254	-0.0243748	-0.025597	-0.0263546	-0.0257434	-0.0250915	-0.0251848	-0.0240422	-0.0238452	-0.0247451	-0.024128	-0.0324377	-0.0308953	-0.033045	-0.0317208	-0.0312156	-0.031875	-0.0319408	-0.0327527	-0.0306945	-0.0313359	-0.0312642	-0.0310418	-0.025514
SK124__12DAP_Endopsperm_R1	-0.0170821	-0.0243471	-0.0255711	-0.019211	-0.023676	-0.0243663	-0.0196433	-0.0200413	-0.02501	-0.0225643	-0.0228591	-0.0225747	-0.0206248	-0.0205525	-0.019629	-0.0200625	-0.0207131	-0.019398	-0.0194784	-0.0180326	-0.0214131	-0.0217015	-0.0194548	-0.0194366	-0.0203435	-0.0199056	-0.0196429	-0.0206736	-0.0211337	-0.0204417	-0.0201864	-0.019841	-0.0190539	-0.0191636	-0.0200106	-0.0193122	-0.0245384	-0.0227766	-0.024634	-0.0241814	-0.0231705	-0.0241483	-0.0241535	-0.024289	-0.0226019	-0.0239074	-0.023499	-0.022932	-0.0185782
SK125__12DAP_Endopsperm_R2	-0.017869	-0.024897	-0.0260756	-0.0200453	-0.0242336	-0.0249049	-0.0200768	-0.0205844	-0.0256191	-0.0228256	-0.0231907	-0.0228671	-0.021126	-0.0211032	-0.0202038	-0.0207008	-0.0210583	-0.0197388	-0.019658	-0.018248	-0.0220298	-0.0221896	-0.020073	-0.0200884	-0.0206132	-0.0202308	-0.0199157	-0.0209602	-0.0217376	-0.0209719	-0.0206432	-0.0204011	-0.0194377	-0.0195375	-0.0202155	-0.0196237	-0.0249793	-0.0232535	-0.0250479	-0.0248404	-0.0236011	-0.0248776	-0.0245876	-0.0247051	-0.0230717	-0.0245389	-0.0241958	-0.0233923	-0.0190342
SK126__12DAP_Endopsperm_R3	-0.0178163	-0.0246862	-0.0257718	-0.0198524	-0.0239365	-0.0248248	-0.0198357	-0.0200761	-0.0249814	-0.0228526	-0.023376	-0.0228748	-0.0216984	-0.0219076	-0.0209319	-0.0214359	-0.0219681	-0.0206333	-0.0204751	-0.0191437	-0.0226359	-0.0227674	-0.0207563	-0.0207478	-0.0215362	-0.0210561	-0.0208427	-0.0219398	-0.0226367	-0.0217692	-0.021533	-0.0212299	-0.0204692	-0.0205493	-0.0213722	-0.0205727	-0.0249179	-0.0231054	-0.0249227	-0.0245477	-0.0234223	-0.0245349	-0.0245355	-0.0245555	-0.0229294	-0.0243169	-0.0238581	-0.0232196	-0.0192922
SK127__14DAP_Wholeseed_R1	-0.0220848	-0.0284733	-0.028593	-0.0230887	-0.0275521	-0.0273397	-0.0240313	-0.024345	-0.029234	-0.0264789	-0.0271308	-0.0266574	-0.0228495	-0.0228185	-0.0218441	-0.0225537	-0.0223953	-0.0209553	-0.0211357	-0.0196363	-0.0237275	-0.0236054	-0.0217416	-0.0217243	-0.0222269	-0.0217173	-0.0213463	-0.0224564	-0.0230744	-0.0224199	-0.0218071	-0.0218184	-0.0206872	-0.0206804	-0.0217021	-0.0210628	-0.0292511	-0.0278436	-0.0297579	-0.0283585	-0.0279788	-0.0283599	-0.0287844	-0.0294672	-0.0276665	-0.0280461	-0.0277687	-0.0277959	-0.0227897
SK128__14DAP_Whole_seed_R2	-0.0227028	-0.0293151	-0.0290463	-0.0239869	-0.0284365	-0.027715	-0.0249817	-0.0252752	-0.0300798	-0.0271199	-0.0278557	-0.027346	-0.0234173	-0.0233163	-0.0223512	-0.0231609	-0.0230744	-0.0214055	-0.0216964	-0.0202422	-0.0242506	-0.0240326	-0.0220764	-0.0220711	-0.0227661	-0.0222925	-0.0219345	-0.0229301	-0.0236134	-0.0230615	-0.0224031	-0.0225309	-0.0213391	-0.0212193	-0.0222462	-0.0216295	-0.0299935	-0.0285846	-0.0304332	-0.0289611	-0.0286136	-0.0290604	-0.0295218	-0.0301487	-0.0284532	-0.0286067	-0.0284324	-0.0283676	-0.0234051
SK129__14DAP_Whole_seed_R3	-0.0231581	-0.0290089	-0.0289679	-0.0240671	-0.0279905	-0.0277547	-0.0251152	-0.0254284	-0.0300174	-0.0265513	-0.0271864	-0.0267292	-0.0231036	-0.0229845	-0.0220487	-0.0226838	-0.0225146	-0.0209119	-0.021297	-0.0197695	-0.0238936	-0.0236713	-0.0217598	-0.0216304	-0.0223262	-0.0217279	-0.0214491	-0.0224671	-0.023204	-0.022552	-0.0219603	-0.0220783	-0.0209352	-0.020826	-0.0218549	-0.0211146	-0.0299004	-0.0284432	-0.0301119	-0.0289473	-0.0285022	-0.0287497	-0.0294414	-0.0298208	-0.028291	-0.0286191	-0.0281558	-0.0283085	-0.0229832
SK130__14DAP_Endopsperm_R1	-0.0159863	-0.0220595	-0.02342	-0.0176226	-0.0214393	-0.0224517	-0.0180932	-0.0184677	-0.0227872	-0.0208168	-0.0213664	-0.0207669	-0.0184666	-0.0186632	-0.0176387	-0.01816	-0.0185844	-0.0175632	-0.0174907	-0.0162842	-0.0193309	-0.0193305	-0.0174431	-0.0177515	-0.0183323	-0.0178468	-0.0176235	-0.0187239	-0.0192634	-0.018283	-0.018077	-0.0178957	-0.0171621	-0.0173336	-0.0183841	-0.0174522	-0.0226901	-0.0209737	-0.0224502	-0.0222178	-0.0213227	-0.0220593	-0.0222713	-0.0221913	-0.0208502	-0.0220357	-0.0214671	-0.0210801	-0.0185504
SK131__14DAP_Endopsperm_R2	-0.0161965	-0.022497	-0.0236589	-0.017755	-0.0216857	-0.0226224	-0.0183635	-0.0188772	-0.0233664	-0.0211962	-0.0217541	-0.0211565	-0.0195506	-0.0198005	-0.0187799	-0.0191938	-0.0197555	-0.0185342	-0.0184947	-0.0171657	-0.0204688	-0.0204831	-0.0185938	-0.0186327	-0.0194143	-0.0189144	-0.0188378	-0.0197986	-0.0203293	-0.0194704	-0.0191346	-0.0189988	-0.0181052	-0.0184164	-0.019307	-0.0183927	-0.0228702	-0.021208	-0.0229915	-0.0225309	-0.0215742	-0.0223289	-0.0224809	-0.0226815	-0.0210395	-0.0223033	-0.021718	-0.0213458	-0.018411
SK132__14DAP_Endopsperm_R3	-0.0166543	-0.0225716	-0.023722	-0.0182394	-0.021947	-0.0227302	-0.0187669	-0.0191333	-0.0234593	-0.0210683	-0.0215449	-0.0209509	-0.0189703	-0.0191436	-0.0180359	-0.0186252	-0.0190479	-0.0179921	-0.0180276	-0.0167677	-0.0197646	-0.0196916	-0.0179232	-0.0181647	-0.0188894	-0.0183495	-0.0181887	-0.0192135	-0.0197793	-0.0188719	-0.0186385	-0.0184023	-0.0176723	-0.0178821	-0.0188546	-0.0179368	-0.0228965	-0.0212111	-0.0227528	-0.0224181	-0.0215974	-0.0223395	-0.0224941	-0.0224646	-0.0210746	-0.0221946	-0.0217377	-0.0213127	-0.018812
SK133__16DAP_Whole_seed_R1	-0.0238004	-0.0300764	-0.0303546	-0.0249399	-0.029427	-0.0293383	-0.0254131	-0.0258865	-0.0308339	-0.0273619	-0.0278747	-0.0274078	-0.0245491	-0.0246936	-0.0237853	-0.0242263	-0.0242424	-0.0229433	-0.0231101	-0.0218569	-0.0255808	-0.0253165	-0.0234159	-0.0235429	-0.0243119	-0.0237259	-0.0233844	-0.0244195	-0.0248403	-0.0242986	-0.0237908	-0.0237752	-0.0227433	-0.0226164	-0.0237148	-0.0228746	-0.0303166	-0.0286688	-0.0303985	-0.029896	-0.0292549	-0.0296009	-0.0298433	-0.0301273	-0.0284888	-0.0295351	-0.0290306	-0.0290333	-0.0239492
SK134__16DAP_Whole_seed_R2	-0.0236241	-0.0300486	-0.0300247	-0.0250121	-0.0290336	-0.0289088	-0.0255774	-0.0260385	-0.0306392	-0.0271777	-0.0277153	-0.0272587	-0.0232284	-0.0233837	-0.0223569	-0.0227581	-0.0229664	-0.0215798	-0.0217714	-0.0203364	-0.0241402	-0.0239747	-0.0218919	-0.0220198	-0.0229498	-0.0221569	-0.021995	-0.0229459	-0.0235775	-0.0230857	-0.0223924	-0.0225142	-0.0213878	-0.0214334	-0.0224108	-0.0215668	-0.0302286	-0.0286511	-0.0302835	-0.0294834	-0.029023	-0.0293358	-0.0297609	-0.0299877	-0.0284687	-0.0291178	-0.0287483	-0.028786	-0.0235167
SK135__16DAP_Whole_seed_R3	-0.0247223	-0.0314388	-0.0314576	-0.0260213	-0.0306075	-0.0302356	-0.026801	-0.0273287	-0.0322206	-0.027958	-0.0282364	-0.0280192	-0.0242164	-0.0242645	-0.0231575	-0.023648	-0.0238197	-0.0223648	-0.0226356	-0.0209592	-0.0250027	-0.0248081	-0.0228361	-0.0225345	-0.0237349	-0.0230831	-0.0228493	-0.0236386	-0.0245467	-0.024007	-0.0233653	-0.023462	-0.0222175	-0.0222036	-0.0230947	-0.0223933	-0.0313037	-0.0297636	-0.0313815	-0.0307804	-0.0300646	-0.0306908	-0.0308113	-0.031121	-0.0295612	-0.0303773	-0.0300702	-0.0298234	-0.0245321
SK136__16DAP_Endosperm_R1	-0.0176459	-0.0248901	-0.026798	-0.0199601	-0.0246726	-0.0249712	-0.0203433	-0.0204706	-0.0260233	-0.0223045	-0.0224203	-0.0221313	-0.0221684	-0.0220836	-0.0211563	-0.0216156	-0.0220115	-0.0211077	-0.0215356	-0.0205074	-0.0225024	-0.0220694	-0.0205561	-0.0207872	-0.0219954	-0.0214324	-0.0212502	-0.0223686	-0.022097	-0.0218268	-0.0218452	-0.0215036	-0.0208098	-0.0206911	-0.0218159	-0.0211725	-0.0254147	-0.023513	-0.0247519	-0.0252436	-0.0246177	-0.0251624	-0.0250421	-0.0246571	-0.0234574	-0.0251591	-0.0247598	-0.0243661	-0.0196214
SK137__16DAP_Endosperm_R2	-0.0183785	-0.0251058	-0.0267773	-0.0201216	-0.0247797	-0.0251507	-0.0211165	-0.0212872	-0.0262661	-0.0226736	-0.0228178	-0.0225042	-0.0216884	-0.0215393	-0.0206548	-0.0210938	-0.0212252	-0.0202768	-0.0206474	-0.0196238	-0.0221414	-0.0217266	-0.0201016	-0.0203209	-0.021223	-0.0206955	-0.0205725	-0.0216486	-0.0216258	-0.0214207	-0.0213709	-0.0209541	-0.0202071	-0.0200196	-0.0211338	-0.020399	-0.0257259	-0.0240059	-0.0252679	-0.0252472	-0.0246413	-0.0251148	-0.025343	-0.0251415	-0.0239267	-0.0250716	-0.0246776	-0.0244321	-0.0204596
SK138__16DAP_Endosperm_R3	-0.0199378	-0.0271078	-0.0290804	-0.0220492	-0.026857	-0.0274034	-0.0225732	-0.0229138	-0.0278315	-0.0234296	-0.0235035	-0.0232221	-0.0219965	-0.0219105	-0.0210176	-0.0213893	-0.0215016	-0.0202651	-0.020752	-0.0195659	-0.0225682	-0.0221572	-0.0204385	-0.0204923	-0.0214026	-0.0208593	-0.0207415	-0.0216734	-0.0218502	-0.0215836	-0.0215243	-0.0210414	-0.0201602	-0.0200218	-0.0210946	-0.0203578	-0.0271746	-0.0252718	-0.026717	-0.0270693	-0.0262588	-0.0268987	-0.0267793	-0.0265691	-0.0251482	-0.0268417	-0.0264065	-0.0260096	-0.021204
SK139__16DAP_Embryo_R1	-0.0221695	-0.0287832	-0.0304479	-0.0237831	-0.0287962	-0.0294274	-0.024883	-0.0251271	-0.0293929	-0.0243088	-0.0237952	-0.023899	-0.0247536	-0.0239627	-0.0231263	-0.0241536	-0.0232761	-0.0218624	-0.0232381	-0.0212813	-0.0250282	-0.024762	-0.0227079	-0.0231537	-0.0233511	-0.0232554	-0.0226356	-0.0233276	-0.0235206	-0.0230809	-0.0230623	-0.0226253	-0.0222468	-0.0214455	-0.0221423	-0.0221112	-0.030151	-0.0288804	-0.0295372	-0.0308988	-0.0298014	-0.0308087	-0.0297761	-0.0293055	-0.0287027	-0.0303882	-0.0302219	-0.029591	-0.0208479
SK140__16DAP_Embryo_R2	-0.0237058	-0.0296226	-0.0310947	-0.0248046	-0.0295105	-0.0300012	-0.0262733	-0.0264327	-0.0304757	-0.0251888	-0.0248402	-0.0248897	-0.0251433	-0.0243267	-0.0235354	-0.0245544	-0.0234816	-0.0218077	-0.0234131	-0.0214336	-0.0254047	-0.0250984	-0.0230696	-0.0231596	-0.0234475	-0.0235146	-0.0226636	-0.0234256	-0.0238432	-0.0233939	-0.0234995	-0.0229375	-0.0224642	-0.0215864	-0.0222708	-0.022343	-0.0312318	-0.0300027	-0.0307226	-0.0315628	-0.0305211	-0.0314688	-0.030834	-0.0304759	-0.0298203	-0.031058	-0.0308534	-0.0302945	-0.0221559
SK141__16DAP_Embryo_R3	-0.022387	-0.0285521	-0.029961	-0.0232497	-0.0283221	-0.0287521	-0.0251759	-0.0256903	-0.0297632	-0.0238052	-0.0234012	-0.0234319	-0.0242504	-0.0235059	-0.0225432	-0.0233942	-0.0228076	-0.0210725	-0.0224918	-0.0205381	-0.0242802	-0.0242182	-0.0220674	-0.0221013	-0.0227564	-0.0227108	-0.0220412	-0.0226488	-0.0232507	-0.0226378	-0.0225131	-0.0221185	-0.021655	-0.0209524	-0.0216001	-0.0214682	-0.0298985	-0.0287465	-0.0294134	-0.0303316	-0.0293391	-0.0304045	-0.0295169	-0.0292052	-0.0285631	-0.029855	-0.0297919	-0.0291586	-0.0210356
SK142__18DAP_Whole_Seed_R1	-0.0240293	-0.0304175	-0.0303783	-0.0250938	-0.0296808	-0.0292102	-0.0264102	-0.0268621	-0.0313565	-0.027722	-0.0280967	-0.0278412	-0.0234602	-0.0233441	-0.0224362	-0.0229567	-0.0229554	-0.0215693	-0.0216579	-0.0204469	-0.024307	-0.0242751	-0.022252	-0.0222948	-0.0229795	-0.0224266	-0.0220309	-0.0228354	-0.0232217	-0.0227345	-0.022131	-0.0223787	-0.0212785	-0.0211793	-0.0221725	-0.0214392	-0.0309221	-0.0294247	-0.0309549	-0.0302477	-0.0297158	-0.0301016	-0.0304389	-0.030662	-0.0292592	-0.0298734	-0.0295159	-0.0294639	-0.0242825
SK143__18DAP_Endosperm_R3	-0.0184141	-0.0251433	-0.0258447	-0.0201695	-0.0247551	-0.0244926	-0.0213361	-0.0215518	-0.0264513	-0.0225114	-0.0228545	-0.0225053	-0.0198187	-0.0197935	-0.0188242	-0.019328	-0.0195163	-0.018404	-0.0188447	-0.0177739	-0.0202927	-0.0201419	-0.0181987	-0.0184743	-0.0194592	-0.0188847	-0.018683	-0.019829	-0.0200176	-0.0196366	-0.0195817	-0.0190197	-0.018421	-0.0181976	-0.0194327	-0.0188329	-0.0253559	-0.0235815	-0.024929	-0.0248995	-0.0242631	-0.0247357	-0.0249845	-0.0247462	-0.0234744	-0.0246584	-0.0242474	-0.0240565	-0.0198326
SK144__18DAP_Whole_Seed_R3	-0.0230287	-0.0296606	-0.0297898	-0.0245999	-0.0289541	-0.0284666	-0.0252675	-0.0256379	-0.0308412	-0.0266074	-0.0268097	-0.0265399	-0.0232151	-0.0232183	-0.0223415	-0.0229474	-0.0227204	-0.0212508	-0.0218898	-0.0206103	-0.0240743	-0.0236572	-0.022004	-0.0221119	-0.0228085	-0.0221922	-0.021855	-0.0229498	-0.0231047	-0.0228017	-0.0223572	-0.0223608	-0.0214088	-0.0212542	-0.022314	-0.0215574	-0.0297154	-0.0280412	-0.0296041	-0.0291938	-0.0286628	-0.0290244	-0.0292661	-0.0293777	-0.0279126	-0.0288634	-0.0285156	-0.0284112	-0.0224813
SK145__18DAP_Endosperm_R1	-0.0196764	-0.0259375	-0.0265454	-0.0212776	-0.0251675	-0.0257486	-0.0214359	-0.0217368	-0.0263079	-0.0230154	-0.0236563	-0.0229073	-0.0204031	-0.0204863	-0.019394	-0.0199474	-0.0201375	-0.0191181	-0.0190072	-0.0178792	-0.0211706	-0.0210934	-0.018973	-0.0193789	-0.020016	-0.0194454	-0.0191802	-0.0202133	-0.0209641	-0.0200538	-0.0197127	-0.0198519	-0.0189722	-0.018831	-0.0199393	-0.0191773	-0.0260742	-0.0242807	-0.025689	-0.0257538	-0.0247617	-0.0254507	-0.0256093	-0.0253394	-0.0241014	-0.025402	-0.0247918	-0.0244544	-0.0207352
SK146__18DAP_Endosperm_R2	-0.0189787	-0.0248643	-0.0253194	-0.0200779	-0.0240759	-0.0242708	-0.0211134	-0.0213182	-0.0256444	-0.0228763	-0.0234241	-0.0228265	-0.0199168	-0.0199883	-0.0190685	-0.0195699	-0.0197199	-0.0184829	-0.0185337	-0.0175043	-0.0206721	-0.0205529	-0.0186256	-0.0187956	-0.0195279	-0.0189982	-0.0187674	-0.0197896	-0.0204699	-0.0196614	-0.0195176	-0.0193407	-0.0185703	-0.0185185	-0.019596	-0.0188368	-0.025291	-0.0235027	-0.0248288	-0.024577	-0.0236841	-0.024234	-0.0248508	-0.0245334	-0.0233687	-0.0243142	-0.0236494	-0.0234237	-0.0205024
SK147__18DAP_Whole_Seed_R2	-0.0225827	-0.028881	-0.0286377	-0.0237609	-0.028179	-0.0276846	-0.024823	-0.0251594	-0.0295315	-0.0268393	-0.0271911	-0.0267632	-0.0225396	-0.022542	-0.0216095	-0.0221774	-0.0222178	-0.0208087	-0.0211206	-0.0198137	-0.0235521	-0.0232807	-0.0214172	-0.0213998	-0.0219915	-0.021675	-0.0211917	-0.0222525	-0.0225806	-0.022072	-0.0216148	-0.0216762	-0.0207606	-0.0206003	-0.0217002	-0.020925	-0.0301047	-0.0284452	-0.0299618	-0.0291933	-0.0286353	-0.0290602	-0.0296158	-0.0296838	-0.0283191	-0.028846	-0.0284452	-0.0283883	-0.0231483
SK148__18DAP_Embryo_R1	-0.0231037	-0.029446	-0.0305537	-0.0242295	-0.0290244	-0.0293752	-0.0255229	-0.0256753	-0.0299617	-0.025087	-0.0249601	-0.0247243	-0.0244496	-0.0238398	-0.0229894	-0.0239364	-0.023281	-0.0216639	-0.0229764	-0.0211147	-0.0248799	-0.0246577	-0.0224745	-0.022872	-0.0233485	-0.0229646	-0.0226284	-0.0232697	-0.0237512	-0.0230211	-0.0230305	-0.0226828	-0.0222973	-0.0216321	-0.0223887	-0.0221547	-0.0305775	-0.0292068	-0.0299821	-0.0309131	-0.0298501	-0.0306224	-0.0301922	-0.0297213	-0.0290433	-0.0304887	-0.0300151	-0.0296543	-0.0212746
SK149__18DAP_Embryo_R2	-0.0218481	-0.0282726	-0.029279	-0.0230746	-0.0277683	-0.0281355	-0.0245098	-0.0248028	-0.0291077	-0.0251414	-0.0251301	-0.0247534	-0.0230724	-0.0224422	-0.0216597	-0.0224942	-0.0220191	-0.0205973	-0.0218548	-0.0199092	-0.0236504	-0.0235728	-0.0212732	-0.0216661	-0.0221883	-0.0218572	-0.0214852	-0.0222998	-0.0223293	-0.0215675	-0.0216604	-0.0212254	-0.0209396	-0.0204375	-0.0211995	-0.0207989	-0.0291607	-0.0277624	-0.0288498	-0.029349	-0.028185	-0.0291298	-0.0287969	-0.0286142	-0.0276147	-0.0289489	-0.028558	-0.0280785	-0.0208277
SK150__18DAP_Embryo_R3	-0.0212232	-0.0277686	-0.0287469	-0.0222661	-0.0273192	-0.0275759	-0.0239688	-0.0242248	-0.0286463	-0.0247698	-0.0246505	-0.0243067	-0.023387	-0.0227092	-0.0219057	-0.0227787	-0.0224841	-0.0210651	-0.0223252	-0.0204329	-0.0238659	-0.0238887	-0.0215171	-0.0218459	-0.0225611	-0.0223598	-0.021899	-0.0226932	-0.022633	-0.0218776	-0.0219633	-0.0216216	-0.0213716	-0.0208631	-0.021699	-0.0213307	-0.0288416	-0.0274686	-0.028569	-0.0289936	-0.0278628	-0.0287924	-0.0284998	-0.0283403	-0.0273279	-0.0285901	-0.0282327	-0.027777	-0.0202198
SK151__18DAP_Pericarp_R1	-0.0260218	-0.0325051	-0.0311948	-0.0264314	-0.0314956	-0.0295549	-0.0293064	-0.0293855	-0.0339004	-0.0288644	-0.0289491	-0.0290819	-0.0232814	-0.022665	-0.0219901	-0.0229906	-0.0220095	-0.0206392	-0.0209848	-0.019889	-0.0239955	-0.0235144	-0.0213802	-0.0216807	-0.0221814	-0.0213694	-0.0206429	-0.0218863	-0.0221186	-0.0217412	-0.0214275	-0.0211374	-0.0209051	-0.0199714	-0.0214211	-0.0206938	-0.0319008	-0.0308272	-0.0325533	-0.0308466	-0.0307748	-0.0311683	-0.0314421	-0.0323687	-0.0307042	-0.0306679	-0.0308322	-0.0307729	-0.0238204
SK152__18DAP_Pericarp_R2	-0.0289416	-0.0346054	-0.0332158	-0.0289993	-0.0338118	-0.0319237	-0.031382	-0.0316669	-0.0357747	-0.0315932	-0.0316971	-0.0315298	-0.0248586	-0.0244837	-0.0239724	-0.0245198	-0.0239145	-0.022362	-0.0225991	-0.0216578	-0.0257104	-0.0252886	-0.0234414	-0.0234659	-0.0239628	-0.0235202	-0.022647	-0.0237574	-0.0241912	-0.0237707	-0.0232869	-0.0232076	-0.0225704	-0.0220355	-0.0229678	-0.0224114	-0.0347221	-0.0333304	-0.0350579	-0.0334591	-0.0332087	-0.033458	-0.0341924	-0.0347661	-0.0331647	-0.033215	-0.0329676	-0.0330582	-0.0267754
SK153__18DAP_Pericarp_R3	-0.0266364	-0.0325482	-0.0310977	-0.0266973	-0.0316174	-0.0295004	-0.0295098	-0.0296304	-0.0340077	-0.0299097	-0.0300715	-0.0300319	-0.0235017	-0.0230062	-0.0223109	-0.0230934	-0.0224489	-0.0208982	-0.0211224	-0.0201175	-0.0243721	-0.0237946	-0.0218489	-0.0219695	-0.0224204	-0.0219299	-0.0210375	-0.0221648	-0.0225079	-0.0222628	-0.021775	-0.021635	-0.0211542	-0.0204277	-0.0213938	-0.0209822	-0.0324896	-0.0313028	-0.0330757	-0.0312757	-0.0310955	-0.0314499	-0.0319909	-0.0328067	-0.0311534	-0.0310747	-0.0309746	-0.0309764	-0.0252622
SK154__20DAP_Whole_Seed_R1	-0.0240777	-0.0302573	-0.0299597	-0.0251073	-0.0295135	-0.0290031	-0.0260438	-0.026409	-0.030836	-0.0279892	-0.0282561	-0.0279067	-0.0231683	-0.0230934	-0.0220869	-0.0227684	-0.0227347	-0.0213097	-0.0215962	-0.0202782	-0.0241304	-0.0239594	-0.0218114	-0.0218543	-0.0227899	-0.0222886	-0.0216166	-0.0227738	-0.0230739	-0.0225564	-0.0222359	-0.0221435	-0.0212994	-0.0209977	-0.0221014	-0.0215278	-0.0308149	-0.0293371	-0.0307718	-0.0300199	-0.02936	-0.0297602	-0.0303508	-0.0304999	-0.0291742	-0.0296629	-0.0291957	-0.0291427	-0.0240536
SK155__20DAP_Whole_Seed_R2	-0.0191696	-0.0249748	-0.024738	-0.0204744	-0.0243223	-0.024026	-0.0211786	-0.0214103	-0.0256981	-0.0231279	-0.0234028	-0.0230393	-0.0181857	-0.0181478	-0.0172322	-0.0177169	-0.0179	-0.0170407	-0.0172218	-0.0161913	-0.0188135	-0.0188639	-0.0170192	-0.0172836	-0.0179581	-0.0177948	-0.0172087	-0.0185266	-0.0183869	-0.0177666	-0.0176271	-0.0177394	-0.0169485	-0.0167821	-0.0181414	-0.0174087	-0.0249967	-0.0233608	-0.0246257	-0.0244837	-0.0236667	-0.0240757	-0.024532	-0.0243697	-0.0232364	-0.0241392	-0.0235317	-0.0234327	-0.0197053
SK156__20DAP_Whole_Seed_R3	-0.0217222	-0.0276613	-0.0275307	-0.0230261	-0.0268695	-0.0266549	-0.0234901	-0.0238111	-0.0282674	-0.025251	-0.0254463	-0.0251004	-0.0204038	-0.0204441	-0.0195106	-0.019967	-0.0199595	-0.0188196	-0.0190548	-0.0178249	-0.0213164	-0.021139	-0.0191606	-0.0193459	-0.0199805	-0.0197724	-0.0191943	-0.02041	-0.0205671	-0.0200219	-0.0197746	-0.0197732	-0.0187754	-0.0185562	-0.0198655	-0.0190431	-0.0280472	-0.0264555	-0.0278713	-0.0275146	-0.0267847	-0.0272041	-0.027589	-0.0275967	-0.0263108	-0.027186	-0.0266157	-0.0265573	-0.0218238
SK157__20DAP_Endosperm_R1	-0.0159691	-0.0219985	-0.0230533	-0.0171524	-0.0214694	-0.02234	-0.0179006	-0.0181956	-0.0223792	-0.0210388	-0.0212292	-0.020788	-0.0172174	-0.0174349	-0.0167505	-0.0169534	-0.0172539	-0.0166474	-0.0164737	-0.015937	-0.017919	-0.0178236	-0.0161903	-0.0167199	-0.0173143	-0.0169543	-0.0166822	-0.0180073	-0.0180172	-0.0172617	-0.0172034	-0.017155	-0.0165946	-0.0164022	-0.0178776	-0.0168974	-0.0220423	-0.0202628	-0.0212969	-0.021415	-0.0204347	-0.0211282	-0.021599	-0.0210395	-0.0201105	-0.0212157	-0.0206097	-0.0201476	-0.0179798
SK158__20DAP_Endosperm_R2	-0.0147676	-0.0204188	-0.0213104	-0.0158871	-0.0197679	-0.0206451	-0.0167421	-0.0168231	-0.0209019	-0.0199664	-0.0202724	-0.0197829	-0.0157037	-0.0160928	-0.0152916	-0.0155085	-0.0158449	-0.0153737	-0.0151329	-0.0145639	-0.0165406	-0.0163025	-0.0147094	-0.0152686	-0.0159712	-0.0155212	-0.0152814	-0.0166302	-0.0166699	-0.015849	-0.0158324	-0.0157005	-0.0152763	-0.0151747	-0.0165574	-0.0156538	-0.020388	-0.0185406	-0.0196685	-0.0197536	-0.0188515	-0.0193547	-0.0199623	-0.0194019	-0.0184193	-0.019586	-0.018852	-0.0185501	-0.0171093
SK159__20DAP_Endosperm_R3	-0.0156246	-0.0214348	-0.0224141	-0.0170179	-0.0209336	-0.021712	-0.0173054	-0.0174321	-0.0216393	-0.0206005	-0.0208863	-0.0204057	-0.0173477	-0.0175926	-0.0167479	-0.017092	-0.0173673	-0.0167962	-0.0165459	-0.0159019	-0.0180854	-0.0179256	-0.0163231	-0.0167522	-0.01743	-0.0170328	-0.016766	-0.0180262	-0.0180718	-0.0173414	-0.0172503	-0.0171491	-0.0165181	-0.0164865	-0.0178715	-0.016971	-0.0216499	-0.0197275	-0.0209722	-0.0210238	-0.0201896	-0.0207447	-0.021237	-0.0206924	-0.0195937	-0.0208547	-0.0202282	-0.0198926	-0.0178098
SK160__20DAP_Embryo_R1	-0.0234045	-0.0292033	-0.0299567	-0.0240654	-0.02879	-0.0290972	-0.0253303	-0.0256107	-0.0299543	-0.0264167	-0.0263734	-0.0261493	-0.0247496	-0.0241814	-0.0232235	-0.0240986	-0.0238852	-0.0223381	-0.0231979	-0.0215003	-0.0253712	-0.0254031	-0.0230662	-0.0230382	-0.0238611	-0.0236299	-0.0231559	-0.0239313	-0.0242833	-0.0235457	-0.0233728	-0.0231539	-0.0225478	-0.0221498	-0.0229715	-0.0226195	-0.0302408	-0.0290374	-0.0299302	-0.0301044	-0.0291059	-0.0298055	-0.0298232	-0.0295928	-0.0288263	-0.029595	-0.0291739	-0.028879	-0.0226989
SK161__20DAP_Embryo_R2	-0.0223278	-0.0277307	-0.0281943	-0.022653	-0.0271515	-0.0275078	-0.0242077	-0.0244835	-0.0286115	-0.0252206	-0.0252039	-0.0248524	-0.0233102	-0.0227611	-0.0217502	-0.022676	-0.0224077	-0.0208969	-0.0215521	-0.0199151	-0.0238887	-0.0237823	-0.021503	-0.0216911	-0.022461	-0.0221852	-0.0216127	-0.0222861	-0.0228859	-0.0220769	-0.0217047	-0.0216261	-0.0211828	-0.0208002	-0.0214123	-0.0210999	-0.0289622	-0.027704	-0.0287156	-0.0287801	-0.0277483	-0.028394	-0.0285223	-0.0283494	-0.0274615	-0.0282876	-0.0277452	-0.027515	-0.0215259
SK162__20DAP_Embryo_R3	-0.0230981	-0.0291371	-0.0297074	-0.0234403	-0.0286805	-0.0287766	-0.0254798	-0.0257098	-0.0298517	-0.0265758	-0.0263941	-0.026145	-0.0239743	-0.0235096	-0.022664	-0.0234998	-0.0230806	-0.0215808	-0.0224365	-0.0205902	-0.0248029	-0.0247048	-0.0222397	-0.0224516	-0.0230738	-0.0229251	-0.0224054	-0.0230748	-0.0235266	-0.0228049	-0.0224897	-0.0222875	-0.0219552	-0.0214496	-0.0221201	-0.0216978	-0.0299062	-0.0284707	-0.029715	-0.0297863	-0.0287953	-0.0295223	-0.0294839	-0.02938	-0.0282472	-0.0292741	-0.0288605	-0.0285462	-0.022481
SK163__22DAP_Whole_Seed_R1	-0.023319	-0.0294639	-0.0290088	-0.0239965	-0.0287277	-0.0280389	-0.0254995	-0.0258823	-0.0303993	-0.0271919	-0.0272981	-0.0269855	-0.0218911	-0.0218572	-0.0209306	-0.0213763	-0.0213171	-0.0201607	-0.0205468	-0.0189962	-0.0227112	-0.0225867	-0.0206122	-0.0205768	-0.0214886	-0.0211549	-0.020513	-0.0216447	-0.0218158	-0.0213456	-0.0210825	-0.0209806	-0.0201427	-0.0199202	-0.0210592	-0.0204736	-0.0299227	-0.0284865	-0.0299525	-0.0292084	-0.0285818	-0.0288579	-0.02942	-0.0296458	-0.0283193	-0.0288105	-0.0282939	-0.0283501	-0.0232426
SK164__22DAP_Whole_Seed_R2	-0.0218003	-0.0283276	-0.02829	-0.0225981	-0.0277871	-0.0271973	-0.0242201	-0.0246062	-0.0292876	-0.0260964	-0.0261119	-0.0260062	-0.0211771	-0.0212303	-0.0203736	-0.0207586	-0.0207199	-0.0194398	-0.0199157	-0.018668	-0.0220809	-0.0219723	-0.0198419	-0.0200901	-0.020848	-0.0204548	-0.0200007	-0.0210136	-0.0212144	-0.0207399	-0.0204335	-0.0203712	-0.0195555	-0.0193433	-0.0205054	-0.0197592	-0.0285216	-0.0269205	-0.0283398	-0.0278088	-0.0271601	-0.0275374	-0.0280423	-0.0280613	-0.0267502	-0.0274416	-0.0269948	-0.0269372	-0.0225927
SK165__22DAP_Whole_Seed_R3	-0.0215691	-0.0278081	-0.0276709	-0.0226915	-0.0271084	-0.0268783	-0.0242137	-0.0245964	-0.0287896	-0.0256371	-0.0258995	-0.0256146	-0.0198686	-0.0199426	-0.0190174	-0.0193984	-0.0195074	-0.0184981	-0.0188718	-0.0174599	-0.0207419	-0.0206319	-0.0186317	-0.0189629	-0.0197074	-0.0193716	-0.0189299	-0.0200443	-0.0201192	-0.0196227	-0.0192965	-0.0193034	-0.0184712	-0.0182955	-0.0196216	-0.0188098	-0.0277475	-0.0260805	-0.0275995	-0.027117	-0.0263863	-0.0269082	-0.0272701	-0.0272862	-0.0259025	-0.0267339	-0.0263272	-0.0261349	-0.0222892
SK166__22DAP_Endosperm_R1	-0.0159828	-0.0222765	-0.0229826	-0.0167926	-0.0215795	-0.0221189	-0.0186373	-0.0187543	-0.0230609	-0.0218598	-0.0220001	-0.0214722	-0.0177204	-0.0180331	-0.0173502	-0.0174291	-0.0177249	-0.0171102	-0.0170114	-0.0163497	-0.0185153	-0.0183296	-0.0166303	-0.0170382	-0.0177439	-0.0174769	-0.01702	-0.0184026	-0.0184942	-0.0179392	-0.0179497	-0.0176203	-0.0171548	-0.0169253	-0.018285	-0.0173712	-0.0222851	-0.0205578	-0.0218403	-0.0215429	-0.0206212	-0.0210166	-0.0218405	-0.0215186	-0.0203771	-0.0213512	-0.0204887	-0.0203231	-0.0185484
SK167__22DAP_Endosperm_R2	-0.0161806	-0.0221546	-0.0230473	-0.0171016	-0.0215891	-0.0222752	-0.0186327	-0.0187212	-0.0229066	-0.0217665	-0.0217801	-0.0214729	-0.0168208	-0.0172126	-0.0165568	-0.0166959	-0.0168737	-0.0162819	-0.0161507	-0.0155474	-0.0176888	-0.0175005	-0.0160855	-0.0164184	-0.0169506	-0.0165594	-0.01628	-0.0176203	-0.0178044	-0.0170853	-0.0170478	-0.0168055	-0.0162662	-0.0161788	-0.017567	-0.0166913	-0.0220547	-0.0201779	-0.0213306	-0.021241	-0.0203128	-0.0209188	-0.0215931	-0.0209952	-0.0200021	-0.0210243	-0.0204073	-0.0199989	-0.0187706
SK168__22DAP_Endosperm_R3	-0.0151444	-0.0204849	-0.021277	-0.0157146	-0.0198239	-0.0206136	-0.0173623	-0.0174087	-0.0214147	-0.0204755	-0.0205938	-0.0202045	-0.0158853	-0.016294	-0.0157313	-0.0156371	-0.0160205	-0.015452	-0.0151998	-0.0148219	-0.0167456	-0.0165402	-0.0148523	-0.0153685	-0.0160275	-0.0157963	-0.0154831	-0.0168523	-0.0168456	-0.0163369	-0.0163386	-0.0160326	-0.015589	-0.0153913	-0.0168017	-0.0158587	-0.020706	-0.018895	-0.0201207	-0.0198618	-0.0189876	-0.0194414	-0.0202741	-0.0198146	-0.0187402	-0.0196705	-0.0189231	-0.0187133	-0.0176104
SK169__22DAP_Embryo_R1	-0.0247473	-0.0304221	-0.0305374	-0.0250445	-0.0298681	-0.0298679	-0.027127	-0.0273699	-0.0314838	-0.0281833	-0.0282152	-0.0278631	-0.0251783	-0.0245475	-0.0236897	-0.02462	-0.0240361	-0.0224831	-0.0232882	-0.0215007	-0.0258307	-0.0258373	-0.023265	-0.0235659	-0.0240898	-0.0239553	-0.0232703	-0.0239758	-0.024551	-0.0237988	-0.0235187	-0.0234013	-0.0229134	-0.0223793	-0.0232002	-0.0227263	-0.0313149	-0.0300084	-0.0311006	-0.0309047	-0.0298534	-0.0304456	-0.030896	-0.0307807	-0.0298085	-0.0304427	-0.0298416	-0.0296199	-0.0238726
SK170__22DAP_Embryo_R2	-0.0234256	-0.0293391	-0.0296121	-0.0240936	-0.0289956	-0.0289346	-0.0257158	-0.0260543	-0.0303404	-0.0266559	-0.0266924	-0.0263566	-0.0240201	-0.0234227	-0.0225196	-0.0234035	-0.0231823	-0.0217063	-0.0226698	-0.020766	-0.024631	-0.0245987	-0.0223325	-0.0224253	-0.0232343	-0.0231106	-0.0224057	-0.0231922	-0.0236185	-0.0228667	-0.0225293	-0.0223589	-0.0220442	-0.0215385	-0.0222871	-0.0220312	-0.0302314	-0.0289299	-0.029985	-0.0298398	-0.0288887	-0.0295506	-0.0298051	-0.0295962	-0.0286772	-0.0293528	-0.0289059	-0.0286319	-0.0225401
SK171__22DAP_Embryo_R3	-0.0236344	-0.0296967	-0.0301844	-0.0239336	-0.0292336	-0.029407	-0.0262605	-0.0265147	-0.0308488	-0.0273411	-0.027217	-0.027028	-0.0245313	-0.0239535	-0.0233588	-0.0239977	-0.0237216	-0.0220503	-0.0230513	-0.0214781	-0.0252691	-0.0251469	-0.0228349	-0.023002	-0.0236659	-0.0236128	-0.022904	-0.0236936	-0.0239633	-0.0233411	-0.0230329	-0.0228465	-0.0226044	-0.0221039	-0.0227093	-0.0223563	-0.0307611	-0.0296161	-0.0306928	-0.0303839	-0.0293642	-0.0299182	-0.0304947	-0.0303253	-0.0295016	-0.0298898	-0.0292722	-0.0291158	-0.0227148
SK172__24DAP_Whole_Seed_R1	-0.0221999	-0.0283982	-0.0281161	-0.023142	-0.0277275	-0.0271128	-0.024527	-0.0250004	-0.0294378	-0.0258285	-0.0257958	-0.0257062	-0.0200802	-0.0201234	-0.0190704	-0.0194148	-0.0195371	-0.0184702	-0.0190277	-0.0175036	-0.0206803	-0.0207151	-0.0185737	-0.0188127	-0.0197766	-0.0195162	-0.0189927	-0.0201017	-0.0199172	-0.0194816	-0.0192117	-0.0192195	-0.018496	-0.0182177	-0.019581	-0.0187252	-0.0284575	-0.0270077	-0.0282861	-0.0275849	-0.0271111	-0.027342	-0.0279099	-0.0280186	-0.0268101	-0.0271792	-0.0268096	-0.0268547	-0.0225203
SK173__24DAP_Whole_Seed_R2	-0.0215794	-0.0275597	-0.0268891	-0.022116	-0.0268267	-0.0259183	-0.0241598	-0.0246496	-0.0287523	-0.0252148	-0.0251766	-0.0249439	-0.0195051	-0.0194752	-0.018373	-0.0188749	-0.0189732	-0.0179329	-0.0183847	-0.016946	-0.0200379	-0.0199482	-0.0181566	-0.0182285	-0.019244	-0.0189155	-0.0183665	-0.0195321	-0.0194677	-0.0189761	-0.0186036	-0.0187684	-0.0179177	-0.017818	-0.0190036	-0.0182379	-0.0276293	-0.0263245	-0.0275911	-0.0266859	-0.0262494	-0.0263626	-0.0270968	-0.0272891	-0.0261242	-0.026316	-0.0258021	-0.0260046	-0.0216492
SK174__24DAP_Whole_Seed_R3	-0.022159	-0.0282091	-0.0275951	-0.0225411	-0.0272395	-0.0266245	-0.0248927	-0.0253571	-0.0294316	-0.0261644	-0.026175	-0.0259184	-0.0198749	-0.0198753	-0.0189442	-0.0192087	-0.0193891	-0.0183362	-0.018754	-0.0172065	-0.0206224	-0.02059	-0.0185967	-0.0187005	-0.0195725	-0.019269	-0.0188225	-0.0199049	-0.0199516	-0.0194419	-0.0191702	-0.019243	-0.0184078	-0.0182584	-0.019513	-0.0186926	-0.0282085	-0.026823	-0.0282639	-0.0272666	-0.0267565	-0.0269702	-0.027683	-0.0279748	-0.0266334	-0.0269062	-0.0264333	-0.0265361	-0.0225072
SK175__24DAP_Endosperm_R1	-0.0158347	-0.0216897	-0.0221201	-0.0165194	-0.0209153	-0.0213257	-0.0181782	-0.0183666	-0.0226089	-0.0206962	-0.0206063	-0.0203498	-0.0158162	-0.016111	-0.0153382	-0.0154793	-0.0158313	-0.0153304	-0.0151966	-0.0144418	-0.0163433	-0.0162417	-0.0146946	-0.0150739	-0.0160273	-0.0156975	-0.0150748	-0.0165054	-0.0164595	-0.0157702	-0.0156843	-0.0155527	-0.0151682	-0.0150874	-0.016379	-0.0153853	-0.0213368	-0.0196439	-0.0208851	-0.020329	-0.0196432	-0.0199505	-0.0208892	-0.020629	-0.0195099	-0.0201671	-0.019472	-0.0193817	-0.0171659
SK176__24DAP_Endosperm_R2	-0.0151514	-0.0213023	-0.0219317	-0.0159993	-0.0207134	-0.0212553	-0.0179276	-0.0181127	-0.0222809	-0.0205968	-0.020361	-0.0201497	-0.01558	-0.0159039	-0.0151305	-0.0153384	-0.0156385	-0.0152884	-0.0150654	-0.0143741	-0.0164207	-0.0161155	-0.0146663	-0.0152343	-0.0158437	-0.0156015	-0.0149344	-0.016434	-0.0162348	-0.0155849	-0.0155232	-0.0153538	-0.0150224	-0.0149311	-0.0162467	-0.0152401	-0.0211705	-0.0194285	-0.020733	-0.0202154	-0.0194088	-0.0198727	-0.0206985	-0.0204353	-0.0192209	-0.0200057	-0.0193589	-0.0190948	-0.0171091
SK177__24DAP_Endosperm_R3	-0.015299	-0.0211727	-0.0220696	-0.0160817	-0.0205816	-0.0210777	-0.0177048	-0.0178969	-0.0220515	-0.0202334	-0.0199634	-0.0197114	-0.0151853	-0.0155065	-0.0147239	-0.0148609	-0.0152621	-0.0148845	-0.014854	-0.0140199	-0.0157523	-0.0154996	-0.0141335	-0.0145429	-0.0154934	-0.0149707	-0.0146856	-0.0161252	-0.0159097	-0.0153565	-0.0152936	-0.0150707	-0.0147356	-0.01473	-0.0160587	-0.0150822	-0.0209922	-0.0192804	-0.0204746	-0.020171	-0.0194098	-0.0197909	-0.0205004	-0.0201656	-0.0191187	-0.0199873	-0.0192916	-0.0190942	-0.0170332
SK178__24DAP_Embryo_R1	-0.0258104	-0.0320296	-0.0321308	-0.026145	-0.0315157	-0.0310455	-0.0284446	-0.0289021	-0.032896	-0.0284463	-0.0283994	-0.0281266	-0.0255285	-0.0248606	-0.0241426	-0.024669	-0.0245914	-0.0230797	-0.0243785	-0.0223336	-0.0259933	-0.0258909	-0.0235096	-0.0237581	-0.0246162	-0.0245121	-0.0239821	-0.0246441	-0.0248936	-0.024404	-0.0241215	-0.0239116	-0.0236755	-0.0227431	-0.0239626	-0.0235471	-0.0321955	-0.0311139	-0.0321687	-0.0319495	-0.0312187	-0.0316378	-0.0317334	-0.0318603	-0.0308749	-0.0314341	-0.0310503	-0.0309782	-0.023897
SK179__24DAP_Embryo_R2	-0.0248197	-0.0309274	-0.0312266	-0.025251	-0.0304293	-0.0303426	-0.0273378	-0.0277903	-0.0317975	-0.0273221	-0.0272172	-0.0269992	-0.0241528	-0.0235693	-0.0226677	-0.0233139	-0.0231392	-0.0216553	-0.0227749	-0.0208192	-0.0247282	-0.0245638	-0.0223253	-0.0224787	-0.02326	-0.0229638	-0.0224423	-0.0231105	-0.0234374	-0.0229629	-0.0226012	-0.0224691	-0.0221725	-0.0213799	-0.0222754	-0.0221214	-0.0315349	-0.0304161	-0.0313586	-0.0313144	-0.0303788	-0.0309589	-0.0310837	-0.0310025	-0.0301571	-0.0308256	-0.0303791	-0.0301451	-0.0229211
SK180__24DAP_Embryo_R3	-0.0245243	-0.0307374	-0.0310441	-0.0250063	-0.030306	-0.0301386	-0.0267661	-0.027381	-0.03175	-0.0270476	-0.0271624	-0.0268303	-0.0246941	-0.0241147	-0.0232138	-0.0236997	-0.0237758	-0.0222987	-0.0234416	-0.0215959	-0.0250557	-0.0250504	-0.0226953	-0.0229111	-0.0238249	-0.0235971	-0.0232205	-0.0238507	-0.024072	-0.0236303	-0.023316	-0.0232437	-0.0229023	-0.0221078	-0.0230921	-0.0227735	-0.031254	-0.0301679	-0.0311848	-0.0310392	-0.0301546	-0.0306886	-0.030812	-0.0308807	-0.0299277	-0.0305396	-0.0301047	-0.0299536	-0.0224435
slt_ctrl_R1	0.874825	0.873165	0.882381	0.822034	0.861076	0.865323	0.844788	0.829128	0.854162	0.756721	0.741427	0.749883	0.64769	0.635774	0.643534	0.650966	0.612821	0.604698	0.616701	0.60381	0.652294	0.647762	0.64199	0.638175	0.611539	0.620417	0.602513	0.611664	0.619167	0.618445	0.632135	0.616636	0.610452	0.589152	0.601228	0.604964	0.883923	0.879551	0.877632	0.865982	0.872703	0.870421	0.885298	0.87981	0.880923	0.867659	0.871833	0.87449	0.765458
slt_ctrl_R2	0.877782	0.881845	0.890293	0.841012	0.869946	0.869881	0.832373	0.816962	0.851555	0.743188	0.731344	0.736373	0.648592	0.637074	0.644768	0.651868	0.611762	0.601133	0.617282	0.600489	0.653062	0.648497	0.640907	0.638102	0.610396	0.617719	0.601579	0.611614	0.61818	0.618465	0.633016	0.615087	0.609741	0.587577	0.599818	0.604145	0.891223	0.876622	0.873797	0.88395	0.885918	0.884755	0.89293	0.876389	0.878225	0.886802	0.886404	0.887974	0.755982
slt_ctrl_R3	0.887749	0.881801	0.901773	0.836621	0.873345	0.889268	0.85544	0.841091	0.865833	0.761709	0.747748	0.756329	0.643755	0.633645	0.642507	0.650844	0.609446	0.600142	0.609367	0.599215	0.653346	0.649171	0.644219	0.642202	0.607351	0.616589	0.598528	0.60768	0.618583	0.616335	0.627906	0.614454	0.603657	0.585225	0.597429	0.59965	0.890477	0.884043	0.879272	0.87613	0.880609	0.881198	0.890959	0.880171	0.884405	0.877543	0.881803	0.881325	0.772625
slt_R1	0.860865	0.864442	0.859604	0.823623	0.86146	0.851817	0.819325	0.808815	0.838926	0.775544	0.759741	0.76959	0.679171	0.664782	0.673751	0.685634	0.644948	0.642411	0.650512	0.642437	0.687809	0.68165	0.677536	0.676953	0.646036	0.662138	0.636374	0.646798	0.642605	0.643481	0.657833	0.642073	0.639167	0.617204	0.628714	0.635481	0.895783	0.890102	0.891939	0.877601	0.885197	0.883244	0.897285	0.894178	0.891696	0.87933	0.884642	0.887099	0.77728
slt_R2	0.874933	0.865876	0.859202	0.814053	0.86115	0.849676	0.844172	0.830676	0.852688	0.777849	0.759796	0.770801	0.681642	0.664729	0.673917	0.687198	0.641433	0.629742	0.641024	0.633385	0.690688	0.683895	0.67916	0.673164	0.638985	0.653115	0.628481	0.633759	0.642841	0.643257	0.65716	0.640597	0.634206	0.611091	0.622908	0.629674	0.898277	0.898606	0.891369	0.874888	0.885061	0.882382	0.89979	0.893671	0.900276	0.877426	0.883884	0.887138	0.792039
slt_R3	0.880078	0.870365	0.858934	0.81214	0.866074	0.848657	0.852137	0.838456	0.859287	0.783146	0.760636	0.775573	0.682393	0.667689	0.676497	0.688268	0.645775	0.636298	0.645089	0.639294	0.691374	0.683824	0.681862	0.676797	0.643706	0.657455	0.634024	0.638424	0.649021	0.648889	0.661377	0.647171	0.63893	0.618503	0.629078	0.635113	0.904624	0.90755	0.900009	0.877788	0.889582	0.886424	0.905554	0.901431	0.90857	0.879583	0.887398	0.891076	0.792182
SS.21__DifferentiationZone_3d_R1	-0.0296941	-0.0352393	-0.0343063	-0.031175	-0.0345357	-0.0337154	-0.0311455	-0.0316166	-0.03578	-0.0305453	-0.0304201	-0.0312082	-0.0266877	-0.0260913	-0.0255562	-0.0266098	-0.0255658	-0.0246838	-0.0243205	-0.0238208	-0.0270135	-0.026672	-0.024767	-0.0252086	-0.0258158	-0.0250955	-0.0239065	-0.025662	-0.026173	-0.0254265	-0.0249949	-0.0250243	-0.0244349	-0.0239742	-0.0247083	-0.0243843	-0.0360272	-0.0353549	-0.0366419	-0.0355624	-0.0352699	-0.0359688	-0.0356619	-0.0366069	-0.0352119	-0.0354497	-0.0356266	-0.0351633	-0.0245967
SS.22__WholeRootSystem_7d_R2	-0.0346304	-0.0403516	-0.0395035	-0.0363429	-0.039582	-0.0386405	-0.0358104	-0.0361343	-0.0406073	-0.0349304	-0.0347015	-0.03563	-0.0314367	-0.0304056	-0.0300059	-0.0314421	-0.0295134	-0.0286382	-0.0282042	-0.027859	-0.0320531	-0.0315012	-0.0294445	-0.0296631	-0.0301341	-0.0292999	-0.0279009	-0.0297955	-0.0300833	-0.0298323	-0.0293009	-0.0291746	-0.0287319	-0.0277629	-0.0285772	-0.0284956	-0.040498	-0.0398852	-0.0412825	-0.0404791	-0.0400201	-0.0407866	-0.0401675	-0.0412602	-0.0397607	-0.0403277	-0.0404967	-0.0399723	-0.0284317
SS.25__Seminal_7d_R3	-0.0342415	-0.0399761	-0.0392966	-0.0358655	-0.0392414	-0.0387104	-0.0356783	-0.0360087	-0.0404151	-0.0352963	-0.0349905	-0.0360452	-0.0313234	-0.030277	-0.0300155	-0.0313834	-0.0295597	-0.0287123	-0.0282134	-0.0278306	-0.0321871	-0.0317253	-0.0296767	-0.0298781	-0.0301703	-0.0295192	-0.0279729	-0.0299966	-0.0299467	-0.0297302	-0.0291968	-0.0290069	-0.0284322	-0.0276613	-0.0285051	-0.0282926	-0.0407155	-0.0400086	-0.0414421	-0.0404832	-0.0398802	-0.0407739	-0.0403193	-0.041391	-0.0398623	-0.040283	-0.0404047	-0.039815	-0.0288825
SS.27__Mz.Ez_3d_R2	-0.0267643	-0.0325852	-0.0327641	-0.0276468	-0.0317275	-0.0321541	-0.0289439	-0.0287419	-0.0327419	-0.0287379	-0.0285491	-0.0290778	-0.0227334	-0.0221057	-0.0219098	-0.0228317	-0.0215234	-0.0207674	-0.0205743	-0.0201057	-0.0235825	-0.0233982	-0.0217066	-0.0221807	-0.0218594	-0.0215862	-0.0206048	-0.0223262	-0.0220388	-0.0215328	-0.021268	-0.0210664	-0.0209221	-0.0202967	-0.0207964	-0.0206802	-0.0340169	-0.0332259	-0.0345558	-0.033393	-0.0327208	-0.0339633	-0.0335797	-0.0343168	-0.0329784	-0.0332882	-0.0334925	-0.0324361	-0.023901
SS.28__DifferentiationZone_3d_R3	-0.030334	-0.035607	-0.0350194	-0.0316392	-0.0347727	-0.0344319	-0.0315843	-0.0318954	-0.0362118	-0.0309633	-0.0308715	-0.0316013	-0.0275952	-0.0269785	-0.0264701	-0.0275233	-0.0263945	-0.0257474	-0.0252628	-0.0248279	-0.028195	-0.0278364	-0.0258929	-0.026256	-0.0268455	-0.0262211	-0.0248392	-0.0266962	-0.0270012	-0.0264229	-0.0258778	-0.025775	-0.0253281	-0.0248956	-0.0254979	-0.0252642	-0.0362303	-0.0355748	-0.0368134	-0.0359551	-0.0355295	-0.036277	-0.0358893	-0.0368403	-0.0354334	-0.0358538	-0.0359569	-0.0354544	-0.0247593
SS.30__WholeRootSystem_7d_R1	-0.0347023	-0.0402453	-0.0395243	-0.0362581	-0.0394903	-0.03881	-0.0361216	-0.0365491	-0.0407054	-0.0353264	-0.0350467	-0.0360792	-0.031333	-0.0303521	-0.0300069	-0.0313897	-0.0295289	-0.028536	-0.0281489	-0.0278909	-0.032209	-0.0314843	-0.0295964	-0.0299381	-0.0301508	-0.0294818	-0.0279408	-0.0298895	-0.0300912	-0.0297611	-0.0292263	-0.0290875	-0.0286338	-0.0276963	-0.028481	-0.0283579	-0.0405087	-0.0398587	-0.0412685	-0.0406909	-0.0400749	-0.0409126	-0.0401477	-0.0412444	-0.0397197	-0.0405007	-0.0405558	-0.0399792	-0.0285073
SS.36__WholePrimaryRoot_7d_R3	-0.0352936	-0.0405119	-0.0394433	-0.0362987	-0.0397478	-0.0385227	-0.0366317	-0.0369115	-0.0413517	-0.0353409	-0.0350379	-0.0361193	-0.0315242	-0.0304434	-0.0300292	-0.0316173	-0.0295718	-0.0284943	-0.0282499	-0.0280031	-0.0325026	-0.0318396	-0.0298583	-0.0301363	-0.0302236	-0.0295155	-0.0280196	-0.0298894	-0.0301082	-0.0297692	-0.0291271	-0.0290205	-0.0286455	-0.0276153	-0.0284843	-0.0284181	-0.0409012	-0.0401827	-0.0418156	-0.0408121	-0.0403108	-0.0409636	-0.0405707	-0.0417888	-0.0400248	-0.0405868	-0.0405868	-0.0402345	-0.0289853
SS.38__WholeRootSystem_3d_R3	-0.0301273	-0.0360359	-0.0352392	-0.0315365	-0.0351187	-0.0348592	-0.0318285	-0.0321387	-0.0365442	-0.0317495	-0.0315106	-0.0323418	-0.0257704	-0.025166	-0.0247866	-0.0258219	-0.0246488	-0.0240225	-0.0235812	-0.0232992	-0.0264436	-0.0259404	-0.0243969	-0.0246999	-0.0251009	-0.0245392	-0.0233195	-0.0252909	-0.0252926	-0.0246541	-0.0242686	-0.0241344	-0.0237445	-0.0233189	-0.0238921	-0.0237005	-0.0367706	-0.0362481	-0.0375724	-0.036312	-0.035913	-0.0367504	-0.0364155	-0.0375092	-0.036071	-0.0362184	-0.0363953	-0.0357625	-0.0254365
SS.39__WholeRootSystem_3d_R1	-0.0308848	-0.0364623	-0.0358567	-0.0320516	-0.0355063	-0.0354322	-0.0328147	-0.0330702	-0.0372762	-0.0320478	-0.0320033	-0.0326312	-0.0260235	-0.0253594	-0.0249347	-0.025978	-0.0247228	-0.0241797	-0.0238924	-0.0232457	-0.0265665	-0.0261818	-0.0245317	-0.0249394	-0.0253258	-0.0246266	-0.0234326	-0.0255303	-0.0254355	-0.0248629	-0.0243864	-0.0242609	-0.0238664	-0.0233257	-0.0240836	-0.0238605	-0.0369723	-0.036312	-0.0375398	-0.0364056	-0.0360334	-0.0368561	-0.0365769	-0.0374661	-0.0361197	-0.0362829	-0.0364418	-0.035856	-0.0262278
SS.40__WholeRootSystem_3d_R2	-0.0307353	-0.036134	-0.0353049	-0.032138	-0.0352898	-0.0349283	-0.0321055	-0.0324461	-0.0366552	-0.0318283	-0.0317031	-0.0323772	-0.0259645	-0.0253658	-0.0248155	-0.0258824	-0.0247189	-0.0240141	-0.0237018	-0.0231601	-0.0265891	-0.0261178	-0.0242651	-0.0245991	-0.0252285	-0.0246756	-0.0232854	-0.0252731	-0.0252766	-0.0246332	-0.0242537	-0.0240806	-0.0237839	-0.0231923	-0.0238394	-0.023657	-0.0370847	-0.0364314	-0.0378718	-0.0364572	-0.0361528	-0.0369347	-0.0367123	-0.0378292	-0.036241	-0.0363723	-0.036586	-0.0360142	-0.0257503
SS.42__WholePrimaryRoot_7d_R2	-0.0364396	-0.0417532	-0.0409514	-0.0375921	-0.0411626	-0.0401977	-0.0376068	-0.0380693	-0.0424679	-0.0361005	-0.035773	-0.0368452	-0.032186	-0.0311143	-0.030772	-0.0322928	-0.0302418	-0.0291457	-0.0286015	-0.0284604	-0.0332305	-0.0325822	-0.0306807	-0.0308574	-0.0308137	-0.0302106	-0.0286492	-0.0304051	-0.0305094	-0.0302647	-0.0296125	-0.0295848	-0.029022	-0.0280493	-0.0288335	-0.0288851	-0.0419577	-0.0412549	-0.0428181	-0.042021	-0.0414208	-0.0423043	-0.0416221	-0.0427694	-0.0410671	-0.0418247	-0.0419287	-0.0413761	-0.0300227
SS.44__Seminal_7d_R1	-0.0323559	-0.03803	-0.0376153	-0.0340391	-0.0372236	-0.0369347	-0.0336958	-0.0338702	-0.038398	-0.0338059	-0.0335605	-0.0345114	-0.0295906	-0.0285593	-0.0280454	-0.0294523	-0.0278702	-0.0270157	-0.0265268	-0.0260336	-0.0302481	-0.0297372	-0.0277436	-0.0278544	-0.0285219	-0.0277721	-0.0263264	-0.0281984	-0.0284391	-0.0280216	-0.027354	-0.0273493	-0.0268766	-0.0261551	-0.0266265	-0.0266815	-0.0391554	-0.0383066	-0.0399231	-0.038805	-0.0382567	-0.039225	-0.0388011	-0.039894	-0.0381608	-0.0386625	-0.0388817	-0.038213	-0.0274684
SS.45__Mz.Ez_3d_R1	-0.0269125	-0.0325221	-0.032688	-0.0277353	-0.031679	-0.0321036	-0.028942	-0.0291866	-0.0329571	-0.0286807	-0.0286	-0.0290281	-0.0225993	-0.0220443	-0.0222738	-0.0226841	-0.0214873	-0.0207761	-0.0205141	-0.0199686	-0.0235041	-0.0232574	-0.0216507	-0.0221069	-0.0219327	-0.0214554	-0.0207007	-0.0223077	-0.022014	-0.0215195	-0.021178	-0.0210265	-0.020905	-0.0202841	-0.0207113	-0.0206869	-0.0346752	-0.0338421	-0.0347938	-0.0338689	-0.0334184	-0.0344455	-0.0342197	-0.0345565	-0.0335963	-0.0337769	-0.0339808	-0.0331262	-0.0238674
SS.54__WholeRootSystem_7d_R3	-0.034372	-0.0399746	-0.0390037	-0.0355471	-0.0391678	-0.0381507	-0.0356085	-0.0359502	-0.0403797	-0.0352634	-0.0349942	-0.0358728	-0.0313273	-0.0303147	-0.0297383	-0.0312115	-0.0296034	-0.028618	-0.028323	-0.0279114	-0.0319808	-0.031394	-0.0293287	-0.0294849	-0.030249	-0.0296179	-0.0280518	-0.0299209	-0.0301035	-0.0296196	-0.0290638	-0.0289882	-0.0287118	-0.0277068	-0.0285712	-0.0283912	-0.0405155	-0.0399593	-0.0414708	-0.0402756	-0.0398385	-0.0404795	-0.0401601	-0.0414255	-0.0397991	-0.0400975	-0.0401274	-0.0398069	-0.0284597
SS.56__Mz.Ez_3d_R3	-0.0271708	-0.032549	-0.0328006	-0.0279091	-0.031668	-0.0322838	-0.0293304	-0.0291704	-0.0331758	-0.0289478	-0.0286447	-0.0290832	-0.0223947	-0.021767	-0.0216528	-0.0225711	-0.021206	-0.0204962	-0.0201363	-0.0197396	-0.0234282	-0.0233739	-0.0215327	-0.0220749	-0.0215337	-0.0213122	-0.0203063	-0.0219871	-0.0216278	-0.0211236	-0.0208484	-0.0206442	-0.0204304	-0.0197639	-0.0204084	-0.0202621	-0.0347545	-0.0338978	-0.0351342	-0.0339612	-0.0333949	-0.0345598	-0.0343015	-0.0348819	-0.0336392	-0.0338397	-0.0340528	-0.0330901	-0.0241208
SS.58__WholePrimaryRoot_7d_R1	-0.0352852	-0.0410903	-0.0402109	-0.0366949	-0.0403332	-0.0393156	-0.0361815	-0.0364234	-0.0413855	-0.0351806	-0.034826	-0.0357772	-0.0318843	-0.0307334	-0.030255	-0.0317086	-0.0302205	-0.0290914	-0.0288816	-0.0284708	-0.0325058	-0.0320378	-0.0298905	-0.0300158	-0.0307493	-0.0300668	-0.0286187	-0.0303498	-0.0305062	-0.0300858	-0.0295926	-0.0293763	-0.0293046	-0.0282332	-0.0289757	-0.0291037	-0.0412989	-0.0405619	-0.0421444	-0.0415135	-0.0408639	-0.0416424	-0.0410066	-0.042077	-0.0404244	-0.0413977	-0.0412738	-0.0408675	-0.0287383
SS.61__DifferentiationZone_3d_R2	-0.0308567	-0.0363627	-0.0352952	-0.0322583	-0.0358144	-0.034911	-0.0312908	-0.0316136	-0.0364387	-0.0321128	-0.0322082	-0.0328942	-0.0280724	-0.0274012	-0.0269575	-0.0279178	-0.0267744	-0.0261004	-0.0258616	-0.0250426	-0.0284903	-0.0281464	-0.0261821	-0.0267314	-0.0271818	-0.0266022	-0.0252912	-0.0270644	-0.0273409	-0.0268068	-0.0264492	-0.0264275	-0.025912	-0.0253056	-0.0259496	-0.0255215	-0.036567	-0.0358643	-0.0370694	-0.0366931	-0.0360302	-0.0367242	-0.0362441	-0.0370303	-0.0357159	-0.0364887	-0.0363625	-0.0359518	-0.0261694
SS.65__CrownRoot_Node4_V7_R1	-0.0351424	-0.040318	-0.0396031	-0.0359095	-0.0395895	-0.03885	-0.0358583	-0.0360814	-0.0411115	-0.0348136	-0.034454	-0.0353868	-0.0317134	-0.0308862	-0.03019	-0.0318194	-0.0303322	-0.0289365	-0.0282621	-0.0278777	-0.0331011	-0.0326828	-0.0302999	-0.0302467	-0.0305365	-0.0300007	-0.0284011	-0.0297645	-0.0303317	-0.0296414	-0.0288602	-0.0292572	-0.0287118	-0.0279255	-0.028627	-0.028641	-0.0397008	-0.0388534	-0.040143	-0.0395233	-0.0388197	-0.0393573	-0.0393427	-0.0399775	-0.0386522	-0.0393378	-0.0389484	-0.0387939	-0.0289974
SS.66__CrownRoot_Node4_V7_R2	-0.03549	-0.0404273	-0.0397486	-0.0364105	-0.0397686	-0.0386945	-0.0367543	-0.0369709	-0.0418042	-0.0350965	-0.0346823	-0.035766	-0.0312096	-0.0303559	-0.0297903	-0.0311712	-0.0297552	-0.0284674	-0.027834	-0.0275032	-0.0323934	-0.0318887	-0.0296225	-0.029559	-0.0302287	-0.0295827	-0.0279745	-0.0294233	-0.0297639	-0.0293275	-0.0284305	-0.0286767	-0.0283927	-0.0274276	-0.0280757	-0.0281496	-0.0400376	-0.0392978	-0.0407678	-0.039993	-0.0392016	-0.0398837	-0.0397315	-0.0406525	-0.0391337	-0.0398034	-0.0395357	-0.0392	-0.0288691
SS.68__CrownRoot_Node5_V13_R1	-0.0343268	-0.0399655	-0.0395045	-0.0353348	-0.0391887	-0.0386712	-0.0349649	-0.0350635	-0.0405763	-0.0348929	-0.0349377	-0.035436	-0.0308324	-0.0299743	-0.0294342	-0.0306542	-0.0298479	-0.0287823	-0.0282462	-0.0278778	-0.0319024	-0.0314015	-0.0292739	-0.0293232	-0.0301426	-0.0296442	-0.0282563	-0.0296861	-0.030078	-0.029665	-0.0287102	-0.0290085	-0.0285312	-0.0279627	-0.0284945	-0.0285718	-0.0395433	-0.0383633	-0.0402852	-0.0395655	-0.0387374	-0.039372	-0.0391419	-0.0401266	-0.0381391	-0.0392295	-0.038892	-0.0386469	-0.0276482
SS.69__BraceRoot_Node6_abvgrnd_V13_R1	-0.0311159	-0.0370322	-0.0365003	-0.0321001	-0.0362906	-0.0355279	-0.0318311	-0.0322863	-0.037267	-0.0316105	-0.0316496	-0.0319415	-0.0255734	-0.0251443	-0.0244858	-0.0257901	-0.0250791	-0.0240103	-0.0235833	-0.0229001	-0.026976	-0.026429	-0.0243646	-0.0247463	-0.0251738	-0.025089	-0.0236979	-0.0249463	-0.0248758	-0.0243787	-0.023591	-0.0238207	-0.0233238	-0.0226589	-0.0232817	-0.023527	-0.0373604	-0.036253	-0.038107	-0.0370736	-0.0366421	-0.0368353	-0.0368974	-0.0378635	-0.0360116	-0.0368154	-0.0363079	-0.0364602	-0.0259481
SS.70__CrownRoot_Nodes_1.3__V7_R1	-0.0371631	-0.0421759	-0.0417115	-0.0382011	-0.0417212	-0.040799	-0.0380858	-0.0382077	-0.0431541	-0.0357272	-0.0352524	-0.0363775	-0.033209	-0.0322185	-0.0316351	-0.0333255	-0.0314757	-0.0301608	-0.029448	-0.0291864	-0.0345548	-0.0341113	-0.0315404	-0.0317077	-0.031948	-0.0312782	-0.0297187	-0.0311513	-0.0315199	-0.0309124	-0.030171	-0.0305153	-0.0300125	-0.0289382	-0.0299722	-0.0299133	-0.0416194	-0.0407658	-0.0421198	-0.0417446	-0.040875	-0.0416774	-0.0412955	-0.0419867	-0.040616	-0.0415047	-0.0413182	-0.0408239	-0.0304705
SS.71__CrownRoot_Nodes_1.3__V7_R3	-0.0350382	-0.0402629	-0.0394141	-0.0355142	-0.0396267	-0.0384835	-0.0371462	-0.0372963	-0.0416521	-0.035369	-0.0348116	-0.0355644	-0.0314593	-0.0307075	-0.0299989	-0.0316242	-0.0300943	-0.0286603	-0.0278685	-0.0276321	-0.0327814	-0.0322527	-0.0298536	-0.0297921	-0.0303738	-0.029829	-0.0281579	-0.0293688	-0.0301186	-0.0295216	-0.0285867	-0.0289008	-0.0286056	-0.0276956	-0.028365	-0.0283586	-0.0397124	-0.0390347	-0.0404117	-0.039427	-0.0387069	-0.0393292	-0.0393177	-0.0402272	-0.0388135	-0.0391906	-0.0389096	-0.0386459	-0.0291515
SS.73__CrownRoot_Node4_V7_R3	-0.0347936	-0.0397543	-0.0387022	-0.0354769	-0.039152	-0.0379286	-0.0363101	-0.0365126	-0.0410979	-0.0350131	-0.0346226	-0.035414	-0.030642	-0.0296397	-0.0291478	-0.0306465	-0.0291465	-0.0279181	-0.0272607	-0.0268767	-0.0319607	-0.0315517	-0.0289582	-0.0290743	-0.0294632	-0.0289766	-0.0274844	-0.0289299	-0.0292946	-0.0287214	-0.0278962	-0.028154	-0.0276436	-0.026832	-0.0275965	-0.0275447	-0.0400206	-0.039156	-0.0407353	-0.0396947	-0.0387723	-0.039244	-0.0396027	-0.0405242	-0.0389372	-0.0394445	-0.0387965	-0.0386761	-0.0286511
SS.74__BraceRoot_Node6_abvgrnd_V13_R2	-0.0285434	-0.0347078	-0.0340968	-0.0295395	-0.0336894	-0.0330424	-0.0299998	-0.0302324	-0.0351413	-0.0303463	-0.0306622	-0.0309496	-0.0250987	-0.0247911	-0.0238953	-0.0253419	-0.0246671	-0.0236467	-0.0231979	-0.0222286	-0.0263814	-0.0259362	-0.0239309	-0.0240863	-0.024863	-0.0245076	-0.0234592	-0.0246727	-0.0244714	-0.0239656	-0.0231209	-0.0234325	-0.023192	-0.0226944	-0.0230196	-0.0233104	-0.0356828	-0.034699	-0.0364126	-0.0351499	-0.0348239	-0.0351179	-0.0352264	-0.0361843	-0.0345335	-0.0350798	-0.0346354	-0.0346848	-0.0247047
SS.75__CrownRoot_Node5_V13_R3	-0.0348744	-0.0401773	-0.0399053	-0.0363941	-0.0397946	-0.0393152	-0.0353265	-0.0354061	-0.0408915	-0.033181	-0.0329249	-0.0337965	-0.0303032	-0.0292267	-0.0286967	-0.0300838	-0.0287085	-0.0276843	-0.0273995	-0.027084	-0.0306647	-0.0299814	-0.028091	-0.0283558	-0.0290493	-0.0286256	-0.0268384	-0.0285837	-0.0287246	-0.0286221	-0.0281115	-0.0277431	-0.0275458	-0.0264122	-0.0273743	-0.0274818	-0.0403977	-0.0393036	-0.0408178	-0.0406528	-0.0399171	-0.0405243	-0.0400752	-0.0408445	-0.0391812	-0.0404192	-0.0403387	-0.0399076	-0.0270418
SS.76__BraceRoot_Node6_abvgrnd_V13_R3	-0.029523	-0.0353471	-0.0345789	-0.0303974	-0.0346983	-0.0336583	-0.0307751	-0.0312958	-0.0360363	-0.0310138	-0.0311571	-0.0313393	-0.025319	-0.0249529	-0.0242394	-0.025513	-0.0249743	-0.0241289	-0.0235806	-0.0226608	-0.0264855	-0.0261866	-0.0240774	-0.0242972	-0.0250373	-0.0247972	-0.0236113	-0.0247982	-0.024861	-0.0242349	-0.0234649	-0.0237534	-0.0233342	-0.0228328	-0.0233219	-0.0235133	-0.0358802	-0.034945	-0.0369136	-0.0353972	-0.0350476	-0.0352698	-0.0354061	-0.0367032	-0.0347282	-0.0351688	-0.0347696	-0.034918	-0.0252747
SS.77__CrownRoot_Node5_V13_R2	-0.0333921	-0.0386133	-0.0381134	-0.0344093	-0.0379938	-0.0374162	-0.0335662	-0.0336976	-0.0388921	-0.0335151	-0.0335183	-0.0342769	-0.0283354	-0.027451	-0.0270837	-0.0281894	-0.0269467	-0.0260647	-0.0256699	-0.0250953	-0.0294126	-0.0288221	-0.0268498	-0.0269463	-0.0274293	-0.0270258	-0.0253132	-0.0268674	-0.0272513	-0.0268779	-0.0261114	-0.0261814	-0.0256151	-0.0248792	-0.0256697	-0.0254918	-0.0387994	-0.0378026	-0.0396799	-0.0388137	-0.0381099	-0.0384853	-0.0384266	-0.0396089	-0.037649	-0.0385287	-0.0380751	-0.0380914	-0.027067
SS.78__CrownRoot_Node5_V7_R2	-0.0322879	-0.0375992	-0.0368741	-0.0337593	-0.0366109	-0.0361688	-0.0325345	-0.0327599	-0.0380431	-0.0329926	-0.0330956	-0.0338046	-0.0280683	-0.0272593	-0.0267004	-0.0278132	-0.0267698	-0.0260107	-0.0252894	-0.0248653	-0.0288808	-0.0285384	-0.0263575	-0.0265028	-0.0272135	-0.0266407	-0.0251437	-0.0267359	-0.0269881	-0.0264671	-0.0256582	-0.0260454	-0.0256369	-0.0248825	-0.0254689	-0.0254733	-0.0378245	-0.036847	-0.0386558	-0.0374419	-0.0368337	-0.0374294	-0.0374186	-0.0385205	-0.0366392	-0.0372006	-0.037004	-0.0367299	-0.0264963
[truncated: 233 more columns]
