# Supplementary material for: An updated gene atlas for maize reveals organ‐specific and stress‐induced genes
Source: Plant J. 2019 Jan 22;97(6):1154–67. doi: 10.1111/tpj.14184 (PMC6850026; doi:10.1111/tpj.14184)
Supplement: Supplementary file 10 — Data S3. Organ‐specific genes. [file TPJ-97-1154-s010.xlsx]

## Sheet: Key
	Description
baseMean	Mean of normalized counts over all samples
log2FoldChange	Log-2 fold change from the organ comparison
lfcSE	Standard error on log2 fold change
stat	Test Statistic
pvalue	P-value
padj	FDR adjusted p-values
Organ Comparison	Organs being compared
Organ specific	Organ gene is specific for

## Sheet: data
Gene	baseMean	log2FoldChange	lfcSE	stat	pvalue	padj	Organ Comparison	Organ specific
Zm00001d000002	2721.46	2.41363	0.412402	5.85261	4.83914e-09	3.07745e-08	Seed v. Reproductive	Seed
Zm00001d000002	2721.46	3.54762	0.66684	5.32005	1.03737e-07	1.74102e-06	Seed v. SAM	Seed
Zm00001d000002	2721.46	4.13016	0.412556	10.0111	1.36178e-23	3.87955e-22	Seed v. Internode	Seed
Zm00001d000002	2721.46	4.25595	0.280791	15.157	6.81029e-52	6.78132e-51	Seed v. Leaf	Seed
Zm00001d000002	2721.46	5.35655	0.285425	18.7669	1.40887e-78	5.51699e-77	Seed v. Root	Seed
Zm00001d000006	147.446	11.0685	0.531057	20.8424	1.78516e-96	1.30665e-94	Root v. Seed	Root
Zm00001d000006	147.446	6.83941	0.528199	12.9485	2.39441e-38	2.76564e-37	Root v. Leaf	Root
Zm00001d000006	147.446	6.62814	1.15598	5.73376	9.8227e-09	3.07724e-07	Root v. SAM	Root
Zm00001d000006	147.446	9.05236	0.774976	11.6808	1.59744e-31	6.45389e-30	Root v. Reproductive	Root
Zm00001d000006	147.446	9.00085	0.765696	11.7551	6.6469e-32	5.00706e-30	Root v. Internode	Root
Zm00001d000008	27.3214	9.19594	0.719247	12.7855	1.97586e-37	1.75525e-36	Root v. Seed	Root
Zm00001d000008	27.3214	7.10816	0.77248	9.20175	3.52182e-20	2.10385e-19	Root v. Leaf	Root
Zm00001d000008	27.3214	9.59097	1.81885	5.27311	1.34132e-07	3.03024e-06	Root v. SAM	Root
Zm00001d000008	27.3214	9.21193	1.13135	8.14245	3.8737e-16	4.01527e-15	Root v. Reproductive	Root
Zm00001d000008	27.3214	9.91849	1.13414	8.74541	2.22209e-18	4.33265e-17	Root v. Internode	Root
Zm00001d000009	298.381	10.0676	0.511193	19.6943	2.4136e-86	6.15343e-85	Seed v. Leaf	Seed
Zm00001d000009	298.381	11.3343	0.794792	14.2607	3.84846e-46	1.01324e-43	Seed v. Reproductive	Seed
Zm00001d000009	298.381	12.133	0.807984	15.0163	5.73895e-51	2.26646e-48	Seed v. Internode	Seed
Zm00001d000009	298.381	12.4929	1.35073	9.24904	2.26512e-20	3.31807e-18	Seed v. SAM	Seed
Zm00001d000009	298.381	12.5487	0.533141	23.5373	1.69488e-122	2.67702e-120	Seed v. Root	Seed
Zm00001d000012	11.8606	5.09126	0.719181	7.07925	1.44939e-12	1.01064e-11	Root v. Reproductive	Root
Zm00001d000012	11.8606	5.52386	0.47549	11.6172	3.3696e-31	2.3006e-30	Root v. Seed	Root
Zm00001d000012	11.8606	2.74934	0.486965	5.64587	1.64346e-08	4.93068e-08	Root v. Leaf	Root
Zm00001d000012	11.8606	3.36035	1.07868	3.11524	0.00183797	0.00742391	Root v. SAM	Root
Zm00001d000012	11.8606	7.1073	0.801661	8.86572	7.60135e-19	1.55681e-17	Root v. Internode	Root
Zm00001d000017	15.5447	4.61404	0.709535	6.50291	7.87823e-11	4.44791e-10	Root v. Reproductive	Root
Zm00001d000017	15.5447	3.36446	0.499518	6.73541	1.63462e-11	6.05346e-11	Root v. Leaf	Root
Zm00001d000017	15.5447	3.34238	1.09449	3.05383	0.00225939	0.00878554	Root v. SAM	Root
Zm00001d000017	15.5447	7.4429	0.506457	14.696	6.83615e-49	9.59066e-48	Root v. Seed	Root
Zm00001d000017	15.5447	5.13093	0.715155	7.17457	7.25359e-13	7.54301e-12	Root v. Internode	Root
Zm00001d000018	18.5554	7.2144	0.713415	10.1125	4.86362e-24	1.05537e-22	Root v. Reproductive	Root
Zm00001d000018	18.5554	2.72953	0.424575	6.42884	1.28582e-10	4.48407e-10	Root v. Leaf	Root
Zm00001d000018	18.5554	3.78674	0.948445	3.99258	6.53594e-05	0.000509966	Root v. SAM	Root
Zm00001d000018	18.5554	6.87839	0.439408	15.6538	3.13183e-55	5.54343e-54	Root v. Seed	Root
Zm00001d000018	18.5554	4.27848	0.601872	7.10862	1.1721e-12	1.19041e-11	Root v. Internode	Root
Zm00001d000020	95.9457	5.85824	0.915158	6.40134	1.54015e-10	7.32706e-10	Leaf v. Reproductive	Leaf
Zm00001d000020	95.9457	6.59757	0.918241	7.18502	6.7199e-13	6.23255e-12	Leaf v. Internode	Leaf
Zm00001d000020	95.9457	8.11065	0.666732	12.1648	4.78731e-34	4.83432e-33	Leaf v. Root	Leaf
Zm00001d000020	95.9457	9.94835	1.6407	6.06348	1.33206e-09	1.61029e-08	Leaf v. SAM	Leaf
Zm00001d000020	95.9457	10.6633	0.638972	16.6882	1.59653e-62	2.20202e-61	Leaf v. Seed	Leaf
Zm00001d000055	45.0576	6.33152	0.487994	12.9746	1.70507e-38	1.17877e-36	Root v. Reproductive	Root
Zm00001d000055	45.0576	3.3415	0.711173	4.69857	2.61987e-06	3.6416e-05	Root v. SAM	Root
Zm00001d000055	45.0576	5.68538	0.347097	16.3798	2.66484e-60	5.15041e-59	Root v. Leaf	Root
Zm00001d000055	45.0576	8.18621	0.357189	22.9184	3.04547e-116	4.03751e-114	Root v. Seed	Root
Zm00001d000055	45.0576	7.17133	0.50877	14.0954	4.05228e-45	9.55379e-43	Root v. Internode	Root
Zm00001d000060	218.265	5.23878	0.527654	9.92844	3.13105e-23	2.14572e-22	Leaf v. Root	Leaf
Zm00001d000060	218.265	5.51683	0.737263	7.48286	7.27219e-14	4.87548e-13	Leaf v. Reproductive	Leaf
Zm00001d000060	218.265	7.05904	0.742281	9.50993	1.90793e-21	4.0695e-20	Leaf v. Internode	Leaf
Zm00001d000060	218.265	9.61168	1.26997	7.56845	3.77712e-14	8.73201e-13	Leaf v. SAM	Leaf
Zm00001d000060	218.265	11.1756	0.532883	20.9721	1.18062e-97	3.9316e-96	Leaf v. Seed	Leaf
Zm00001d000071	263.611	3.17409	0.428778	7.40264	1.33508e-13	1.33486e-12	Leaf v. Internode	Leaf
Zm00001d000071	263.611	4.45908	0.681383	6.54416	5.98318e-11	9.02309e-10	Leaf v. SAM	Leaf
Zm00001d000071	263.611	5.11478	0.431989	11.8401	2.42219e-32	9.25216e-31	Leaf v. Reproductive	Leaf
Zm00001d000071	263.611	5.47053	0.283372	19.3052	4.86072e-83	1.14356e-81	Leaf v. Seed	Leaf
Zm00001d000071	263.611	5.83005	0.30989	18.8133	5.87603e-79	1.65507e-77	Leaf v. Root	Leaf
Zm00001d000107	340.844	3.98987	1.1216	3.55732	0.000374665	0.00208293	Root v. SAM	Root
Zm00001d000107	340.844	4.15927	0.71241	5.83831	5.27343e-09	2.39691e-08	Root v. Reproductive	Root
Zm00001d000107	340.844	5.82088	0.510371	11.4052	3.93911e-30	3.50779e-29	Root v. Leaf	Root
Zm00001d000107	340.844	4.85988	0.471795	10.3008	6.9867e-25	3.64933e-24	Root v. Seed	Root
Zm00001d000107	340.844	5.61689	0.713594	7.87127	3.51052e-15	4.79321e-14	Root v. Internode	Root
Zm00001d000123	1101.75	2.12261	0.158123	13.4238	4.38412e-41	3.09273e-40	Leaf v. Seed	Leaf
Zm00001d000123	1101.75	2.87759	0.241321	11.9243	8.84162e-33	3.48309e-31	Leaf v. Reproductive	Leaf
Zm00001d000123	1101.75	2.96093	0.241258	12.2729	1.26646e-34	7.91795e-33	Leaf v. Internode	Leaf
Zm00001d000123	1101.75	3.64205	0.382311	9.52641	1.62819e-21	1.07644e-19	Leaf v. SAM	Leaf
Zm00001d000123	1101.75	4.0623	0.173293	23.4417	1.6048e-121	1.10367e-119	Leaf v. Root	Leaf
Zm00001d000126	1188.34	2.25108	0.249388	9.0264	1.77411e-19	3.15448e-18	Leaf v. Internode	Leaf
Zm00001d000126	1188.34	2.43121	0.394513	6.16257	7.1574e-10	9.14031e-09	Leaf v. SAM	Leaf
Zm00001d000126	1188.34	2.54241	0.178935	14.2086	8.10198e-46	1.14238e-44	Leaf v. Root	Leaf
Zm00001d000126	1188.34	2.66033	0.163627	16.2585	1.94422e-59	2.42761e-58	Leaf v. Seed	Leaf
Zm00001d000126	1188.34	2.74066	0.249562	10.9819	4.6702e-28	1.19027e-26	Leaf v. Reproductive	Leaf
Zm00001d000128	291.259	2.32116	0.805115	2.88301	0.00393892	0.00869342	Seed v. Reproductive	Seed
Zm00001d000128	291.259	4.78154	0.557436	8.57772	9.67679e-18	3.62589e-17	Seed v. Root	Seed
Zm00001d000128	291.259	6.14503	0.809278	7.59323	3.12025e-14	2.95951e-13	Seed v. Internode	Seed
Zm00001d000128	291.259	7.83336	0.567684	13.7988	2.59089e-43	1.96365e-42	Seed v. Leaf	Seed
Zm00001d000128	291.259	10.22	1.46049	6.99769	2.60222e-12	1.13969e-10	Seed v. SAM	Seed
Zm00001d000134	3.57467	5.00228	0.578022	8.65414	4.96628e-18	1.52927e-17	Seed v. Leaf	Seed
Zm00001d000134	3.57467	6.11007	1.4643	4.1727	3.01011e-05	0.000250229	Seed v. SAM	Seed
Zm00001d000134	3.57467	6.24472	0.887574	7.03572	1.98238e-12	2.1354e-11	Seed v. Reproductive	Seed
Zm00001d000134	3.57467	6.43766	0.887828	7.25102	4.13634e-13	3.40588e-12	Seed v. Internode	Seed
Zm00001d000134	3.57467	6.44662	0.58862	10.9521	6.49304e-28	3.84815e-27	Seed v. Root	Seed
Zm00001d000147	77.5909	2.9901	0.433918	6.89093	5.54288e-12	3.60481e-11	Reproductive v. Root	Reproductive
Zm00001d000147	77.5909	3.90799	0.750141	5.20967	1.89174e-07	5.14221e-06	Reproductive v. SAM	Reproductive
Zm00001d000147	77.5909	4.59338	0.434321	10.576	3.8502e-26	8.2283e-25	Reproductive v. Leaf	Reproductive
Zm00001d000147	77.5909	5.43289	0.417908	13.0002	1.22011e-38	1.86223e-36	Reproductive v. Seed	Reproductive
Zm00001d000147	77.5909	6.31531	0.537308	11.7536	6.76594e-32	1.85608e-29	Reproductive v. Internode	Reproductive
Zm00001d000160	3.73312	4.51418	1.27164	3.5499	0.000385384	0.000819372	Reproductive v. Leaf	Reproductive
Zm00001d000160	3.73312	7.80436	1.23303	6.3294	2.46117e-10	1.92376e-09	Reproductive v. Seed	Reproductive
Zm00001d000160	3.73312	8.91985	1.61033	5.53914	3.03967e-08	3.63412e-07	Reproductive v. Internode	Reproductive
Zm00001d000160	3.73312	9.07014	1.29588	6.99924	2.57363e-12	1.74413e-11	Reproductive v. Root	Reproductive
Zm00001d000160	3.73312	23.6478	2.32703	10.1622	2.92361e-24	8.85054e-22	Reproductive v. SAM	Reproductive
Zm00001d000161	150.063	6.95364	0.79868	8.70641	3.13651e-18	4.88634e-17	Seed v. Internode	Seed
Zm00001d000161	150.063	7.30217	0.558444	13.0759	4.52059e-39	2.98008e-38	Seed v. Leaf	Seed
Zm00001d000161	150.063	8.35152	0.828691	10.078	6.91444e-24	2.90113e-22	Seed v. Reproductive	Seed
Zm00001d000161	150.063	8.35975	0.56201	14.8747	4.80854e-50	7.04862e-49	Seed v. Root	Seed
Zm00001d000161	150.063	11.0071	1.51641	7.25861	3.91092e-13	1.9868e-11	Seed v. SAM	Seed
Zm00001d000163	65.7594	9.39068	0.555906	16.8926	5.10382e-64	1.06231e-62	Root v. Leaf	Root
Zm00001d000163	65.7594	6.36824	1.11439	5.71457	1.09982e-08	3.40471e-07	Root v. SAM	Root
Zm00001d000163	65.7594	8.22685	0.486061	16.9256	2.91572e-64	7.0565e-63	Root v. Seed	Root
Zm00001d000163	65.7594	10.8429	0.834017	13.0008	1.21046e-38	8.46087e-37	Root v. Reproductive	Root
Zm00001d000163	65.7594	10.3042	0.825712	12.4791	9.70371e-36	1.08981e-33	Root v. Internode	Root
Zm00001d000164	432.683	2.43496	0.745891	3.2645	0.00109657	0.002805	Leaf v. Internode	Leaf
Zm00001d000164	432.683	2.61227	0.745963	3.50188	0.000461989	0.000970144	Leaf v. Reproductive	Leaf
Zm00001d000164	432.683	6.64173	1.18705	5.59514	2.20447e-08	2.1422e-07	Leaf v. SAM	Leaf
Zm00001d000164	432.683	7.49354	0.538257	13.9219	4.6658e-44	6.2764e-43	Leaf v. Root	Leaf
Zm00001d000164	432.683	7.75148	0.493719	15.7002	1.50747e-55	1.66192e-54	Leaf v. Seed	Leaf
Zm00001d000176	223.551	3.18632	0.786119	4.05322	5.05166e-05	0.000122029	Leaf v. Reproductive	Leaf
Zm00001d000176	223.551	3.51203	0.786139	4.46744	7.91596e-06	2.96273e-05	Leaf v. Internode	Leaf
Zm00001d000176	223.551	8.05366	0.571757	14.0858	4.64302e-45	6.39693e-44	Leaf v. Root	Leaf
Zm00001d000176	223.551	9.9003	0.546731	18.1082	2.74654e-73	5.1461e-72	Leaf v. Seed	Leaf
Zm00001d000176	223.551	11.5338	1.4918	7.73151	1.0628e-14	2.64633e-13	Leaf v. SAM	Leaf
Zm00001d000181	21.0167	7.49833	0.58547	12.8074	1.49126e-37	9.36082e-37	Seed v. Leaf	Seed
Zm00001d000181	21.0167	8.28902	0.896664	9.24429	2.36809e-20	7.00537e-19	Seed v. Reproductive	Seed
Zm00001d000181	21.0167	8.66313	1.48541	5.83214	5.47216e-09	1.22863e-07	Seed v. SAM	Seed
Zm00001d000181	21.0167	8.99071	0.900242	9.98699	1.73777e-23	4.88029e-22	Seed v. Internode	Seed
Zm00001d000181	21.0167	8.99896	0.59642	15.0883	1.93401e-51	2.98893e-50	Seed v. Root	Seed
Zm00001d000183	472.624	2.10123	0.503505	4.1732	3.00347e-05	0.000102285	Leaf v. Internode	Leaf
Zm00001d000183	472.624	3.94321	0.50423	7.82027	5.2712e-15	3.98456e-14	Leaf v. Reproductive	Leaf
Zm00001d000183	472.624	4.47356	0.361687	12.3686	3.86532e-35	4.06234e-34	Leaf v. Root	Leaf
Zm00001d000183	472.624	5.02255	0.331098	15.1694	5.64172e-52	5.62813e-51	Leaf v. Seed	Leaf
Zm00001d000183	472.624	5.30044	0.800246	6.62351	3.50775e-11	5.47663e-10	Leaf v. SAM	Leaf
Zm00001d000193	93.4419	6.215	0.454742	13.6671	1.59657e-42	2.06522e-41	Root v. Leaf	Root
Zm00001d000193	93.4419	6.31731	0.630372	10.0216	1.22544e-23	2.55219e-22	Root v. Reproductive	Root
Zm00001d000193	93.4419	6.32836	0.414957	15.2506	1.63075e-52	2.61704e-51	Root v. Seed	Root
Zm00001d000193	93.4419	7.36426	1.02979	7.15119	8.60277e-13	7.5429e-11	Root v. SAM	Root
Zm00001d000193	93.4419	5.09982	0.619983	8.22574	1.93983e-16	3.08187e-15	Root v. Internode	Root
Zm00001d000194	59.1403	5.90252	0.454083	12.9988	1.24317e-38	1.45011e-37	Root v. Leaf	Root
Zm00001d000194	59.1403	6.67903	0.639649	10.4417	1.59884e-25	3.9712e-24	Root v. Reproductive	Root
Zm00001d000194	59.1403	7.12309	1.04002	6.84898	7.43777e-12	5.17925e-10	Root v. SAM	Root
Zm00001d000194	59.1403	6.01712	0.412765	14.5776	3.90059e-48	5.29668e-47	Root v. Seed	Root
Zm00001d000194	59.1403	7.7837	0.664221	11.7185	1.02426e-31	7.55554e-30	Root v. Internode	Root
Zm00001d000195	42.2659	4.32717	0.61259	7.06374	1.62086e-12	9.52135e-12	Reproductive v. Leaf	Reproductive
Zm00001d000195	42.2659	4.94901	0.61543	8.04156	8.87051e-16	8.80474e-15	Reproductive v. Root	Reproductive
Zm00001d000195	42.2659	7.70617	1.12386	6.85688	7.03806e-12	5.41197e-10	Reproductive v. SAM	Reproductive
Zm00001d000195	42.2659	7.89028	0.603033	13.0843	4.04786e-39	6.36259e-37	Reproductive v. Seed	Reproductive
Zm00001d000195	42.2659	7.92708	0.777562	10.1948	2.09199e-24	2.68629e-22	Reproductive v. Internode	Reproductive
Zm00001d000224	993.59	2.28976	0.278747	8.21448	2.13082e-16	2.66618e-15	Internode v. Seed	Internode
Zm00001d000224	993.59	2.73333	0.354108	7.71892	1.17321e-14	4.58586e-13	Internode v. Reproductive	Internode
Zm00001d000224	993.59	3.38028	0.289307	11.6841	1.53761e-31	7.4551e-30	Internode v. Leaf	Internode
Zm00001d000224	993.59	3.78919	0.501332	7.55825	4.08527e-14	1.36614e-11	Internode v. SAM	Internode
Zm00001d000224	993.59	4.24394	0.291299	14.569	4.42266e-48	1.26476e-45	Internode v. Root	Internode
Zm00001d000230	206.7	2.80409	0.236286	11.8674	1.74829e-32	9.27764e-31	Leaf v. Internode	Leaf
Zm00001d000230	206.7	2.97017	0.236919	12.5366	4.70465e-36	2.43095e-34	Leaf v. Reproductive	Leaf
Zm00001d000230	206.7	3.5119	0.155815	22.5389	1.72525e-112	8.2684e-111	Leaf v. Seed	Leaf
Zm00001d000230	206.7	4.04257	0.380069	10.6364	2.01782e-26	3.0704e-24	Leaf v. SAM	Leaf
Zm00001d000230	206.7	5.71064	0.174944	32.6426	1.0208e-233	8.4244e-231	Leaf v. Root	Leaf
Zm00001d000233	5.83683	6.55311	0.504478	12.9899	1.39624e-38	1.3057e-37	Root v. Seed	Root
Zm00001d000233	5.83683	5.54846	1.28859	4.30583	1.66361e-05	0.000168587	Root v. SAM	Root
Zm00001d000233	5.83683	5.91579	0.551874	10.7195	8.24698e-27	6.53954e-26	Root v. Leaf	Root
Zm00001d000233	5.83683	5.19363	0.764745	6.79133	1.11105e-11	6.97444e-11	Root v. Reproductive	Root
Zm00001d000233	5.83683	7.66499	0.828663	9.24982	2.24871e-20	5.40899e-19	Root v. Internode	Root
Zm00001d000260	209.595	3.79312	0.403262	9.40611	5.14823e-21	6.89538e-20	Leaf v. Reproductive	Leaf
Zm00001d000260	209.595	4.27245	0.40358	10.5864	3.44682e-26	1.1277e-24	Leaf v. Internode	Leaf
Zm00001d000260	209.595	6.49087	0.270034	24.0372	1.13534e-127	7.9899e-126	Leaf v. Seed	Leaf
Zm00001d000260	209.595	6.63592	0.662243	10.0204	1.24033e-23	1.197e-21	Leaf v. SAM	Leaf
Zm00001d000260	209.595	9.5073	0.327573	29.0235	3.32794e-185	8.58271e-183	Leaf v. Root	Leaf
Zm00001d000270	537.028	3.11828	0.329042	9.47685	2.62082e-21	3.62779e-20	Leaf v. Reproductive	Leaf
Zm00001d000270	537.028	4.00483	0.3294	12.158	5.20439e-34	3.08962e-32	Leaf v. Internode	Leaf
Zm00001d000270	537.028	4.27526	0.216165	19.7777	4.63099e-87	1.20056e-85	Leaf v. Seed	Leaf
Zm00001d000270	537.028	5.10413	0.524211	9.73679	2.10093e-22	1.63742e-20	Leaf v. SAM	Leaf
Zm00001d000270	537.028	7.2988	0.240718	30.321	6.06722e-202	2.17701e-199	Leaf v. Root	Leaf
Zm00001d000272	134.531	3.36225	0.440822	7.62722	2.39873e-14	1.69042e-13	Leaf v. Reproductive	Leaf
Zm00001d000272	134.531	4.15985	0.441818	9.41532	4.71658e-21	9.72442e-20	Leaf v. Internode	Leaf
Zm00001d000272	134.531	5.57296	0.2931	19.0139	1.30975e-80	2.94007e-79	Leaf v. Seed	Leaf
Zm00001d000272	134.531	6.05548	0.720704	8.40217	4.38296e-17	1.47946e-15	Leaf v. SAM	Leaf
Zm00001d000272	134.531	8.25269	0.340651	24.2262	1.17713e-129	9.61839e-128	Leaf v. Root	Leaf
Zm00001d000277	236.038	3.91595	0.319285	12.2647	1.40047e-34	6.37758e-33	Leaf v. Reproductive	Leaf
Zm00001d000277	236.038	4.55354	0.320041	14.228	6.14336e-46	1.03682e-43	Leaf v. Internode	Leaf
Zm00001d000277	236.038	5.04695	0.511429	9.86834	5.71036e-23	4.96146e-21	Leaf v. SAM	Leaf
Zm00001d000277	236.038	5.10177	0.210843	24.197	2.39527e-129	1.75447e-127	Leaf v. Seed	Leaf
Zm00001d000277	236.038	6.65424	0.23449	28.3775	3.83687e-177	7.58438e-175	Leaf v. Root	Leaf
Zm00001d000279	87.6028	4.7164	0.681934	6.91622	4.63867e-12	2.60131e-11	Leaf v. Reproductive	Leaf
Zm00001d000279	87.6028	5.32158	0.683338	7.78763	6.82774e-15	7.74136e-14	Leaf v. Internode	Leaf
Zm00001d000279	87.6028	8.59471	1.21131	7.09539	1.28985e-12	2.43085e-11	Leaf v. SAM	Leaf
Zm00001d000279	87.6028	9.35562	0.492973	18.978	2.59441e-80	5.79963e-79	Leaf v. Seed	Leaf
Zm00001d000279	87.6028	10.5392	0.556123	18.9513	4.30923e-80	1.24021e-78	Leaf v. Root	Leaf
Zm00001d000282	14.8808	3.28435	0.530882	6.18659	6.14798e-10	2.72465e-09	Leaf v. Reproductive	Leaf
Zm00001d000282	14.8808	4.69164	0.549724	8.53454	1.40718e-17	2.07871e-16	Leaf v. Internode	Leaf
Zm00001d000282	14.8808	5.35856	0.370887	14.4479	2.5828e-47	2.23492e-46	Leaf v. Seed	Leaf
Zm00001d000282	14.8808	5.38035	0.936742	5.74368	9.26388e-09	9.6599e-08	Leaf v. SAM	Leaf
Zm00001d000282	14.8808	8.04283	0.459179	17.5156	1.08838e-68	2.54811e-67	Leaf v. Root	Leaf
Zm00001d000304	91.8584	7.98278	0.805492	9.91044	3.74995e-23	7.489e-22	Reproductive v. Root	Reproductive
Zm00001d000304	91.8584	8.0774	0.807765	9.99969	1.52877e-23	2.57578e-22	Reproductive v. Leaf	Reproductive
Zm00001d000304	91.8584	9.00871	0.77704	11.5936	4.43965e-31	3.51545e-29	Reproductive v. Seed	Reproductive
Zm00001d000304	91.8584	10.5956	1.03099	10.2771	8.93682e-25	1.1828e-22	Reproductive v. Internode	Reproductive
Zm00001d000304	91.8584	11.8683	1.60596	7.39016	1.46648e-13	1.50087e-11	Reproductive v. SAM	Reproductive
Zm00001d000310	235.617	2.46951	0.34972	7.06141	1.64826e-12	1.46578e-11	Leaf v. Internode	Leaf
Zm00001d000310	235.617	3.74818	0.556029	6.74097	1.5733e-11	2.56645e-10	Leaf v. SAM	Leaf
Zm00001d000310	235.617	4.03984	0.251661	16.0527	5.47333e-58	1.00714e-56	Leaf v. Root	Leaf
Zm00001d000310	235.617	4.51261	0.231011	19.5342	5.62033e-85	1.38375e-83	Leaf v. Seed	Leaf
Zm00001d000310	235.617	4.727	0.353579	13.369	9.17643e-41	7.34504e-39	Leaf v. Reproductive	Leaf
Zm00001d000316	16475.2	5.65041	0.40332	14.0098	1.35882e-44	1.54149e-42	Leaf v. Reproductive	Leaf
Zm00001d000316	16475.2	6.15172	0.403335	15.2521	1.59336e-52	4.82458e-50	Leaf v. Internode	Leaf
Zm00001d000316	16475.2	7.30339	0.264568	27.605	9.68731e-168	2.10013e-165	Leaf v. Seed	Leaf
Zm00001d000316	16475.2	8.16546	0.638572	12.7871	1.93683e-37	1.74067e-34	Leaf v. SAM	Leaf
Zm00001d000316	16475.2	9.06397	0.289714	31.2859	7.25781e-215	3.92766e-212	Leaf v. Root	Leaf
Zm00001d000349	408.075	2.25068	0.192856	11.6703	1.8088e-31	6.33207e-30	Leaf v. Reproductive	Leaf
Zm00001d000349	408.075	2.60526	0.305607	8.52485	1.53013e-17	5.49375e-16	Leaf v. SAM	Leaf
Zm00001d000349	408.075	2.76079	0.193037	14.3019	2.12959e-46	3.75841e-44	Leaf v. Internode	Leaf
Zm00001d000349	408.075	3.13787	0.138557	22.6468	1.50046e-113	8.65938e-112	Leaf v. Root	Leaf
Zm00001d000349	408.075	3.15578	0.126947	24.859	2.06653e-136	1.88568e-134	Leaf v. Seed	Leaf
Zm00001d000350	609.355	2.4352	0.179439	13.5712	5.93117e-42	5.32676e-40	Leaf v. Reproductive	Leaf
Zm00001d000350	609.355	2.64803	0.284083	9.3213	1.14922e-20	6.73123e-19	Leaf v. SAM	Leaf
Zm00001d000350	609.355	2.89347	0.179547	16.1154	1.98952e-58	1.0241e-55	Leaf v. Internode	Leaf
Zm00001d000350	609.355	3.31455	0.118018	28.0851	1.49101e-173	3.67653e-171	Leaf v. Seed	Leaf
Zm00001d000350	609.355	3.43943	0.128931	26.6765	8.8217e-157	1.20835e-154	Leaf v. Root	Leaf
Zm00001d000357	449.691	2.54108	0.258095	9.84552	7.16652e-23	2.72771e-21	Reproductive v. Seed	Reproductive
Zm00001d000357	449.691	3.04642	0.269616	11.2991	1.3255e-29	4.54207e-28	Reproductive v. Root	Reproductive
Zm00001d000357	449.691	3.10731	0.268096	11.5903	4.6146e-31	1.57345e-29	Reproductive v. Leaf	Reproductive
Zm00001d000357	449.691	3.30481	0.328086	10.073	7.27307e-24	8.95805e-22	Reproductive v. Internode	Reproductive
Zm00001d000357	449.691	4.04859	0.465565	8.69607	3.43583e-18	6.3749e-16	Reproductive v. SAM	Reproductive
Zm00001d000358	362.224	2.28895	0.199163	11.4928	1.43345e-30	1.30035e-29	Leaf v. Root	Leaf
Zm00001d000358	362.224	2.48991	0.182267	13.6608	1.74038e-42	1.28059e-41	Leaf v. Seed	Leaf
Zm00001d000358	362.224	3.02771	0.278164	10.8846	1.36461e-27	5.03537e-26	Leaf v. Internode	Leaf
Zm00001d000358	362.224	3.26338	0.278695	11.7095	1.13982e-31	4.05605e-30	Leaf v. Reproductive	Leaf
Zm00001d000358	362.224	3.26493	0.441049	7.40265	1.33492e-13	2.86073e-12	Leaf v. SAM	Leaf
Zm00001d000414	9.11273	3.99843	0.775839	5.15369	2.55416e-07	1.19777e-06	Leaf v. Internode	Leaf
Zm00001d000414	9.11273	5.15777	1.30442	3.95408	7.68304e-05	0.000316557	Leaf v. SAM	Leaf
Zm00001d000414	9.11273	7.41589	0.888174	8.34958	6.8505e-17	6.17999e-16	Leaf v. Reproductive	Leaf
Zm00001d000414	9.11273	7.45882	0.547113	13.6331	2.54685e-42	1.86338e-41	Leaf v. Seed	Leaf
Zm00001d000414	9.11273	7.65964	0.607075	12.6173	1.69556e-36	1.84849e-35	Leaf v. Root	Leaf
Zm00001d000417	20.7743	3.30974	0.594277	5.56936	2.55682e-08	1.3767e-07	Leaf v. Internode	Leaf
Zm00001d000417	20.7743	4.64482	0.611078	7.60102	2.93808e-14	2.0542e-13	Leaf v. Reproductive	Leaf
Zm00001d000417	20.7743	7.0517	1.15439	6.10859	1.00516e-09	1.24762e-08	Leaf v. SAM	Leaf
Zm00001d000417	20.7743	7.31319	0.442009	16.5453	1.72979e-61	2.30987e-60	Leaf v. Seed	Leaf
Zm00001d000417	20.7743	8.00261	0.49549	16.1509	1.1188e-58	2.09488e-57	Leaf v. Root	Leaf
Zm00001d000418	793.875	8.78092	0.601411	14.6005	2.78695e-48	8.38581e-46	Seed v. Reproductive	Seed
Zm00001d000418	793.875	9.12862	0.421272	21.6692	4.01003e-104	1.55875e-102	Seed v. Leaf	Seed
Zm00001d000418	793.875	9.33702	0.989334	9.43768	3.81109e-21	6.11721e-19	Seed v. SAM	Seed
Zm00001d000418	793.875	9.37553	0.60534	15.488	4.17769e-54	2.31561e-51	Seed v. Internode	Seed
Zm00001d000418	793.875	12.575	0.475857	26.426	6.89011e-154	2.52722e-151	Seed v. Root	Seed
Zm00001d000429	20.2187	3.49179	0.648134	5.38745	7.14634e-08	2.86307e-07	Seed v. Internode	Seed
Zm00001d000429	20.2187	4.01886	0.457962	8.77554	1.70087e-18	5.33517e-18	Seed v. Leaf	Seed
Zm00001d000429	20.2187	4.77619	0.455966	10.4749	1.12677e-25	6.10065e-25	Seed v. Root	Seed
Zm00001d000429	20.2187	5.88471	0.709674	8.29214	1.11229e-16	2.13757e-15	Seed v. Reproductive	Seed
Zm00001d000429	20.2187	7.99214	1.32127	6.04883	1.45902e-09	3.70912e-08	Seed v. SAM	Seed
Zm00001d000447	11.7309	2.96409	0.53538	5.53643	3.08699e-08	1.64439e-07	Internode v. Leaf	Internode
Zm00001d000447	11.7309	4.25394	0.538263	7.9031	2.72056e-15	3.76961e-14	Internode v. Root	Internode
Zm00001d000447	11.7309	5.54739	0.526269	10.541	5.59139e-26	2.01277e-24	Internode v. Seed	Internode
Zm00001d000447	11.7309	5.96472	1.02449	5.82215	5.80957e-09	5.03246e-07	Internode v. SAM	Internode
Zm00001d000447	11.7309	6.22007	0.70624	8.8073	1.28198e-18	8.46498e-17	Internode v. Reproductive	Internode
Zm00001d001766	141.382	2.15442	0.250927	8.58583	9.0185e-18	4.79558e-17	Leaf v. Root	Leaf
Zm00001d001766	141.382	2.18528	0.349865	6.24607	4.20899e-10	2.84826e-09	Leaf v. Internode	Leaf
Zm00001d001766	141.382	2.91148	0.230234	12.6457	1.1813e-36	7.21604e-36	Leaf v. Seed	Leaf
Zm00001d001766	141.382	3.46659	0.55841	6.20797	5.36741e-10	7.00305e-09	Leaf v. SAM	Leaf
Zm00001d001766	141.382	3.6876	0.353228	10.4397	1.63319e-25	3.28994e-24	Leaf v. Reproductive	Leaf
Zm00001d001772	16.4338	2.51366	0.283386	8.87009	7.30878e-19	2.33312e-18	Seed v. Leaf	Seed
Zm00001d001772	16.4338	2.97666	0.667412	4.46001	8.19573e-06	8.06899e-05	Seed v. SAM	Seed
Zm00001d001772	16.4338	3.4869	0.414075	8.42094	3.73473e-17	5.11465e-16	Seed v. Internode	Seed
Zm00001d001772	16.4338	3.66199	0.422856	8.66014	4.71179e-18	1.08029e-16	Seed v. Reproductive	Seed
Zm00001d001772	16.4338	3.92692	0.287137	13.6762	1.40958e-42	1.5418e-41	Seed v. Root	Seed
Zm00001d001779	42.2574	5.23484	0.475319	11.0133	3.29616e-28	1.02097e-26	Root v. Reproductive	Root
Zm00001d001779	42.2574	4.93806	0.74839	6.59825	4.16035e-11	2.42693e-09	Root v. SAM	Root
Zm00001d001779	42.2574	3.79178	0.332154	11.4157	3.48911e-30	3.11211e-29	Root v. Leaf	Root
Zm00001d001779	42.2574	5.57645	0.314268	17.7442	1.90964e-70	5.77812e-69	Root v. Seed	Root
Zm00001d001779	42.2574	6.68553	0.504314	13.2567	4.12793e-40	6.47164e-38	Root v. Internode	Root
Zm00001d001781	151.835	2.11917	0.334281	6.33947	2.30554e-10	1.60919e-09	Leaf v. Internode	Leaf
Zm00001d001781	151.835	3.53526	0.33655	10.5044	8.24546e-26	1.71478e-24	Leaf v. Reproductive	Leaf
Zm00001d001781	151.835	3.87151	0.534532	7.24282	4.39459e-13	8.85662e-12	Leaf v. SAM	Leaf
Zm00001d001781	151.835	4.37091	0.241734	18.0815	4.45854e-73	1.13917e-71	Leaf v. Root	Leaf
Zm00001d001781	151.835	5.76937	0.226404	25.4826	3.0738e-143	3.40034e-141	Leaf v. Seed	Leaf
Zm00001d001804	302.461	2.45736	0.378908	6.48538	8.85082e-11	7.40357e-10	Reproductive v. Seed	Reproductive
Zm00001d001804	302.461	3.0735	0.395825	7.7648	8.1775e-15	7.29357e-14	Reproductive v. Root	Reproductive
Zm00001d001804	302.461	3.1434	0.681435	4.61291	3.97064e-06	6.86247e-05	Reproductive v. SAM	Reproductive
Zm00001d001804	302.461	3.42882	0.393547	8.71261	2.9696e-18	3.05422e-17	Reproductive v. Leaf	Reproductive
Zm00001d001804	302.461	3.49924	0.481613	7.26566	3.71223e-13	1.1281e-11	Reproductive v. Internode	Reproductive
Zm00001d001806	329.173	2.36425	0.270137	8.75206	2.09493e-18	2.18667e-17	Leaf v. Reproductive	Leaf
Zm00001d001806	329.173	2.7375	0.270205	10.1312	4.01677e-24	1.08253e-22	Leaf v. Internode	Leaf
Zm00001d001806	329.173	2.80354	0.177334	15.8093	2.68291e-56	3.02701e-55	Leaf v. Seed	Leaf
Zm00001d001806	329.173	3.31758	0.194023	17.0989	1.5117e-65	3.30264e-64	Leaf v. Root	Leaf
Zm00001d001806	329.173	3.46532	0.429427	8.06963	7.05136e-16	2.0279e-14	Leaf v. SAM	Leaf
Zm00001d001807	194.396	2.78043	0.229998	12.0889	1.20875e-33	5.10142e-32	Reproductive v. Leaf	Reproductive
Zm00001d001807	194.396	2.81835	0.398506	7.07229	1.52395e-12	1.3275e-10	Reproductive v. SAM	Reproductive
Zm00001d001807	194.396	3.26418	0.231029	14.1289	2.52195e-45	2.79574e-43	Reproductive v. Root	Reproductive
Zm00001d001807	194.396	3.29032	0.281454	11.6904	1.42634e-31	3.80897e-29	Reproductive v. Internode	Reproductive
Zm00001d001807	194.396	3.37447	0.221372	15.2434	1.8212e-52	7.3768e-50	Reproductive v. Seed	Reproductive
Zm00001d001812	181.852	3.35958	0.329848	10.1852	2.30789e-24	6.35285e-23	Leaf v. Internode	Leaf
Zm00001d001812	181.852	3.51985	0.216569	16.2528	2.13529e-59	2.66412e-58	Leaf v. Seed	Leaf
Zm00001d001812	181.852	3.61037	0.52369	6.8941	5.4207e-12	9.43668e-11	Leaf v. SAM	Leaf
Zm00001d001812	181.852	4.23296	0.332345	12.7366	3.69943e-37	2.09445e-35	Leaf v. Reproductive	Leaf
Zm00001d001812	181.852	5.53449	0.239997	23.0607	1.1492e-117	7.32358e-116	Leaf v. Root	Leaf
Zm00001d001818	15.7402	5.04956	0.268143	18.8316	4.16035e-79	1.65268e-77	Root v. Seed	Root
Zm00001d001818	15.7402	6.85026	0.529732	12.9315	2.98734e-38	2.00387e-36	Root v. Reproductive	Root
Zm00001d001818	15.7402	2.8404	0.268496	10.579	3.73118e-26	2.88319e-25	Root v. Leaf	Root
Zm00001d001818	15.7402	3.2978	0.595198	5.54068	3.01301e-08	8.22898e-07	Root v. SAM	Root
Zm00001d001818	15.7402	4.72353	0.399989	11.8091	3.50105e-32	2.69651e-30	Root v. Internode	Root
Zm00001d001820	5644.1	3.2748	1.10812	2.95529	0.00312378	0.00810875	Leaf v. SAM	Leaf
Zm00001d001820	5644.1	3.91297	0.700838	5.58327	2.36039e-08	1.27784e-07	Leaf v. Internode	Leaf
Zm00001d001820	5644.1	5.11405	0.700912	7.29628	2.95841e-13	1.86802e-12	Leaf v. Reproductive	Leaf
Zm00001d001820	5644.1	7.22876	0.4598	15.7215	1.07703e-55	1.19227e-54	Leaf v. Seed	Leaf
Zm00001d001820	5644.1	8.24913	0.503198	16.3934	2.13132e-60	4.12894e-59	Leaf v. Root	Leaf
Zm00001d001829	10.179	3.1718	0.604851	5.24394	1.57181e-07	5.26541e-07	Reproductive v. Leaf	Reproductive
Zm00001d001829	10.179	4.00776	0.581476	6.89239	5.48632e-12	5.5329e-11	Reproductive v. Seed	Reproductive
Zm00001d001829	10.179	5.49399	1.1146	4.92911	8.26055e-07	1.85888e-05	Reproductive v. SAM	Reproductive
Zm00001d001829	10.179	6.02146	0.776504	7.75457	8.86399e-15	3.54278e-13	Reproductive v. Internode	Reproductive
Zm00001d001829	10.179	6.02861	0.621077	9.7067	2.82326e-22	5.26553e-21	Reproductive v. Root	Reproductive
Zm00001d001843	326.134	3.24156	0.235657	13.7554	4.72532e-43	6.10634e-41	Leaf v. Internode	Leaf
Zm00001d001843	326.134	3.35322	0.23614	14.2001	9.14629e-46	1.15966e-43	Leaf v. Reproductive	Leaf
Zm00001d001843	326.134	3.42965	0.374047	9.16902	4.77325e-20	2.53273e-18	Leaf v. SAM	Leaf
Zm00001d001843	326.134	3.49836	0.154825	22.5955	4.79711e-113	2.34073e-111	Leaf v. Seed	Leaf
Zm00001d001843	326.134	3.76636	0.169217	22.2575	9.53559e-110	5.0204e-108	Leaf v. Root	Leaf
Zm00001d001849	245.356	2.0264	0.457896	4.42546	9.62392e-06	3.55246e-05	Leaf v. Internode	Leaf
Zm00001d001849	245.356	3.32901	0.328862	10.1228	4.37633e-24	3.10815e-23	Leaf v. Root	Leaf
Zm00001d001849	245.356	3.49619	0.300895	11.6193	3.28721e-31	1.67086e-30	Leaf v. Seed	Leaf
Zm00001d001849	245.356	3.97345	0.727369	5.46277	4.68765e-08	4.25812e-07	Leaf v. SAM	Leaf
Zm00001d001849	245.356	4.51838	0.460698	9.80768	1.04338e-22	1.64156e-21	Leaf v. Reproductive	Leaf
Zm00001d001852	63.452	2.21425	0.477865	4.63362	3.59328e-06	6.45229e-06	Seed v. Leaf	Seed
Zm00001d001852	63.452	3.8444	0.705072	5.45249	4.96693e-08	2.69215e-07	Seed v. Reproductive	Seed
Zm00001d001852	63.452	5.10384	0.48995	10.4171	2.07276e-25	1.10772e-24	Seed v. Root	Seed
Zm00001d001852	63.452	6.11388	1.1857	5.15635	2.51814e-07	3.80698e-06	Seed v. SAM	Seed
Zm00001d001852	63.452	9.08705	0.833169	10.9066	1.07178e-27	4.6988e-26	Seed v. Internode	Seed
Zm00001d001857	1621.95	3.74812	0.471841	7.9436	1.96402e-15	2.3502e-14	Leaf v. Internode	Leaf
Zm00001d001857	1621.95	5.04265	0.472213	10.6788	1.27955e-26	2.84118e-25	Leaf v. Reproductive	Leaf
Zm00001d001857	1621.95	6.28761	0.748224	8.40337	4.33839e-17	1.46613e-15	Leaf v. SAM	Leaf
Zm00001d001857	1621.95	6.54239	0.310109	21.097	8.4696e-99	2.90738e-97	Leaf v. Seed	Leaf
Zm00001d001857	1621.95	7.33035	0.339539	21.5891	2.27203e-103	1.02742e-101	Leaf v. Root	Leaf
Zm00001d001860	270.141	2.72928	0.28761	9.4895	2.32135e-21	4.91397e-20	Leaf v. Internode	Leaf
Zm00001d001860	270.141	3.61567	0.288905	12.5151	6.1764e-36	3.13242e-34	Leaf v. Reproductive	Leaf
Zm00001d001860	270.141	3.75263	0.189386	19.8147	2.22154e-87	5.80115e-86	Leaf v. Seed	Leaf
Zm00001d001860	270.141	4.51709	0.461166	9.79494	1.18365e-22	9.80994e-21	Leaf v. SAM	Leaf
Zm00001d001860	270.141	4.74684	0.20786	22.8367	1.98124e-115	1.20447e-113	Leaf v. Root	Leaf
Zm00001d001906	84.7524	6.53001	0.48866	13.3631	9.93504e-41	1.76341e-38	Reproductive v. Seed	Reproductive
Zm00001d001906	84.7524	7.19092	0.511442	14.0601	6.6799e-45	7.22756e-43	Reproductive v. Root	Reproductive
Zm00001d001906	84.7524	7.40635	0.517024	14.3249	1.52842e-46	2.07755e-44	Reproductive v. Leaf	Reproductive
Zm00001d001906	84.7524	8.01834	0.634057	12.6461	1.1758e-36	4.7308e-34	Reproductive v. Internode	Reproductive
Zm00001d001906	84.7524	8.78815	0.946526	9.28464	1.62246e-20	3.82463e-18	Reproductive v. SAM	Reproductive
Zm00001d001932	616.036	2.17642	0.254136	8.56399	1.0903e-17	1.62598e-16	Leaf v. Internode	Leaf
Zm00001d001932	616.036	2.33684	0.402137	5.81107	6.20768e-09	6.68139e-08	Leaf v. SAM	Leaf
Zm00001d001932	616.036	2.34542	0.254289	9.22342	2.87768e-20	3.59869e-19	Leaf v. Reproductive	Leaf
Zm00001d001932	616.036	2.75669	0.166852	16.5217	2.55881e-61	3.39863e-60	Leaf v. Seed	Leaf
Zm00001d001932	616.036	3.72489	0.18272	20.3857	2.23846e-92	8.19222e-91	Leaf v. Root	Leaf
Zm00001d001934	3.55028	4.52105	1.2663	3.57027	0.000356608	0.000973364	Reproductive v. Seed	Reproductive
Zm00001d001934	3.55028	7.58869	1.66511	4.55748	5.17704e-06	3.7644e-05	Reproductive v. Internode	Reproductive
Zm00001d001934	3.55028	9.45056	1.34457	7.0287	2.0847e-12	1.42872e-11	Reproductive v. Root	Reproductive
Zm00001d001934	3.55028	10.9439	1.33364	8.20603	2.28615e-16	1.9688e-15	Reproductive v. Leaf	Reproductive
Zm00001d001934	3.55028	23.5069	2.40683	9.76676	1.56379e-22	4.12595e-20	Reproductive v. SAM	Reproductive
Zm00001d001943	47.8229	7.84875	0.654455	11.9928	3.87579e-33	1.7619e-31	Root v. Reproductive	Root
Zm00001d001943	47.8229	7.89199	0.416893	18.9305	6.3931e-80	2.62165e-78	Root v. Seed	Root
Zm00001d001943	47.8229	2.11243	0.397137	5.31913	1.04263e-07	2.92798e-07	Root v. Leaf	Root
Zm00001d001943	47.8229	4.5078	0.894359	5.04025	4.64916e-07	8.73319e-06	Root v. SAM	Root
Zm00001d001943	47.8229	5.91319	0.579813	10.1984	2.01489e-24	7.52476e-23	Root v. Internode	Root
Zm00001d001944	59.7434	6.75499	0.452469	14.9292	2.12844e-50	3.31894e-49	Root v. Leaf	Root
Zm00001d001944	59.7434	8.9705	0.708628	12.659	9.97983e-37	5.99435e-35	Root v. Reproductive	Root
Zm00001d001944	59.7434	2.94905	0.926932	3.18152	0.00146507	0.00620436	Root v. SAM	Root
Zm00001d001944	59.7434	9.72582	0.451893	21.5224	9.60622e-103	8.75997e-101	Root v. Seed	Root
Zm00001d001944	59.7434	7.77462	0.642555	12.0995	1.06207e-33	9.45303e-32	Root v. Internode	Root
Zm00001d001961	4.4565	2.98544	0.724871	4.11858	3.81217e-05	0.000125173	Seed v. Reproductive	Seed
Zm00001d001961	4.4565	3.00694	0.509398	5.90292	3.57118e-09	7.46642e-09	Seed v. Leaf	Seed
Zm00001d001961	4.4565	5.00978	0.807284	6.20571	5.4449e-10	2.92015e-09	Seed v. Internode	Seed
Zm00001d001961	4.4565	5.74284	1.37393	4.17987	2.91675e-05	0.000243676	Seed v. SAM	Seed
Zm00001d001961	4.4565	6.02579	0.545116	11.0541	2.09358e-28	1.27043e-27	Seed v. Root	Seed
Zm00001d001971	4.243	3.61244	0.760988	4.74704	2.06416e-06	8.48711e-06	Seed v. Reproductive	Seed
Zm00001d001971	4.243	4.99071	0.546941	9.12478	7.18833e-20	2.38985e-19	Seed v. Leaf	Seed
Zm00001d001971	4.243	6.30935	1.39798	4.51318	6.38616e-06	6.49289e-05	Seed v. SAM	Seed
Zm00001d001971	4.243	6.47002	0.844801	7.65863	1.87923e-14	1.83759e-13	Seed v. Internode	Seed
Zm00001d001971	4.243	6.50889	0.557568	11.6737	1.73706e-31	1.20138e-30	Seed v. Root	Seed
Zm00001d001976	6.37973	4.12306	0.447948	9.20433	3.43821e-20	2.05577e-19	Root v. Leaf	Root
Zm00001d001976	6.37973	6.14743	0.707852	8.68463	3.79977e-18	4.902e-17	Root v. Reproductive	Root
Zm00001d001976	6.37973	2.98083	0.924226	3.22522	0.00125875	0.00550242	Root v. SAM	Root
Zm00001d001976	6.37973	6.75727	0.436024	15.4975	3.60814e-54	6.15547e-53	Root v. Seed	Root
Zm00001d001976	6.37973	6.16006	0.706151	8.72342	2.69916e-18	5.22656e-17	Root v. Internode	Root
Zm00001d001982	66.869	2.31831	0.318357	7.28212	3.28625e-13	1.34962e-12	Leaf v. Root	Leaf
Zm00001d001982	66.869	3.49356	0.446672	7.82132	5.22718e-15	6.00601e-14	Leaf v. Internode	Leaf
Zm00001d001982	66.869	4.1796	0.451221	9.26288	1.98994e-20	2.52304e-19	Leaf v. Reproductive	Leaf
Zm00001d001982	66.869	4.88567	0.29792	16.3992	1.93626e-60	2.4968e-59	Leaf v. Seed	Leaf
Zm00001d001982	66.869	5.22022	0.734512	7.10706	1.1854e-12	2.24875e-11	Leaf v. SAM	Leaf
Zm00001d002000	3636.22	2.5279	0.455998	5.54366	2.96221e-08	1.5812e-07	Leaf v. Internode	Leaf
Zm00001d002000	3636.22	2.89861	0.721051	4.01998	5.82038e-05	0.000248032	Leaf v. SAM	Leaf
Zm00001d002000	3636.22	3.0363	0.456032	6.65809	2.77406e-11	1.43634e-10	Leaf v. Reproductive	Leaf
Zm00001d002000	3636.22	3.63993	0.327171	11.1255	9.43079e-29	8.00308e-28	Leaf v. Root	Leaf
Zm00001d002000	3636.22	3.94267	0.299071	13.183	1.09883e-39	7.39157e-39	Leaf v. Seed	Leaf
Zm00001d002001	183.225	3.2735	0.590264	5.54582	2.92571e-08	1.56279e-07	Leaf v. Internode	Leaf
Zm00001d002001	183.225	3.85961	0.591064	6.52994	6.57954e-11	3.26768e-10	Leaf v. Reproductive	Leaf
Zm00001d002001	183.225	5.41353	0.941413	5.75044	8.90136e-09	9.30211e-08	Leaf v. SAM	Leaf
Zm00001d002001	183.225	6.86155	0.42874	16.004	1.1986e-57	2.19573e-56	Leaf v. Root	Leaf
Zm00001d002001	183.225	7.04975	0.394612	17.865	2.2089e-71	3.93992e-70	Leaf v. Seed	Leaf
Zm00001d002038	2197.72	2.03719	0.436448	4.66765	3.04658e-06	1.21643e-05	Leaf v. Internode	Leaf
Zm00001d002038	2197.72	4.00629	0.436642	9.17523	4.50597e-20	5.52507e-19	Leaf v. Reproductive	Leaf
Zm00001d002038	2197.72	4.05448	0.690468	5.87208	4.3037e-09	4.75307e-08	Leaf v. SAM	Leaf
Zm00001d002038	2197.72	4.46525	0.28635	15.5937	8.03825e-55	8.66083e-54	Leaf v. Seed	Leaf
Zm00001d002038	2197.72	5.30191	0.313348	16.9202	3.19551e-64	6.69759e-63	Leaf v. Root	Leaf
Zm00001d002039	32.6404	2.01144	0.35853	5.61024	2.02046e-08	1.10348e-07	Internode v. Leaf	Internode
Zm00001d002039	32.6404	3.05875	0.360233	8.49103	2.0482e-17	3.5922e-16	Internode v. Root	Internode
Zm00001d002039	32.6404	3.16452	0.345603	9.15652	5.35975e-20	1.01826e-18	Internode v. Seed	Internode
Zm00001d002039	32.6404	3.23242	0.441913	7.31461	2.58132e-13	8.08027e-12	Internode v. Reproductive	Internode
Zm00001d002039	32.6404	4.21509	0.643736	6.54785	5.83716e-11	9.32616e-09	Internode v. SAM	Internode
Zm00001d002063	175.564	2.0203	0.395074	5.11372	3.15869e-07	1.46173e-06	Leaf v. Internode	Leaf
Zm00001d002063	175.564	2.68443	0.626157	4.28715	1.80977e-05	8.79916e-05	Leaf v. SAM	Leaf
Zm00001d002063	175.564	2.8075	0.283729	9.89502	4.37533e-23	2.98048e-22	Leaf v. Root	Leaf
Zm00001d002063	175.564	3.12408	0.259832	12.0235	2.67474e-33	1.45674e-32	Leaf v. Seed	Leaf
Zm00001d002063	175.564	4.36638	0.399327	10.9343	7.8977e-28	1.96149e-26	Leaf v. Reproductive	Leaf
Zm00001d002087	550.593	2.13857	0.293999	7.27407	3.48809e-13	1.06535e-11	Reproductive v. Internode	Reproductive
Zm00001d002087	550.593	2.35171	0.24028	9.78736	1.27578e-22	1.99368e-21	Reproductive v. Leaf	Reproductive
Zm00001d002087	550.593	2.44172	0.241762	10.0997	5.54373e-24	1.19637e-22	Reproductive v. Root	Reproductive
Zm00001d002087	550.593	2.56973	0.231508	11.0999	1.25544e-28	8.2291e-27	Reproductive v. Seed	Reproductive
Zm00001d002087	550.593	3.31681	0.41695	7.95495	1.79207e-15	2.38603e-13	Reproductive v. SAM	Reproductive
Zm00001d002104	1019.74	2.54621	0.261666	9.73077	2.22905e-22	1.71404e-20	Leaf v. SAM	Leaf
Zm00001d002104	1019.74	2.57509	0.165333	15.5752	1.07373e-54	4.2226e-52	Leaf v. Internode	Leaf
Zm00001d002104	1019.74	2.80291	0.108536	25.8246	4.69389e-147	6.01675e-145	Leaf v. Seed	Leaf
Zm00001d002104	1019.74	2.86638	0.118632	24.162	5.58833e-129	4.44521e-127	Leaf v. Root	Leaf
Zm00001d002104	1019.74	2.91663	0.165609	17.6115	2.01045e-69	1.59651e-66	Leaf v. Reproductive	Leaf
Zm00001d002129	1850.85	3.01948	0.313984	9.61668	6.79914e-22	1.50316e-20	Leaf v. Internode	Leaf
Zm00001d002129	1850.85	3.24158	0.31405	10.3219	5.61289e-25	1.07676e-23	Leaf v. Reproductive	Leaf
Zm00001d002129	1850.85	5.63985	0.498384	11.3163	1.09013e-29	2.87624e-27	Leaf v. SAM	Leaf
Zm00001d002129	1850.85	6.05334	0.206609	29.2986	1.08169e-188	4.42289e-186	Leaf v. Seed	Leaf
Zm00001d002129	1850.85	6.17722	0.22588	27.3474	1.161e-164	1.85148e-162	Leaf v. Root	Leaf
Zm00001d002130	848.533	4.16426	0.44765	9.30248	1.37206e-20	1.7626e-19	Leaf v. Reproductive	Leaf
Zm00001d002130	848.533	4.40032	0.447632	9.83022	8.34327e-23	1.98829e-21	Leaf v. Internode	Leaf
Zm00001d002130	848.533	7.1808	0.322806	22.2449	1.26262e-109	6.62644e-108	Leaf v. Root	Leaf
Zm00001d002130	848.533	7.32928	0.295945	24.7657	2.09982e-135	1.85831e-133	Leaf v. Seed	Leaf
Zm00001d002130	848.533	8.17387	0.724962	11.2749	1.74574e-29	4.48266e-27	Leaf v. SAM	Leaf
Zm00001d002136	23.474	2.61283	0.688948	3.79249	0.000149146	0.000733391	Reproductive v. Internode	Reproductive
Zm00001d002136	23.474	2.63149	0.542069	4.85453	1.20673e-06	5.17325e-06	Reproductive v. Seed	Reproductive
Zm00001d002136	23.474	5.22028	0.577721	9.03599	1.62521e-19	1.88987e-18	Reproductive v. Leaf	Reproductive
Zm00001d002136	23.474	6.6124	1.06573	6.20455	5.48521e-10	2.8998e-08	Reproductive v. SAM	Reproductive
Zm00001d002136	23.474	8.80079	0.620904	14.1741	1.32436e-45	1.47851e-43	Reproductive v. Root	Reproductive
Zm00001d002167	92.9569	9.22209	0.731753	12.6027	2.03936e-36	1.19984e-34	Root v. Reproductive	Root
Zm00001d002167	92.9569	5.9016	1.00969	5.84496	5.06683e-09	1.7493e-07	Root v. SAM	Root
Zm00001d002167	92.9569	2.66961	0.44697	5.97267	2.33402e-09	7.4652e-09	Root v. Leaf	Root
Zm00001d002167	92.9569	10.5158	0.474968	22.14	1.30128e-108	1.39018e-106	Root v. Seed	Root
Zm00001d002167	92.9569	7.9876	0.67102	11.9037	1.13256e-32	9.22936e-31	Root v. Internode	Root
Zm00001d002176	7.71396	5.90856	1.07599	5.49127	3.99061e-08	1.44182e-07	Reproductive v. Leaf	Reproductive
Zm00001d002176	7.71396	6.34455	1.07458	5.90424	3.54275e-09	1.64845e-08	Reproductive v. Root	Reproductive
Zm00001d002176	7.71396	9.22048	1.0434	8.83696	9.83603e-19	2.42781e-17	Reproductive v. Seed	Reproductive
Zm00001d002176	7.71396	23.9912	1.3774	17.4177	6.05286e-68	8.69768e-65	Reproductive v. Internode	Reproductive
Zm00001d002176	7.71396	39.3597	2.00614	19.6196	1.05097e-85	4.31784e-82	Reproductive v. SAM	Reproductive
Zm00001d002260	636.837	4.74488	0.488447	9.71421	2.62283e-22	9.54673e-21	Seed v. Reproductive	Seed
Zm00001d002260	636.837	5.83605	0.489583	11.9205	9.2604e-33	6.88407e-31	Seed v. Internode	Seed
Zm00001d002260	636.837	5.85551	0.335256	17.4658	2.60976e-68	4.2277e-67	Seed v. Leaf	Seed
Zm00001d002260	636.837	8.25617	0.81808	10.0921	5.98618e-24	1.32823e-21	Seed v. SAM	Seed
Zm00001d002260	636.837	8.61078	0.346034	24.8842	1.10347e-136	2.78066e-134	Seed v. Root	Seed
Zm00001d002271	143.732	8.91838	0.7233	12.3301	6.23482e-35	2.93513e-33	Reproductive v. Leaf	Reproductive
Zm00001d002271	143.732	9.82758	0.723965	13.5747	5.66132e-42	5.05265e-40	Reproductive v. Root	Reproductive
Zm00001d002271	143.732	10.4459	0.701207	14.897	3.44916e-50	1.21081e-47	Reproductive v. Seed	Reproductive
Zm00001d002271	143.732	12.1796	0.969453	12.5634	3.3565e-36	1.2821e-33	Reproductive v. Internode	Reproductive
Zm00001d002271	143.732	13.7473	1.4825	9.27308	1.80851e-20	4.22853e-18	Reproductive v. SAM	Reproductive
Zm00001d002276	42.4775	6.90473	0.67828	10.1798	2.44143e-24	7.43106e-23	Seed v. Internode	Seed
Zm00001d002276	42.4775	7.77308	0.49522	15.6962	1.6052e-55	1.76785e-54	Seed v. Leaf	Seed
Zm00001d002276	42.4775	8.18651	0.747897	10.946	6.94169e-28	4.20145e-26	Seed v. Reproductive	Seed
Zm00001d002276	42.4775	9.33501	0.508164	18.3701	2.28078e-75	8.09578e-74	Seed v. Root	Seed
Zm00001d002276	42.4775	9.67121	1.30091	7.43419	1.05207e-13	6.10523e-12	Seed v. SAM	Seed
Zm00001d002295	97.5153	7.72353	1.43805	5.37084	7.83718e-08	1.89244e-06	Root v. SAM	Root
Zm00001d002295	97.5153	7.62287	0.904856	8.4244	3.62617e-17	4.19807e-16	Root v. Reproductive	Root
Zm00001d002295	97.5153	4.02237	0.62725	6.41271	1.42954e-10	4.96847e-10	Root v. Leaf	Root
Zm00001d002295	97.5153	9.01406	0.61261	14.7142	5.22696e-49	7.37697e-48	Root v. Seed	Root
Zm00001d002295	97.5153	3.28375	0.87764	3.74157	0.000182878	0.000541688	Root v. Internode	Root
Zm00001d002299	13.5541	6.68145	0.548044	12.1915	3.45163e-34	1.94072e-33	Seed v. Leaf	Seed
Zm00001d002299	13.5541	7.02984	0.835316	8.41579	3.90255e-17	7.98039e-16	Seed v. Reproductive	Seed
Zm00001d002299	13.5541	8.01621	1.40386	5.7101	1.12907e-08	2.35738e-07	Seed v. SAM	Seed
Zm00001d002299	13.5541	8.17684	0.847823	9.64451	5.1856e-22	1.22203e-20	Seed v. Internode	Seed
Zm00001d002299	13.5541	8.18717	0.558781	14.6518	1.31107e-48	1.8139e-47	Seed v. Root	Seed
Zm00001d002301	52.9663	2.06401	0.398534	5.179	2.23079e-07	7.34815e-07	Leaf v. Reproductive	Leaf
Zm00001d002301	52.9663	2.95082	0.262909	11.2237	3.11895e-29	1.47573e-28	Leaf v. Seed	Leaf
Zm00001d002301	52.9663	3.45271	0.40236	8.58115	9.39301e-18	1.41169e-16	Leaf v. Internode	Leaf
Zm00001d002301	52.9663	3.77317	0.28854	13.0768	4.46973e-39	5.28097e-38	Leaf v. Root	Leaf
Zm00001d002301	52.9663	3.86294	0.645787	5.98175	2.20751e-09	2.58072e-08	Leaf v. SAM	Leaf
Zm00001d002341	293.563	3.06206	0.305362	10.0276	1.15264e-23	2.97155e-22	Leaf v. Internode	Leaf
Zm00001d002341	293.563	3.67271	0.306285	11.9912	3.95234e-33	1.60303e-31	Leaf v. Reproductive	Leaf
Zm00001d002341	293.563	4.52398	0.21992	20.571	4.99098e-94	1.87865e-92	Leaf v. Root	Leaf
Zm00001d002341	293.563	4.87882	0.202013	24.151	7.28759e-129	5.25455e-127	Leaf v. Seed	Leaf
Zm00001d002341	293.563	5.1986	0.491799	10.5706	4.08029e-26	5.89673e-24	Leaf v. SAM	Leaf
Zm00001d002350	1256.41	6.46664	0.921177	7.01997	2.21908e-12	1.9454e-11	Leaf v. Internode	Leaf
Zm00001d002350	1256.41	7.67125	0.922574	8.31505	9.1715e-17	8.19299e-16	Leaf v. Reproductive	Leaf
Zm00001d002350	1256.41	9.21514	1.46716	6.28096	3.36492e-10	4.53264e-09	Leaf v. SAM	Leaf
Zm00001d002350	1256.41	10.7161	0.667791	16.0471	5.99191e-58	1.10133e-56	Leaf v. Root	Leaf
Zm00001d002350	1256.41	12.9299	0.637276	20.2893	1.59768e-91	4.62026e-90	Leaf v. Seed	Leaf
Zm00001d002358	1681.12	2.01749	0.183648	10.9856	4.48118e-28	1.145e-26	Leaf v. Reproductive	Leaf
Zm00001d002358	1681.12	2.15137	0.120452	17.8607	2.38415e-71	4.25016e-70	Leaf v. Seed	Leaf
Zm00001d002358	1681.12	2.19952	0.290462	7.57249	3.66133e-14	8.49848e-13	Leaf v. SAM	Leaf
Zm00001d002358	1681.12	2.62807	0.183714	14.3052	2.03053e-46	3.6042e-44	Leaf v. Internode	Leaf
Zm00001d002358	1681.12	2.83616	0.1318	21.5186	1.04278e-102	4.67707e-101	Leaf v. Root	Leaf
Zm00001d002360	46.1565	3.333	0.885926	3.76216	0.00016845	0.00048938	Seed v. Reproductive	Seed
Zm00001d002360	46.1565	5.63714	0.623603	9.03963	1.57201e-19	5.15471e-19	Seed v. Leaf	Seed
Zm00001d002360	46.1565	7.17643	0.635332	11.2956	1.38032e-29	8.78288e-29	Seed v. Root	Seed
Zm00001d002360	46.1565	8.46716	0.984217	8.60295	7.76956e-18	1.14921e-16	Seed v. Internode	Seed
Zm00001d002360	46.1565	9.73494	1.6504	5.89854	3.66728e-09	8.51917e-08	Seed v. SAM	Seed
Zm00001d002362	404.191	2.5329	0.232365	10.9005	1.14594e-27	4.259e-26	Leaf v. Internode	Leaf
Zm00001d002362	404.191	2.84423	0.152612	18.6369	1.61195e-77	3.33776e-76	Leaf v. Seed	Leaf
Zm00001d002362	404.191	2.91058	0.232856	12.4995	7.51378e-36	3.79157e-34	Leaf v. Reproductive	Leaf
Zm00001d002362	404.191	2.99497	0.36859	8.12546	4.45669e-16	1.32407e-14	Leaf v. SAM	Leaf
Zm00001d002362	404.191	3.77704	0.167235	22.5852	6.06481e-113	3.45778e-111	Leaf v. Root	Leaf
Zm00001d002365	2.52619	3.21129	0.962469	3.33651	0.00084837	0.00171418	Reproductive v. Leaf	Reproductive
Zm00001d002365	2.52619	4.5212	0.929765	4.86274	1.15774e-06	4.97793e-06	Reproductive v. Seed	Reproductive
Zm00001d002365	2.52619	4.93585	0.973672	5.06932	3.99239e-07	1.43679e-06	Reproductive v. Root	Reproductive
Zm00001d002365	2.52619	6.01399	1.82811	3.28974	0.0010028	0.00678419	Reproductive v. SAM	Reproductive
Zm00001d002365	2.52619	7.32855	1.25124	5.85704	4.71183e-09	6.70048e-08	Reproductive v. Internode	Reproductive
Zm00001d002370	35.7548	5.62217	0.857098	6.55954	5.39751e-11	3.03413e-09	Root v. SAM	Root
Zm00001d002370	35.7548	6.10054	0.357107	17.0832	1.97859e-65	5.01269e-64	Root v. Seed	Root
Zm00001d002370	35.7548	8.40832	0.654614	12.8447	9.21114e-38	5.93911e-36	Root v. Reproductive	Root
Zm00001d002370	35.7548	8.63029	0.451884	19.0984	2.60154e-81	7.64053e-80	Root v. Leaf	Root
Zm00001d002370	35.7548	9.08942	0.680945	13.3483	1.21256e-40	2.01344e-38	Root v. Internode	Root
Zm00001d002384	536.187	2.72423	0.204029	13.3522	1.14974e-40	1.19966e-38	Leaf v. Internode	Leaf
Zm00001d002384	536.187	3.23258	0.323737	9.98522	1.76911e-23	1.65726e-21	Leaf v. SAM	Leaf
Zm00001d002384	536.187	3.60248	0.204947	17.5776	3.65753e-69	2.75924e-66	Leaf v. Reproductive	Leaf
Zm00001d002384	536.187	3.87471	0.134442	28.8208	1.1781e-182	3.96408e-180	Leaf v. Seed	Leaf
Zm00001d002384	536.187	4.23559	0.147014	28.8108	1.56973e-182	3.67506e-180	Leaf v. Root	Leaf
Zm00001d002402	163.766	2.78383	0.337082	8.25861	1.47382e-16	7.32496e-16	Leaf v. Root	Leaf
Zm00001d002402	163.766	2.94042	0.470124	6.25455	3.98652e-10	2.7084e-09	Leaf v. Internode	Leaf
Zm00001d002402	163.766	3.70759	0.471439	7.86443	3.7079e-15	2.85142e-14	Leaf v. Reproductive	Leaf
Zm00001d002402	163.766	5.89387	0.313468	18.8021	7.25265e-79	1.55975e-77	Leaf v. Seed	Leaf
Zm00001d002402	163.766	6.55082	0.77493	8.45344	2.82854e-17	9.84819e-16	Leaf v. SAM	Leaf
Zm00001d002409	26.7033	7.50742	0.43467	17.2715	7.70616e-67	1.73644e-65	Root v. Leaf	Root
Zm00001d002409	26.7033	3.1908	0.789777	4.04013	5.34208e-05	0.000431068	Root v. SAM	Root
Zm00001d002409	26.7033	8.84271	0.678633	13.0302	8.24111e-39	5.86418e-37	Root v. Reproductive	Root
Zm00001d002409	26.7033	8.25287	0.653563	12.6275	1.48899e-36	1.80737e-34	Root v. Internode	Root
Zm00001d002409	26.7033	8.92104	0.400761	22.2602	8.98037e-110	9.98808e-108	Root v. Seed	Root
Zm00001d002416	1028.92	3.06561	0.342824	8.94223	3.81395e-19	2.17335e-18	Leaf v. Root	Leaf
Zm00001d002416	1028.92	3.13277	0.477893	6.55539	5.54968e-11	4.16732e-10	Leaf v. Internode	Leaf
Zm00001d002416	1028.92	4.14617	0.478206	8.67025	4.3116e-18	4.36161e-17	Leaf v. Reproductive	Leaf
Zm00001d002416	1028.92	5.05043	0.757108	6.6707	2.54594e-11	4.03409e-10	Leaf v. SAM	Leaf
Zm00001d002416	1028.92	6.00298	0.314239	19.1032	2.37467e-81	5.42095e-80	Leaf v. Seed	Leaf
Zm00001d002426	2016.04	2.91761	0.26019	11.2134	3.50509e-29	9.96886e-28	Leaf v. Reproductive	Leaf
Zm00001d002426	2016.04	3.61061	0.260258	13.8732	9.2058e-44	1.27498e-41	Leaf v. Internode	Leaf
Zm00001d002426	2016.04	3.90793	0.411817	9.48947	2.3222e-21	1.49741e-19	Leaf v. SAM	Leaf
Zm00001d002426	2016.04	4.64233	0.170854	27.1713	1.41972e-162	2.66627e-160	Leaf v. Seed	Leaf
Zm00001d002426	2016.04	4.89752	0.18688	26.2068	2.22548e-151	2.73105e-149	Leaf v. Root	Leaf
Zm00001d002435	33.3021	6.39054	0.592906	10.7783	4.35636e-27	1.23329e-25	Root v. Reproductive	Root
Zm00001d002435	33.3021	4.29786	0.875444	4.90934	9.13818e-07	1.514e-05	Root v. SAM	Root
Zm00001d002435	33.3021	3.75156	0.395538	9.4847	2.43077e-21	1.52988e-20	Root v. Leaf	Root
Zm00001d002435	33.3021	7.09471	0.398447	17.8059	6.36127e-71	1.96071e-69	Root v. Seed	Root
Zm00001d002435	33.3021	8.72522	0.700801	12.4504	1.39232e-35	1.50356e-33	Root v. Internode	Root
Zm00001d002452	39.7833	7.77828	0.498714	15.5967	7.66856e-55	1.31436e-53	Root v. Leaf	Root
Zm00001d002452	39.7833	3.96514	0.402482	9.85171	6.73895e-23	3.21241e-22	Root v. Seed	Root
Zm00001d002452	39.7833	3.0019	0.954541	3.14487	0.00166163	0.00685999	Root v. SAM	Root
Zm00001d002452	39.7833	2.50793	0.604208	4.15077	3.31365e-05	9.07598e-05	Root v. Reproductive	Root
Zm00001d002452	39.7833	4.95409	0.615325	8.05118	8.20006e-16	1.21061e-14	Root v. Internode	Root
Zm00001d002454	306.129	3.37555	0.469404	7.19114	6.42519e-13	3.92562e-12	Leaf v. Reproductive	Leaf
Zm00001d002454	306.129	3.97737	0.469649	8.46881	2.47919e-17	3.57971e-16	Leaf v. Internode	Leaf
Zm00001d002454	306.129	4.927	0.308718	15.9596	2.44385e-57	2.86123e-56	Leaf v. Seed	Leaf
Zm00001d002454	306.129	5.55803	0.748934	7.42125	1.16018e-13	2.51058e-12	Leaf v. SAM	Leaf
Zm00001d002454	306.129	6.44523	0.339565	18.9808	2.4561e-80	7.08106e-79	Leaf v. Root	Leaf
Zm00001d002479	35.1445	5.53972	0.612893	9.03865	1.58624e-19	2.30841e-18	Root v. Reproductive	Root
Zm00001d002479	35.1445	8.22409	0.446427	18.422	8.74437e-76	3.14103e-74	Root v. Seed	Root
Zm00001d002479	35.1445	4.25662	0.430782	9.88113	5.02625e-23	3.41334e-22	Root v. Leaf	Root
Zm00001d002479	35.1445	2.93793	0.931318	3.1546	0.00160721	0.00667638	Root v. SAM	Root
Zm00001d002479	35.1445	7.49967	0.667714	11.2319	2.84443e-29	1.68295e-27	Root v. Internode	Root
Zm00001d002480	1.15985	3.06379	0.537946	5.69535	1.23119e-08	2.50678e-08	Seed v. Leaf	Seed
Zm00001d002480	1.15985	4.15874	0.546535	7.60929	2.75599e-14	8.70188e-14	Seed v. Root	Seed
Zm00001d002480	1.15985	4.35724	0.826728	5.27046	1.36086e-07	6.88361e-07	Seed v. Reproductive	Seed
Zm00001d002480	1.15985	4.37381	1.36505	3.20415	0.00135463	0.00641213	Seed v. SAM	Seed
Zm00001d002480	1.15985	4.53472	0.826798	5.48468	4.14211e-08	1.71515e-07	Seed v. Internode	Seed
Zm00001d002482	4.16868	6.29703	0.855711	7.35883	1.85536e-13	1.42554e-12	Root v. Reproductive	Root
Zm00001d002482	4.16868	6.79384	1.3978	4.86039	1.17155e-06	1.85635e-05	Root v. SAM	Root
Zm00001d002482	4.16868	5.44395	0.525627	10.3571	3.88719e-25	2.05246e-24	Root v. Seed	Root
Zm00001d002482	4.16868	4.58222	0.569213	8.05009	8.27313e-16	3.95631e-15	Root v. Leaf	Root
Zm00001d002482	4.16868	6.46946	0.85469	7.56937	3.75049e-14	4.55143e-13	Root v. Internode	Root
Zm00001d002490	561.842	3.5085	0.301225	11.6474	2.36528e-31	8.22288e-30	Leaf v. Reproductive	Leaf
Zm00001d002490	561.842	3.71206	0.301179	12.3251	6.63503e-35	4.23395e-33	Leaf v. Internode	Leaf
Zm00001d002490	561.842	4.23341	0.477609	8.86374	7.73717e-19	3.36123e-17	Leaf v. SAM	Leaf
Zm00001d002490	561.842	5.24383	0.216782	24.1895	2.87137e-129	2.30625e-127	Leaf v. Root	Leaf
Zm00001d002490	561.842	5.87378	0.19938	29.4602	9.31008e-191	4.29621e-188	Leaf v. Seed	Leaf
Zm00001d002498	7.49837	6.86187	0.382075	17.9595	4.04566e-72	1.2916e-70	Root v. Seed	Root
Zm00001d002498	7.49837	4.07097	0.377818	10.775	4.52028e-27	3.61655e-26	Root v. Leaf	Root
Zm00001d002498	7.49837	6.75185	0.64802	10.4192	2.02643e-25	4.98233e-24	Root v. Reproductive	Root
Zm00001d002498	7.49837	4.33419	0.843186	5.14026	2.74365e-07	5.59576e-06	Root v. SAM	Root
Zm00001d002498	7.49837	6.49038	0.633802	10.2404	1.30705e-24	4.98375e-23	Root v. Internode	Root
Zm00001d002512	22.1411	2.74069	0.278591	9.8377	7.74645e-23	5.21235e-22	Leaf v. Root	Leaf
Zm00001d002512	22.1411	2.91902	0.257634	11.3301	9.31011e-30	4.47523e-29	Leaf v. Seed	Leaf
Zm00001d002512	22.1411	3.16702	0.631359	5.0162	5.2703e-07	3.78165e-06	Leaf v. SAM	Leaf
Zm00001d002512	22.1411	3.19697	0.394031	8.11351	4.91782e-16	6.24278e-15	Leaf v. Internode	Leaf
Zm00001d002512	22.1411	3.23563	0.397315	8.14375	3.8322e-16	3.23198e-15	Leaf v. Reproductive	Leaf
Zm00001d002532	691.006	2.92955	0.603963	4.85054	1.23124e-06	5.23092e-06	Leaf v. Internode	Leaf
Zm00001d002532	691.006	3.56108	0.604148	5.89439	3.7607e-09	1.52716e-08	Leaf v. Reproductive	Leaf
Zm00001d002532	691.006	4.19141	0.433429	9.67034	4.03024e-22	2.62463e-21	Leaf v. Root	Leaf
Zm00001d002532	691.006	5.01357	0.956611	5.24097	1.59736e-07	1.28463e-06	Leaf v. SAM	Leaf
Zm00001d002532	691.006	9.02308	0.404543	22.3044	3.35013e-110	1.51139e-108	Leaf v. Seed	Leaf
Zm00001d002536	13.7994	3.41627	0.468996	7.28421	3.23558e-13	2.41895e-12	Root v. Reproductive	Root
Zm00001d002536	13.7994	3.01418	0.735547	4.09787	4.16967e-05	0.000354465	Root v. SAM	Root
Zm00001d002536	13.7994	4.19899	0.356175	11.7891	4.44109e-32	4.22006e-31	Root v. Leaf	Root
Zm00001d002536	13.7994	4.88964	0.325368	15.028	4.81222e-51	7.30037e-50	Root v. Seed	Root
Zm00001d002536	13.7994	6.02888	0.546728	11.0272	2.82551e-28	1.52297e-26	Root v. Internode	Root
Zm00001d002550	1635.77	4.97114	0.528711	9.40236	5.33506e-21	1.09776e-19	Leaf v. Internode	Leaf
Zm00001d002550	1635.77	5.23292	0.528884	9.89428	4.40775e-23	7.178e-22	Leaf v. Reproductive	Leaf
Zm00001d002550	1635.77	7.58656	0.380234	19.9523	1.43011e-88	4.81727e-87	Leaf v. Root	Leaf
Zm00001d002550	1635.77	8.40933	0.844625	9.95629	2.36738e-23	2.15454e-21	Leaf v. SAM	Leaf
Zm00001d002550	1635.77	9.24181	0.350922	26.3358	7.46883e-153	1.09663e-150	Leaf v. Seed	Leaf
Zm00001d002564	84.4032	3.52991	1.20064	2.94002	0.00328189	0.00846131	Leaf v. SAM	Leaf
Zm00001d002564	84.4032	4.50098	0.760526	5.91824	3.25395e-09	1.95788e-08	Leaf v. Internode	Leaf
Zm00001d002564	84.4032	4.59815	0.545073	8.43584	3.28828e-17	1.69186e-16	Leaf v. Root	Leaf
Zm00001d002564	84.4032	4.62598	0.498976	9.27096	1.84485e-20	6.27749e-20	Leaf v. Seed	Leaf
Zm00001d002564	84.4032	4.77811	0.762405	6.26716	3.677e-10	1.67306e-09	Leaf v. Reproductive	Leaf
Zm00001d002565	195.475	5.71175	0.552014	10.3471	4.31306e-25	8.37522e-24	Leaf v. Reproductive	Leaf
Zm00001d002565	195.475	6.48552	0.554496	11.6962	1.33237e-31	6.54217e-30	Leaf v. Internode	Leaf
Zm00001d002565	195.475	7.51991	0.400526	18.7751	1.2081e-78	3.39121e-77	Leaf v. Root	Leaf
Zm00001d002565	195.475	8.71964	0.381293	22.8686	9.55071e-116	4.92823e-114	Leaf v. Seed	Leaf
Zm00001d002565	195.475	9.06154	0.972123	9.32139	1.14825e-20	6.73123e-19	Leaf v. SAM	Leaf
Zm00001d002568	33.5277	2.48974	0.590923	4.2133	2.51663e-05	5.69953e-05	Leaf v. Root	Leaf
Zm00001d002568	33.5277	4.18161	0.831099	5.03143	4.86834e-07	1.53492e-06	Leaf v. Reproductive	Leaf
Zm00001d002568	33.5277	5.8991	1.35732	4.34614	1.38553e-05	6.94433e-05	Leaf v. SAM	Leaf
Zm00001d002568	33.5277	6.18748	0.558268	11.0833	1.51113e-28	6.98721e-28	Leaf v. Seed	Leaf
Zm00001d002568	33.5277	7.20722	0.883445	8.15808	3.4038e-16	4.39675e-15	Leaf v. Internode	Leaf
Zm00001d002573	219.949	2.45178	0.281405	8.71263	2.96901e-18	1.61653e-17	Leaf v. Root	Leaf
Zm00001d002573	219.949	2.48393	0.257422	9.64926	4.95101e-22	1.79916e-21	Leaf v. Seed	Leaf
Zm00001d002573	219.949	2.6333	0.621132	4.23952	2.23998e-05	0.000106163	Leaf v. SAM	Leaf
Zm00001d002573	219.949	2.80238	0.3926	7.13799	9.47034e-13	8.63826e-12	Leaf v. Internode	Leaf
Zm00001d002573	219.949	3.9634	0.394694	10.0417	9.99363e-24	1.70763e-22	Leaf v. Reproductive	Leaf
Zm00001d002576	42.7027	2.55115	0.260521	9.79248	1.21286e-22	8.08518e-22	Leaf v. Root	Leaf
Zm00001d002576	42.7027	3.2561	0.585359	5.56256	2.6584e-08	2.53743e-07	Leaf v. SAM	Leaf
Zm00001d002576	42.7027	3.3959	0.241662	14.0523	7.46016e-45	5.97516e-44	Leaf v. Seed	Leaf
Zm00001d002576	42.7027	3.45665	0.370138	9.33881	9.74243e-21	1.26773e-19	Leaf v. Reproductive	Leaf
Zm00001d002576	42.7027	3.59268	0.369205	9.73086	2.22693e-22	5.10985e-21	Leaf v. Internode	Leaf
Zm00001d002589	305.28	3.95139	0.376487	10.4954	9.06688e-26	1.87785e-24	Leaf v. Reproductive	Leaf
Zm00001d002589	305.28	4.03056	0.37625	10.7124	8.89835e-27	3.07068e-25	Leaf v. Internode	Leaf
Zm00001d002589	305.28	4.71231	0.247366	19.0499	6.57817e-81	1.49114e-79	Leaf v. Seed	Leaf
Zm00001d002589	305.28	5.4203	0.270997	20.0013	5.36518e-89	1.81465e-87	Leaf v. Root	Leaf
Zm00001d002589	305.28	5.58017	0.602944	9.25487	2.14486e-20	1.20242e-18	Leaf v. SAM	Leaf
Zm00001d002591	242.312	3.41188	0.31962	10.6748	1.33537e-26	4.54718e-25	Leaf v. Internode	Leaf
Zm00001d002591	242.312	4.55263	0.322161	14.1315	2.42763e-45	2.95387e-43	Leaf v. Reproductive	Leaf
Zm00001d002591	242.312	5.13996	0.514337	9.99336	1.6296e-23	1.53658e-21	Leaf v. SAM	Leaf
Zm00001d002591	242.312	5.15844	0.211888	24.3451	6.52683e-131	5.01975e-129	Leaf v. Seed	Leaf
Zm00001d002591	242.312	5.42226	0.231438	23.4285	2.18762e-121	1.49825e-119	Leaf v. Root	Leaf
Zm00001d002610	32.5764	2.01212	0.343222	5.86244	4.56106e-09	1.4277e-08	Leaf v. Root	Leaf
Zm00001d002610	32.5764	2.32447	0.480693	4.83567	1.32699e-06	3.96076e-06	Leaf v. Reproductive	Leaf
Zm00001d002610	32.5764	2.33132	0.315311	7.39372	1.42772e-13	3.65728e-13	Leaf v. Seed	Leaf
Zm00001d002610	32.5764	2.44771	0.480068	5.09867	3.42052e-07	1.57417e-06	Leaf v. Internode	Leaf
Zm00001d002610	32.5764	4.17599	0.791741	5.27444	1.33162e-07	1.09075e-06	Leaf v. SAM	Leaf
Zm00001d002613	48.1827	4.25306	0.749595	5.67382	1.3965e-08	5.31141e-08	Reproductive v. Leaf	Reproductive
Zm00001d002613	48.1827	4.68861	0.721795	6.49576	8.26137e-11	6.94914e-10	Reproductive v. Seed	Reproductive
Zm00001d002613	48.1827	5.28646	1.30405	4.05389	5.03727e-05	0.00058913	Reproductive v. SAM	Reproductive
Zm00001d002613	48.1827	5.85708	0.920852	6.3605	2.01098e-10	3.81416e-09	Reproductive v. Internode	Reproductive
Zm00001d002613	48.1827	6.74932	0.757427	8.91085	5.06408e-19	7.0669e-18	Reproductive v. Root	Reproductive
Zm00001d002626	121.131	3.80813	0.629507	6.04939	1.45398e-09	6.20498e-09	Reproductive v. Leaf	Reproductive
Zm00001d002626	121.131	4.15193	1.09092	3.80591	0.000141283	0.00136807	Reproductive v. SAM	Reproductive
Zm00001d002626	121.131	4.30286	0.770814	5.58223	2.37459e-08	2.91639e-07	Reproductive v. Internode	Reproductive
Zm00001d002626	121.131	5.75985	0.607587	9.47988	2.54584e-21	8.44887e-20	Reproductive v. Seed	Reproductive
Zm00001d002626	121.131	9.95887	0.653314	15.2436	1.81545e-52	3.08373e-50	Reproductive v. Root	Reproductive
Zm00001d002629	26.9474	5.74283	0.431011	13.3241	1.67654e-40	2.04979e-39	Root v. Leaf	Root
Zm00001d002629	26.9474	2.74805	0.551871	4.97951	6.37459e-07	2.23082e-06	Root v. Reproductive	Root
Zm00001d002629	26.9474	4.51003	0.895541	5.03609	4.75129e-07	8.86713e-06	Root v. SAM	Root
Zm00001d002629	26.9474	6.71846	0.400568	16.7723	3.8899e-63	9.09416e-62	Root v. Seed	Root
Zm00001d002629	26.9474	7.66397	0.667517	11.4813	1.63807e-30	1.07414e-28	Root v. Internode	Root
Zm00001d002654	2384.67	2.15364	0.198501	10.8495	2.00448e-27	8.87092e-27	Seed v. Leaf	Seed
Zm00001d002654	2384.67	2.62932	0.471773	5.57327	2.50005e-08	4.78993e-07	Seed v. SAM	Seed
Zm00001d002654	2384.67	3.56901	0.201844	17.682	5.76914e-70	1.71882e-68	Seed v. Root	Seed
Zm00001d002654	2384.67	4.19653	0.292211	14.3613	9.04989e-47	2.42307e-44	Seed v. Reproductive	Seed
Zm00001d002654	2384.67	4.4635	0.292206	15.2752	1.11903e-52	5.05067e-50	Seed v. Internode	Seed
Zm00001d002680	551.185	2.38972	0.360383	6.63106	3.33291e-11	2.56062e-10	Leaf v. Internode	Leaf
Zm00001d002680	551.185	3.44558	0.36086	9.54826	1.31892e-21	1.87912e-20	Leaf v. Reproductive	Leaf
Zm00001d002680	551.185	4.2772	0.5719	7.47893	7.49317e-14	1.65778e-12	Leaf v. SAM	Leaf
Zm00001d002680	551.185	4.96448	0.259323	19.144	1.08585e-81	3.20903e-80	Leaf v. Root	Leaf
Zm00001d002680	551.185	5.01263	0.237368	21.1176	5.48554e-99	1.8931e-97	Leaf v. Seed	Leaf
Zm00001d002700	4.76646	2.11777	0.672601	3.14863	0.00164036	0.00405139	Leaf v. Internode	Leaf
Zm00001d002700	4.76646	3.1399	0.490815	6.39733	1.58122e-10	5.48235e-10	Leaf v. Root	Leaf
Zm00001d002700	4.76646	3.95755	0.468601	8.44546	3.02848e-17	9.01621e-17	Leaf v. Seed	Leaf
Zm00001d002700	4.76646	4.4562	0.747885	5.9584	2.54714e-09	1.05653e-08	Leaf v. Reproductive	Leaf
Zm00001d002700	4.76646	6.08117	1.32439	4.59169	4.39667e-06	2.5123e-05	Leaf v. SAM	Leaf
Zm00001d002714	9.68558	3.49934	0.882662	3.96453	7.35395e-05	0.000191101	Root v. Reproductive	Root
Zm00001d002714	9.68558	5.79593	0.668244	8.67338	4.19474e-18	2.2667e-17	Root v. Leaf	Root
Zm00001d002714	9.68558	6.16784	1.54977	3.97985	6.89587e-05	0.000531684	Root v. SAM	Root
Zm00001d002714	9.68558	4.09758	0.586486	6.98667	2.81496e-12	7.99282e-12	Root v. Seed	Root
Zm00001d002714	9.68558	6.46444	0.963838	6.70698	1.98695e-11	1.72767e-10	Root v. Internode	Root
Zm00001d002729	6.44918	3.33627	0.643075	5.18799	2.1257e-07	1.03962e-06	Seed v. Reproductive	Seed
Zm00001d002729	6.44918	3.70691	0.462625	8.01278	1.12147e-15	3.13996e-15	Seed v. Leaf	Seed
Zm00001d002729	6.44918	3.98255	0.657397	6.05806	1.37775e-09	6.99368e-09	Seed v. Internode	Seed
Zm00001d002729	6.44918	4.64517	0.460492	10.0874	6.28043e-24	3.13983e-23	Seed v. Root	Seed
Zm00001d002729	6.44918	6.76203	1.27231	5.31477	1.06795e-07	1.7844e-06	Seed v. SAM	Seed
Zm00001d002738	35.1303	7.50992	0.372726	20.1486	2.76633e-90	1.6278e-88	Root v. Seed	Root
Zm00001d002738	35.1303	7.70593	0.598025	12.8856	5.42268e-38	3.56183e-36	Root v. Reproductive	Root
Zm00001d002738	35.1303	7.95371	0.432799	18.3774	1.99467e-75	5.33168e-74	Root v. Leaf	Root
Zm00001d002738	35.1303	6.64404	0.885815	7.50048	6.35834e-14	7.34375e-12	Root v. SAM	Root
Zm00001d002738	35.1303	9.4924	0.674615	14.0708	5.73833e-45	1.3226e-42	Root v. Internode	Root
Zm00001d002756	66.6374	2.45915	0.280347	8.77181	1.75819e-18	9.69588e-18	Leaf v. Root	Leaf
Zm00001d002756	66.6374	3.23494	0.623951	5.18461	2.16474e-07	1.7047e-06	Leaf v. SAM	Leaf
Zm00001d002756	66.6374	3.85996	0.395347	9.76349	1.61502e-22	3.74192e-21	Leaf v. Internode	Leaf
Zm00001d002756	66.6374	3.9274	0.397127	9.88953	4.62187e-23	7.51857e-22	Leaf v. Reproductive	Leaf
Zm00001d002756	66.6374	6.54057	0.279997	23.3594	1.10526e-120	6.61148e-119	Leaf v. Seed	Leaf
Zm00001d002760	1.33566	5.09465	1.42171	3.58345	0.00033908	0.00192567	Root v. SAM	Root
Zm00001d002760	1.33566	3.84047	0.592091	6.48628	8.79784e-11	3.09919e-10	Root v. Leaf	Root
Zm00001d002760	1.33566	5.06318	0.876581	5.77605	7.64732e-09	3.41352e-08	Root v. Reproductive	Root
Zm00001d002760	1.33566	3.60395	0.538564	6.69178	2.20471e-11	5.96456e-11	Root v. Seed	Root
Zm00001d002760	1.33566	5.42225	0.877656	6.17811	6.48739e-10	4.59864e-09	Root v. Internode	Root
Zm00001d002768	3419.88	8.39453	0.751009	11.1777	5.24439e-29	2.45798e-28	Seed v. Leaf	Seed
Zm00001d002768	3419.88	9.37738	1.10455	8.48979	2.07007e-17	4.37469e-16	Seed v. Reproductive	Seed
Zm00001d002768	3419.88	9.94478	1.10521	8.99812	2.29612e-19	4.08007e-18	Seed v. Internode	Seed
Zm00001d002768	3419.88	13.6418	0.785264	17.3723	1.33836e-67	3.65431e-66	Seed v. Root	Seed
Zm00001d002768	3419.88	16.0091	1.96576	8.14395	3.82573e-16	3.30789e-14	Seed v. SAM	Seed
Zm00001d002772	137.678	2.1421	0.638205	3.35644	0.000789517	0.00152414	Leaf v. Root	Leaf
Zm00001d002772	137.678	3.07623	0.890222	3.45557	0.000549128	0.00114028	Leaf v. Reproductive	Leaf
Zm00001d002772	137.678	4.08786	1.40989	2.89942	0.0037385	0.00945356	Leaf v. SAM	Leaf
Zm00001d002772	137.678	5.11075	0.58545	8.7296	2.55571e-18	7.96167e-18	Leaf v. Seed	Leaf
Zm00001d002772	137.678	6.7569	0.900635	7.50237	6.26724e-14	6.46938e-13	Leaf v. Internode	Leaf
Zm00001d002774	58.8349	3.71938	1.11406	3.33859	0.000842057	0.00259446	Leaf v. SAM	Leaf
Zm00001d002774	58.8349	4.2406	0.462209	9.17464	4.53093e-20	1.51902e-19	Leaf v. Seed	Leaf
Zm00001d002774	58.8349	4.62866	0.707743	6.54004	6.15041e-11	3.06262e-10	Leaf v. Reproductive	Leaf
Zm00001d002774	58.8349	4.78592	0.50594	9.45947	3.09515e-21	1.93915e-20	Leaf v. Root	Leaf
Zm00001d002774	58.8349	6.11886	0.718442	8.51684	1.63958e-17	2.40335e-16	Leaf v. Internode	Leaf
Zm00001d002789	370.264	2.75294	0.454437	6.05792	1.37891e-09	1.65855e-08	Leaf v. SAM	Leaf
Zm00001d002789	370.264	2.98273	0.188458	15.827	2.02552e-56	2.29251e-55	Leaf v. Seed	Leaf
Zm00001d002789	370.264	3.67059	0.288161	12.738	3.63686e-37	2.06289e-35	Leaf v. Reproductive	Leaf
Zm00001d002789	370.264	4.07267	0.288327	14.1252	2.65735e-45	4.2746e-43	Leaf v. Internode	Leaf
Zm00001d002789	370.264	5.94105	0.209167	28.4033	1.83881e-177	3.65669e-175	Leaf v. Root	Leaf
Zm00001d002815	692.59	5.27944	0.417962	12.6314	1.41804e-36	1.06301e-34	Leaf v. Internode	Leaf
Zm00001d002815	692.59	6.14131	0.419615	14.6356	1.6658e-48	2.65963e-46	Leaf v. Reproductive	Leaf
Zm00001d002815	692.59	7.87859	0.677499	11.6289	2.93768e-31	1.10819e-28	Leaf v. SAM	Leaf
Zm00001d002815	692.59	8.49265	0.305276	27.8196	2.51283e-170	4.4123e-168	Leaf v. Root	Leaf
Zm00001d002815	692.59	8.60532	0.281507	30.5687	3.18857e-205	2.57493e-202	Leaf v. Seed	Leaf
Zm00001d002822	5534.22	4.71295	0.292768	16.0979	2.63933e-58	1.31477e-55	Leaf v. Internode	Leaf
Zm00001d002822	5534.22	4.78322	0.292816	16.3353	5.53929e-60	2.57159e-57	Leaf v. Reproductive	Leaf
Zm00001d002822	5534.22	5.55947	0.463339	11.9987	3.60852e-33	1.64726e-30	Leaf v. SAM	Leaf
Zm00001d002822	5534.22	5.93909	0.192127	30.9123	8.16885e-210	7.76089e-207	Leaf v. Seed	Leaf
Zm00001d002822	5534.22	6.37169	0.210203	30.3121	7.93325e-202	2.81596e-199	Leaf v. Root	Leaf
Zm00001d002826	10.9	3.16423	0.720936	4.38906	1.13843e-05	4.14871e-05	Leaf v. Internode	Leaf
Zm00001d002826	10.9	3.7954	0.51916	7.31064	2.65865e-13	1.09802e-12	Leaf v. Root	Leaf
Zm00001d002826	10.9	4.81009	0.755518	6.36661	1.9325e-10	9.07768e-10	Leaf v. Reproductive	Leaf
Zm00001d002826	10.9	5.34366	0.498616	10.717	8.47213e-27	3.65718e-26	Leaf v. Seed	Leaf
Zm00001d002826	10.9	5.89065	1.30458	4.51535	6.32122e-06	3.47661e-05	Leaf v. SAM	Leaf
Zm00001d002870	2.51897	3.12213	0.682612	4.5738	4.78954e-06	1.33109e-05	Leaf v. Reproductive	Leaf
Zm00001d002870	2.51897	4.34619	0.465604	9.33452	1.01448e-20	3.48689e-20	Leaf v. Seed	Leaf
Zm00001d002870	2.51897	4.95284	0.762055	6.49932	8.0684e-11	5.94448e-10	Leaf v. Internode	Leaf
Zm00001d002870	2.51897	5.55208	0.522674	10.6225	2.34318e-26	1.82862e-25	Leaf v. Root	Leaf
Zm00001d002870	2.51897	5.8803	1.27261	4.62065	3.82548e-06	2.22212e-05	Leaf v. SAM	Leaf
Zm00001d002873	261.26	2.50885	0.309203	8.11394	4.90034e-16	1.44691e-14	Leaf v. SAM	Leaf
Zm00001d002873	261.26	2.57585	0.195453	13.1789	1.16085e-39	8.24233e-38	Leaf v. Reproductive	Leaf
Zm00001d002873	261.26	2.64471	0.195193	13.5492	8.00645e-42	9.26139e-40	Leaf v. Internode	Leaf
Zm00001d002873	261.26	2.96229	0.140098	21.1445	3.10151e-99	1.29929e-97	Leaf v. Root	Leaf
Zm00001d002873	261.26	3.37164	0.128877	26.1616	7.27315e-151	1.02147e-148	Leaf v. Seed	Leaf
Zm00001d002874	182.877	9.83439	0.844205	11.6493	2.31386e-31	1.47685e-29	Seed v. Internode	Seed
Zm00001d002874	182.877	10.0668	0.580511	17.3412	2.2982e-67	3.60898e-66	Seed v. Leaf	Seed
Zm00001d002874	182.877	10.0816	0.859983	11.7231	9.71019e-32	8.1375e-30	Seed v. Reproductive	Seed
Zm00001d002874	182.877	11.7859	1.4832	7.94631	1.92155e-15	1.48299e-13	Seed v. SAM	Seed
Zm00001d002874	182.877	12.0414	0.594855	20.2425	4.13259e-91	2.50314e-89	Seed v. Root	Seed
Zm00001d002897	435.353	4.72668	1.45674	3.24469	0.00117581	0.00520542	Root v. SAM	Root
Zm00001d002897	435.353	5.61287	0.66019	8.5019	1.86506e-17	9.72168e-17	Root v. Leaf	Root
Zm00001d002897	435.353	30.8191	1.04203	29.576	3.03829e-192	1.1999e-188	Root v. Reproductive	Root
Zm00001d002897	435.353	16.1324	0.65577	24.6007	1.24107e-133	2.88514e-131	Root v. Seed	Root
Zm00001d002897	435.353	11.4302	0.988017	11.5688	5.92973e-31	4.06977e-29	Root v. Internode	Root
Zm00001d002900	7.62857	3.35491	0.558925	6.00244	1.94377e-09	9.29633e-09	Reproductive v. Root	Reproductive
Zm00001d002900	7.62857	5.03042	1.02508	4.90736	9.23113e-07	2.03768e-05	Reproductive v. SAM	Reproductive
Zm00001d002900	7.62857	5.47681	0.588298	9.30959	1.28331e-20	1.65351e-19	Reproductive v. Leaf	Reproductive
Zm00001d002900	7.62857	6.19433	0.735722	8.41938	3.78469e-17	2.06347e-15	Reproductive v. Internode	Reproductive
Zm00001d002900	7.62857	7.40769	0.577722	12.8223	1.23069e-37	1.68322e-35	Reproductive v. Seed	Reproductive
Zm00001d002901	132.978	4.40653	0.364616	12.0854	1.26122e-33	1.25404e-32	Root v. Leaf	Root
Zm00001d002901	132.978	5.98497	0.816981	7.32571	2.37628e-13	2.34843e-11	Root v. SAM	Root
Zm00001d002901	132.978	9.70359	0.620094	15.6486	3.39694e-55	6.70769e-53	Root v. Reproductive	Root
Zm00001d002901	132.978	10.0746	0.638482	15.779	4.34104e-56	1.83662e-53	Root v. Internode	Root
Zm00001d002901	132.978	10.4103	0.403921	25.7732	1.77028e-146	5.36135e-144	Root v. Seed	Root
Zm00001d002939	1449.28	2.36287	0.318525	7.41816	1.1876e-13	4.99987e-13	Leaf v. Root	Leaf
Zm00001d002939	1449.28	2.66323	0.444016	5.99805	1.99696e-09	1.23624e-08	Leaf v. Internode	Leaf
Zm00001d002939	1449.28	2.90571	0.444076	6.54326	6.01922e-11	3.00125e-10	Leaf v. Reproductive	Leaf
Zm00001d002939	1449.28	3.24069	0.702279	4.61453	3.9399e-06	2.28029e-05	Leaf v. SAM	Leaf
Zm00001d002939	1449.28	4.00836	0.291309	13.7598	4.44741e-43	3.34405e-42	Leaf v. Seed	Leaf
Zm00001d002951	359.319	3.8953	0.367764	10.5918	3.25129e-26	7.00292e-25	Leaf v. Reproductive	Leaf
Zm00001d002951	359.319	4.23031	0.367823	11.501	1.30455e-30	5.89913e-29	Leaf v. Internode	Leaf
Zm00001d002951	359.319	5.43108	0.587085	9.25093	2.22543e-20	1.24274e-18	Leaf v. SAM	Leaf
Zm00001d002951	359.319	6.09589	0.243699	25.014	4.30766e-138	4.15362e-136	Leaf v. Seed	Leaf
Zm00001d002951	359.319	7.547	0.270367	27.9139	1.80834e-171	3.27994e-169	Leaf v. Root	Leaf
Zm00001d002952	92.6876	8.7274	0.667984	13.0653	5.19837e-39	4.95963e-38	Seed v. Root	Seed
Zm00001d002952	92.6876	8.73653	0.675753	12.9286	3.10461e-38	1.99216e-37	Seed v. Leaf	Seed
Zm00001d002952	92.6876	9.87508	1.02435	9.64032	5.40202e-22	1.26799e-20	Seed v. Internode	Seed
Zm00001d002952	92.6876	10.3209	1.70117	6.06693	1.30382e-09	3.35129e-08	Seed v. SAM	Seed
Zm00001d002952	92.6876	10.7687	1.0351	10.4035	2.38867e-25	1.15748e-23	Seed v. Reproductive	Seed
Zm00001d002971	234.057	2.26603	0.507032	4.46922	7.85073e-06	2.93867e-05	Leaf v. Internode	Leaf
Zm00001d002971	234.057	2.81533	0.507405	5.54848	2.88165e-08	1.05812e-07	Leaf v. Reproductive	Leaf
Zm00001d002971	234.057	4.97944	0.80799	6.16275	7.14941e-10	9.13416e-09	Leaf v. SAM	Leaf
Zm00001d002971	234.057	5.40527	0.365644	14.7829	1.88944e-49	2.86638e-48	Leaf v. Root	Leaf
Zm00001d002971	234.057	5.52752	0.335108	16.4947	4.00225e-61	5.27031e-60	Leaf v. Seed	Leaf
Zm00001d002972	10.1142	4.74362	0.97882	4.84627	1.25806e-06	3.76657e-06	Reproductive v. Leaf	Reproductive
Zm00001d002972	10.1142	8.04986	0.961081	8.37584	5.48303e-17	1.0957e-15	Reproductive v. Seed	Reproductive
Zm00001d002972	10.1142	9.00965	1.8724	4.81181	1.49572e-06	3.066e-05	Reproductive v. SAM	Reproductive
Zm00001d002972	10.1142	9.2988	1.27689	7.28238	3.27993e-13	1.00482e-11	Reproductive v. Internode	Reproductive
Zm00001d002972	10.1142	9.69952	1.01487	9.55737	1.20792e-21	2.1344e-20	Reproductive v. Root	Reproductive
Zm00001d002987	2.13361	4.24101	0.647148	6.55338	5.62472e-11	1.27914e-10	Seed v. Leaf	Seed
Zm00001d002987	2.13361	5.35189	1.61623	3.31133	0.000928536	0.00467771	Seed v. SAM	Seed
Zm00001d002987	2.13361	5.48632	0.984012	5.57547	2.46868e-08	1.40264e-07	Seed v. Reproductive	Seed
Zm00001d002987	2.13361	5.67944	0.98424	5.77039	7.90898e-09	3.63404e-08	Seed v. Internode	Seed
Zm00001d002987	2.13361	5.68419	0.658802	8.62806	6.24016e-18	2.36313e-17	Seed v. Root	Seed
Zm00001d002991	43.4485	7.41672	0.476553	15.5633	1.29352e-54	1.38309e-53	Seed v. Leaf	Seed
Zm00001d002991	43.4485	8.99505	0.752453	11.9543	6.16449e-33	4.68395e-31	Seed v. Internode	Seed
Zm00001d002991	43.4485	9.69261	0.496451	19.5238	6.89345e-85	3.35634e-83	Seed v. Root	Seed
Zm00001d002991	43.4485	9.70691	1.27259	7.62767	2.39035e-14	1.54788e-12	Seed v. SAM	Seed
Zm00001d002991	43.4485	9.84193	0.764965	12.8659	7.00587e-38	9.97043e-36	Seed v. Reproductive	Seed
Zm00001d002993	101.776	5.79931	0.449174	12.9111	3.89914e-38	2.44617e-36	Leaf v. Reproductive	Leaf
Zm00001d002993	101.776	5.9195	0.717434	8.25093	1.57164e-16	4.95602e-15	Leaf v. SAM	Leaf
Zm00001d002993	101.776	5.99349	0.448537	13.3623	1.00389e-40	1.06182e-38	Leaf v. Internode	Leaf
Zm00001d002993	101.776	7.7538	0.312526	24.8101	6.98135e-136	6.29921e-134	Leaf v. Seed	Leaf
Zm00001d002993	101.776	9.25233	0.36924	25.0577	1.43823e-138	1.38418e-136	Leaf v. Root	Leaf
Zm00001d003041	22.7784	2.18647	0.290782	7.51926	5.50874e-14	2.36629e-13	Leaf v. Root	Leaf
Zm00001d003041	22.7784	3.33367	0.272334	12.2411	1.87505e-34	1.06297e-33	Leaf v. Seed	Leaf
Zm00001d003041	22.7784	3.60778	0.671364	5.3738	7.70927e-08	6.66599e-07	Leaf v. SAM	Leaf
Zm00001d003041	22.7784	3.7095	0.418696	8.85965	8.02662e-19	1.34074e-17	Leaf v. Internode	Leaf
Zm00001d003041	22.7784	4.01123	0.427313	9.3871	6.16747e-21	8.19505e-20	Leaf v. Reproductive	Leaf
Zm00001d003044	1720.42	2.47929	0.475852	5.2102	1.88634e-07	6.26895e-07	Reproductive v. Leaf	Reproductive
Zm00001d003044	1720.42	3.97097	0.458902	8.65318	5.00831e-18	1.1433e-16	Reproductive v. Seed	Reproductive
Zm00001d003044	1720.42	5.60431	0.583041	9.61221	7.10068e-22	7.14234e-20	Reproductive v. Internode	Reproductive
Zm00001d003044	1720.42	5.89755	0.82506	7.14803	8.80342e-13	7.9366e-11	Reproductive v. SAM	Reproductive
Zm00001d003044	1720.42	6.54056	0.479552	13.6389	2.35092e-42	2.20401e-40	Reproductive v. Root	Reproductive
Zm00001d003046	4.71316	4.93281	0.989594	4.98468	6.20651e-07	2.78931e-06	Reproductive v. Seed	Reproductive
Zm00001d003046	4.71316	7.27564	1.05189	6.91675	4.62136e-12	2.59271e-11	Reproductive v. Leaf	Reproductive
Zm00001d003046	4.71316	8.38904	1.94538	4.31229	1.61573e-05	0.000226888	Reproductive v. SAM	Reproductive
Zm00001d003046	4.71316	8.71656	1.33323	6.53791	6.23858e-11	1.29652e-09	Reproductive v. Internode	Reproductive
Zm00001d003046	4.71316	8.71791	1.06079	8.2183	2.06411e-16	2.19278e-15	Reproductive v. Root	Reproductive
Zm00001d003070	1.61053	5.13474	1.40393	3.65741	0.000254776	0.00153062	Root v. SAM	Root
Zm00001d003070	1.61053	4.14677	0.533236	7.77662	7.4486e-15	2.41562e-14	Root v. Seed	Root
Zm00001d003070	1.61053	2.48529	0.568602	4.37087	1.23752e-05	2.88868e-05	Root v. Leaf	Root
Zm00001d003070	1.61053	4.93565	0.863864	5.71345	1.10706e-08	4.84506e-08	Root v. Reproductive	Root
Zm00001d003070	1.61053	2.89949	0.794121	3.6512	0.000261018	0.000750052	Root v. Internode	Root
Zm00001d003091	10.8524	2.62834	0.485001	5.41924	5.98516e-08	1.71805e-07	Leaf v. Root	Leaf
Zm00001d003091	10.8524	3.16895	1.08709	2.91507	0.00355604	0.00905751	Leaf v. SAM	Leaf
Zm00001d003091	10.8524	3.93829	0.692242	5.68919	1.27644e-08	7.14311e-08	Leaf v. Internode	Leaf
Zm00001d003091	10.8524	6.52856	0.494323	13.2071	7.98707e-40	5.3952e-39	Leaf v. Seed	Leaf
Zm00001d003091	10.8524	7.72894	0.820216	9.42306	4.38148e-21	5.91833e-20	Leaf v. Reproductive	Leaf
Zm00001d003139	28.1734	9.58456	1.93658	4.94922	7.45119e-07	3.29387e-06	Reproductive v. Seed	Reproductive
Zm00001d003139	28.1734	10.484	2.0278	5.17016	2.33896e-07	8.68561e-07	Reproductive v. Root	Reproductive
Zm00001d003139	28.1734	10.9499	2.48832	4.40051	1.07995e-05	7.23064e-05	Reproductive v. Internode	Reproductive
Zm00001d003139	28.1734	11.4575	2.01383	5.68938	1.275e-08	4.86955e-08	Reproductive v. Leaf	Reproductive
Zm00001d003139	28.1734	26.7173	3.55364	7.5183	5.54949e-14	6.02256e-12	Reproductive v. SAM	Reproductive
Zm00001d003142	89.8579	6.87046	0.426261	16.1179	1.90843e-58	3.55325e-57	Root v. Leaf	Root
Zm00001d003142	89.8579	10.6187	0.72952	14.5557	5.36998e-48	7.06913e-46	Root v. Reproductive	Root
Zm00001d003142	89.8579	2.74059	0.88287	3.10418	0.00190807	0.0076457	Root v. SAM	Root
Zm00001d003142	89.8579	9.877	0.433866	22.7651	1.01676e-114	1.28599e-112	Root v. Seed	Root
Zm00001d003142	89.8579	7.73144	0.598332	12.9217	3.39711e-38	4.79086e-36	Root v. Internode	Root
Zm00001d003158	3.98653	5.14318	0.547376	9.39605	5.66506e-21	1.96809e-20	Seed v. Leaf	Seed
Zm00001d003158	3.98653	6.21779	0.843903	7.36789	1.73345e-13	2.17414e-12	Seed v. Reproductive	Seed
Zm00001d003158	3.98653	6.24919	1.39671	4.47421	7.66948e-06	7.60806e-05	Seed v. SAM	Seed
Zm00001d003158	3.98653	6.28616	0.556506	11.2958	1.37718e-29	8.76461e-29	Seed v. Root	Seed
Zm00001d003158	3.98653	6.40988	0.844042	7.59426	3.09547e-14	2.93865e-13	Seed v. Internode	Seed
Zm00001d003160	43.2643	2.3754	0.666833	3.56221	0.00036774	0.00205237	Root v. SAM	Root
Zm00001d003160	43.2643	4.88281	0.320454	15.2372	2.00422e-52	3.26561e-51	Root v. Leaf	Root
Zm00001d003160	43.2643	3.44422	0.426878	8.06839	7.12333e-16	7.1514e-15	Root v. Reproductive	Root
Zm00001d003160	43.2643	4.80856	0.435221	11.0486	2.22771e-28	1.21132e-26	Root v. Internode	Root
Zm00001d003160	43.2643	7.51534	0.329224	22.8274	2.45031e-115	3.13517e-113	Root v. Seed	Root
Zm00001d003162	767.916	4.5273	0.429336	10.5449	5.36293e-26	1.72716e-24	Leaf v. Internode	Leaf
Zm00001d003162	767.916	4.72422	0.679582	6.95166	3.61014e-12	6.40098e-11	Leaf v. SAM	Leaf
Zm00001d003162	767.916	5.12602	0.308088	16.6382	3.68584e-62	7.44635e-61	Leaf v. Root	Leaf
Zm00001d003162	767.916	5.24496	0.430079	12.1954	3.29057e-34	1.45596e-32	Leaf v. Reproductive	Leaf
Zm00001d003162	767.916	8.91924	0.290419	30.7117	3.97708e-207	3.4721e-204	Leaf v. Seed	Leaf
Zm00001d003183	10.4789	7.68293	0.713069	10.7745	4.54406e-27	1.28298e-25	Root v. Reproductive	Root
Zm00001d003183	10.4789	5.94498	0.407035	14.6056	2.58783e-48	3.54175e-47	Root v. Seed	Root
Zm00001d003183	10.4789	3.96056	0.414897	9.54587	1.34969e-21	8.61126e-21	Root v. Leaf	Root
Zm00001d003183	10.4789	2.59817	0.864404	3.00574	0.00264939	0.00992929	Root v. SAM	Root
Zm00001d003183	10.4789	3.83054	0.559177	6.85032	7.36877e-12	6.76328e-11	Root v. Internode	Root
Zm00001d003185	19.9197	3.45226	0.265649	12.9956	1.29624e-38	1.21425e-37	Root v. Seed	Root
Zm00001d003185	19.9197	6.36221	0.499992	12.7246	4.31461e-37	2.64178e-35	Root v. Reproductive	Root
Zm00001d003185	19.9197	3.84321	0.301495	12.7472	3.2322e-37	3.59132e-36	Root v. Leaf	Root
Zm00001d003185	19.9197	4.27813	0.67064	6.37918	1.78039e-10	9.06232e-09	Root v. SAM	Root
Zm00001d003185	19.9197	4.55413	0.419384	10.8591	1.80528e-27	8.87838e-26	Root v. Internode	Root
Zm00001d003186	101.557	3.25433	0.497417	6.54245	6.0519e-11	2.15512e-10	Root v. Leaf	Root
Zm00001d003186	101.557	6.16239	0.708834	8.6937	3.50827e-18	4.54364e-17	Root v. Reproductive	Root
Zm00001d003186	101.557	4.42662	0.462362	9.57392	1.02928e-21	4.6411e-21	Root v. Seed	Root
Zm00001d003186	101.557	3.52816	1.09849	3.21183	0.00131894	0.00570138	Root v. SAM	Root
Zm00001d003186	101.557	6.40392	0.708595	9.0375	1.60298e-19	3.54135e-18	Root v. Internode	Root
Zm00001d003195	467.738	2.44022	0.305361	7.99126	1.33563e-15	1.62341e-14	Leaf v. Internode	Leaf
Zm00001d003195	467.738	3.46645	0.21929	15.8076	2.75759e-56	4.87317e-55	Leaf v. Root	Leaf
Zm00001d003195	467.738	3.91473	0.484938	8.07263	6.87994e-16	1.98058e-14	Leaf v. SAM	Leaf
Zm00001d003195	467.738	4.01831	0.306572	13.1072	2.99342e-39	2.04829e-37	Leaf v. Reproductive	Leaf
Zm00001d003195	467.738	5.38259	0.202213	26.6185	4.14996e-156	6.66925e-154	Leaf v. Seed	Leaf
Zm00001d003208	62.3486	8.54702	0.602584	14.184	1.15167e-45	1.29488e-43	Root v. Reproductive	Root
Zm00001d003208	62.3486	5.88328	0.816666	7.20402	5.84634e-13	5.35461e-11	Root v. SAM	Root
Zm00001d003208	62.3486	6.99686	0.394745	17.725	2.68969e-70	6.45741e-69	Root v. Leaf	Root
Zm00001d003208	62.3486	10.0101	0.40066	24.984	9.11487e-138	2.35071e-135	Root v. Seed	Root
Zm00001d003208	62.3486	8.18242	0.573451	14.2687	3.42746e-46	8.56714e-44	Root v. Internode	Root
Zm00001d003247	499.022	3.00801	0.335197	8.97385	2.86334e-19	1.15609e-18	Root v. Seed	Root
Zm00001d003247	499.022	2.11139	0.360679	5.85394	4.80068e-09	1.50086e-08	Root v. Leaf	Root
Zm00001d003247	499.022	3.65613	0.506753	7.21482	5.40039e-13	3.93859e-12	Root v. Reproductive	Root
Zm00001d003247	499.022	2.41497	0.797048	3.0299	0.00244638	0.00935327	Root v. SAM	Root
Zm00001d003247	499.022	2.6369	0.506226	5.20895	1.89916e-07	9.3045e-07	Root v. Internode	Root
Zm00001d003276	225.911	3.75881	0.455567	8.25083	1.57303e-16	2.09681e-15	Leaf v. Internode	Leaf
Zm00001d003276	225.911	6.00584	0.462058	12.998	1.2556e-38	8.30897e-37	Leaf v. Reproductive	Leaf
Zm00001d003276	225.911	7.00214	0.305858	22.8935	5.39881e-116	2.79924e-114	Leaf v. Seed	Leaf
Zm00001d003276	225.911	7.33204	0.334112	21.9448	9.70493e-107	4.7674e-105	Leaf v. Root	Leaf
Zm00001d003276	225.911	8.60944	0.803544	10.7143	8.71802e-27	1.3929e-24	Leaf v. SAM	Leaf
Zm00001d003282	9.55195	6.41852	0.665304	9.64751	5.03639e-22	1.82978e-21	Seed v. Leaf	Seed
Zm00001d003282	9.55195	7.5302	1.66324	4.52743	5.97044e-06	6.11003e-05	Seed v. SAM	Seed
Zm00001d003282	9.55195	7.66458	1.01226	7.57172	3.68303e-14	5.09464e-13	Seed v. Reproductive	Seed
Zm00001d003282	9.55195	7.74054	0.67709	11.4321	2.8914e-30	1.89908e-29	Seed v. Root	Seed
Zm00001d003282	9.55195	7.85774	1.01248	7.76085	8.43605e-15	8.64791e-14	Seed v. Internode	Seed
Zm00001d003314	18.4955	3.07221	0.272835	11.2603	2.05976e-29	9.8061e-29	Leaf v. Seed	Leaf
Zm00001d003314	18.4955	4.40072	0.434476	10.1288	4.1165e-24	1.10555e-22	Leaf v. Internode	Leaf
Zm00001d003314	18.4955	4.404	0.7086	6.21508	5.13e-10	6.71829e-09	Leaf v. SAM	Leaf
Zm00001d003314	18.4955	4.6759	0.447204	10.4559	1.37727e-25	2.80624e-24	Leaf v. Reproductive	Leaf
Zm00001d003314	18.4955	5.39764	0.320399	16.8466	1.11125e-63	2.29702e-62	Leaf v. Root	Leaf
Zm00001d003355	33.6407	6.42483	1.09778	5.85254	4.84114e-09	2.84691e-08	Leaf v. Internode	Leaf
Zm00001d003355	33.6407	8.19522	1.15118	7.119	1.08715e-12	6.50265e-12	Leaf v. Reproductive	Leaf
Zm00001d003355	33.6407	8.89617	1.88854	4.7106	2.46993e-06	1.50493e-05	Leaf v. SAM	Leaf
Zm00001d003355	33.6407	9.3122	0.742313	12.5448	4.2426e-36	2.54163e-35	Leaf v. Seed	Leaf
Zm00001d003355	33.6407	10.0763	0.820043	12.2876	1.05648e-34	1.09258e-33	Leaf v. Root	Leaf
Zm00001d003373	233.833	2.40042	0.209627	11.4509	2.32621e-30	7.45178e-29	Leaf v. Reproductive	Leaf
Zm00001d003373	233.833	2.89798	0.20992	13.8052	2.37123e-43	3.14315e-41	Leaf v. Internode	Leaf
Zm00001d003373	233.833	2.92168	0.333155	8.76972	1.79113e-18	7.33775e-17	Leaf v. SAM	Leaf
Zm00001d003373	233.833	3.09306	0.138023	22.4097	3.16633e-111	1.4823e-109	Leaf v. Seed	Leaf
Zm00001d003373	233.833	4.04213	0.151624	26.6589	1.4107e-156	1.9164e-154	Leaf v. Root	Leaf
Zm00001d003374	5.02573	2.18001	0.434396	5.01848	5.2081e-07	9.77241e-07	Seed v. Leaf	Seed
Zm00001d003374	5.02573	3.7403	0.444357	8.41732	3.85197e-17	1.39887e-16	Seed v. Root	Seed
Zm00001d003374	5.02573	3.766	0.669683	5.62355	1.87068e-08	1.08445e-07	Seed v. Reproductive	Seed
Zm00001d003374	5.02573	3.78419	0.661202	5.72319	1.04544e-08	4.72932e-08	Seed v. Internode	Seed
Zm00001d003374	5.02573	6.27751	1.26013	4.98163	6.30524e-07	8.48648e-06	Seed v. SAM	Seed
Zm00001d003403	39.8319	5.99452	1.2117	4.94719	7.52922e-07	1.29583e-05	Root v. SAM	Root
Zm00001d003403	39.8319	3.40043	0.742767	4.57805	4.69319e-06	1.45956e-05	Root v. Reproductive	Root
Zm00001d003403	39.8319	9.48709	0.541788	17.5107	1.18734e-68	3.33576e-67	Root v. Seed	Root
Zm00001d003403	39.8319	6.32287	0.558654	11.3181	1.06813e-29	9.35775e-29	Root v. Leaf	Root
Zm00001d003403	39.8319	3.97325	0.743768	5.34205	9.19003e-08	4.7282e-07	Root v. Internode	Root
Zm00001d003404	387.593	3.75678	0.456518	8.2292	1.88464e-16	1.63563e-15	Leaf v. Reproductive	Leaf
Zm00001d003404	387.593	4.05476	0.456531	8.88167	6.58635e-19	1.11219e-17	Leaf v. Internode	Leaf
Zm00001d003404	387.593	5.55831	0.328323	16.9294	2.73195e-64	5.72963e-63	Leaf v. Root	Leaf
Zm00001d003404	387.593	6.44078	0.732269	8.79564	1.42237e-18	5.9284e-17	Leaf v. SAM	Leaf
Zm00001d003404	387.593	6.90701	0.303275	22.7747	8.16152e-115	4.13219e-113	Leaf v. Seed	Leaf
Zm00001d003411	15.7195	2.29795	0.579657	3.96434	7.35997e-05	0.000304335	Leaf v. SAM	Leaf
Zm00001d003411	15.7195	3.29409	0.376598	8.74696	2.1918e-18	2.28305e-17	Leaf v. Reproductive	Leaf
Zm00001d003411	15.7195	3.31014	0.373357	8.86588	7.59051e-19	1.27064e-17	Leaf v. Internode	Leaf
Zm00001d003411	15.7195	4.20551	0.255021	16.4908	4.26929e-61	5.61071e-60	Leaf v. Seed	Leaf
Zm00001d003411	15.7195	5.72166	0.300868	19.0172	1.22917e-80	3.56558e-79	Leaf v. Root	Leaf
Zm00001d003418	44.694	7.52496	0.501876	14.9937	8.07704e-51	1.2721e-49	Root v. Leaf	Root
Zm00001d003418	44.694	6.41797	1.04669	6.13167	8.69626e-10	3.77218e-08	Root v. SAM	Root
Zm00001d003418	44.694	10.2716	0.786365	13.0622	5.41549e-39	3.92424e-37	Root v. Reproductive	Root
Zm00001d003418	44.694	9.91211	0.474678	20.8818	7.84513e-97	5.81967e-95	Root v. Seed	Root
Zm00001d003418	44.694	8.47829	0.731477	11.5906	4.59636e-31	3.19008e-29	Root v. Internode	Root
Zm00001d003429	11273.7	5.04293	0.745277	6.76652	1.31915e-11	1.0558e-10	Leaf v. Internode	Leaf
Zm00001d003429	11273.7	5.56044	0.745308	7.46059	8.61388e-14	5.73549e-13	Leaf v. Reproductive	Leaf
Zm00001d003429	11273.7	8.59599	1.17941	7.2884	3.13652e-13	6.42931e-12	Leaf v. SAM	Leaf
Zm00001d003429	11273.7	8.93098	0.534965	16.6945	1.43714e-62	2.92126e-61	Leaf v. Root	Leaf
Zm00001d003429	11273.7	10.6319	0.489902	21.7022	1.95768e-104	7.64655e-103	Leaf v. Seed	Leaf
Zm00001d003430	302.393	2.03831	0.112252	18.1584	1.10182e-73	2.08622e-72	Leaf v. Seed	Leaf
Zm00001d003430	302.393	2.26402	0.271154	8.34958	6.8506e-17	2.24648e-15	Leaf v. SAM	Leaf
Zm00001d003430	302.393	2.42387	0.171547	14.1294	2.50193e-45	3.01993e-43	Leaf v. Reproductive	Leaf
Zm00001d003430	302.393	2.47759	0.171259	14.4669	1.9621e-47	3.90965e-45	Leaf v. Internode	Leaf
Zm00001d003430	302.393	2.69648	0.122879	21.9442	9.83965e-107	4.8264e-105	Leaf v. Root	Leaf
Zm00001d003447	15.649	2.19268	0.437875	5.00755	5.51285e-07	1.1394e-06	Seed v. Root	Seed
Zm00001d003447	15.649	2.97547	0.63994	4.64961	3.32564e-06	1.05175e-05	Seed v. Internode	Seed
Zm00001d003447	15.649	4.12656	1.07768	3.82911	0.00012861	0.000870359	Seed v. SAM	Seed
Zm00001d003447	15.649	4.30277	0.467429	9.20518	3.41108e-20	1.14884e-19	Seed v. Leaf	Seed
Zm00001d003447	15.649	5.5282	0.709457	7.79216	6.58727e-15	1.00589e-13	Seed v. Reproductive	Seed
Zm00001d003459	710.626	3.99867	0.498814	8.01634	1.0894e-15	8.7945e-15	Leaf v. Reproductive	Leaf
Zm00001d003459	710.626	4.43121	0.498878	8.88235	6.54599e-19	1.10658e-17	Leaf v. Internode	Leaf
Zm00001d003459	710.626	6.21523	0.792805	7.83955	4.52179e-15	1.17473e-13	Leaf v. SAM	Leaf
Zm00001d003459	710.626	7.49507	0.330065	22.7079	3.74575e-114	1.8701e-112	Leaf v. Seed	Leaf
Zm00001d003459	710.626	8.5559	0.363103	23.5633	9.18154e-123	6.51811e-121	Leaf v. Root	Leaf
Zm00001d003470	1697.95	2.66624	0.416523	6.40118	1.54178e-10	1.09921e-09	Leaf v. Internode	Leaf
Zm00001d003470	1697.95	2.90581	0.416571	6.97553	3.04723e-12	1.74418e-11	Leaf v. Reproductive	Leaf
Zm00001d003470	1697.95	4.03234	0.298906	13.4903	1.78353e-41	2.24632e-40	Leaf v. Root	Leaf
Zm00001d003470	1697.95	4.55498	0.273332	16.6646	2.37026e-62	3.25805e-61	Leaf v. Seed	Leaf
Zm00001d003470	1697.95	6.63698	0.662324	10.0207	1.23578e-23	1.19663e-21	Leaf v. SAM	Leaf
Zm00001d003485	2.53862	2.06669	0.466536	4.42987	9.4291e-06	2.22586e-05	Root v. Leaf	Root
Zm00001d003485	2.53862	5.80841	0.763825	7.60437	2.8629e-14	2.40432e-13	Root v. Reproductive	Root
Zm00001d003485	2.53862	5.1924	1.24986	4.15438	3.26168e-05	0.000290951	Root v. SAM	Root
Zm00001d003485	2.53862	3.84443	0.449875	8.54557	1.27907e-17	4.75436e-17	Root v. Seed	Root
Zm00001d003485	2.53862	5.83517	0.763042	7.64725	2.05325e-14	2.56324e-13	Root v. Internode	Root
Zm00001d003505	46.7552	2.26945	0.351935	6.44848	1.12976e-10	3.95697e-10	Leaf v. Root	Leaf
Zm00001d003505	46.7552	2.64218	0.491609	5.37456	7.67717e-08	3.88768e-07	Leaf v. Internode	Leaf
Zm00001d003505	46.7552	4.00774	0.326351	12.2804	1.15384e-34	6.59201e-34	Leaf v. Seed	Leaf
Zm00001d003505	46.7552	4.96443	0.812244	6.11199	9.83962e-10	1.22342e-08	Leaf v. SAM	Leaf
Zm00001d003505	46.7552	5.15398	0.512323	10.06	8.29806e-24	1.43087e-22	Leaf v. Reproductive	Leaf
Zm00001d003513	75.0076	4.74689	0.59428	7.98763	1.37556e-15	1.66997e-14	Leaf v. Internode	Leaf
Zm00001d003513	75.0076	7.37763	1.0135	7.27935	3.35443e-13	6.837e-12	Leaf v. SAM	Leaf
Zm00001d003513	75.0076	7.89517	0.648211	12.1799	3.97586e-34	1.74637e-32	Leaf v. Reproductive	Leaf
Zm00001d003513	75.0076	8.38316	0.457188	18.3364	4.24317e-75	1.12961e-73	Leaf v. Root	Leaf
Zm00001d003513	75.0076	9.54055	0.44734	21.3273	6.33822e-101	2.2673e-99	Leaf v. Seed	Leaf
Zm00001d003520	17.7925	4.63331	0.586959	7.89376	2.93212e-15	4.68813e-14	Reproductive v. Seed	Reproductive
Zm00001d003520	17.7925	5.16895	1.0755	4.80608	1.53917e-06	3.13048e-05	Reproductive v. SAM	Reproductive
Zm00001d003520	17.7925	5.19709	0.618231	8.40638	4.22853e-17	3.89262e-16	Reproductive v. Leaf	Reproductive
Zm00001d003520	17.7925	7.16756	0.784176	9.14024	6.23146e-20	4.88417e-18	Reproductive v. Internode	Reproductive
Zm00001d003520	17.7925	7.83233	0.637952	12.2773	1.1992e-34	6.15058e-33	Reproductive v. Root	Reproductive
Zm00001d003530	98.9566	3.02013	0.506135	5.96704	2.41589e-09	7.72107e-09	Leaf v. Root	Leaf
Zm00001d003530	98.9566	4.05237	0.707707	5.72606	1.02787e-08	3.97146e-08	Leaf v. Reproductive	Leaf
Zm00001d003530	98.9566	4.43696	0.707963	6.26722	3.67556e-10	2.50429e-09	Leaf v. Internode	Leaf
Zm00001d003530	98.9566	5.62537	1.13225	4.9683	6.7542e-07	4.7446e-06	Leaf v. SAM	Leaf
Zm00001d003530	98.9566	8.28436	0.491354	16.8603	8.82028e-64	1.259e-62	Leaf v. Seed	Leaf
Zm00001d003538	22.4573	2.41977	0.27855	8.68699	3.72154e-18	1.15213e-17	Leaf v. Seed	Leaf
Zm00001d003538	22.4573	2.54296	0.303238	8.38604	5.02788e-17	2.56253e-16	Leaf v. Root	Leaf
Zm00001d003538	22.4573	2.90049	0.4264	6.80227	1.02981e-11	8.38092e-11	Leaf v. Internode	Leaf
Zm00001d003538	22.4573	3.33907	0.690435	4.83619	1.32355e-06	8.64894e-06	Leaf v. SAM	Leaf
Zm00001d003538	22.4573	3.49475	0.435599	8.02286	1.03312e-15	8.36473e-15	Leaf v. Reproductive	Leaf
Zm00001d003555	85.2723	5.24631	0.369077	14.2147	7.42913e-46	1.04984e-44	Root v. Leaf	Root
Zm00001d003555	85.2723	2.20359	0.49887	4.41716	1.00008e-05	2.96904e-05	Root v. Reproductive	Root
Zm00001d003555	85.2723	4.90912	0.802467	6.11754	9.50319e-10	4.07914e-08	Root v. SAM	Root
Zm00001d003555	85.2723	3.06372	0.330774	9.26227	2.00133e-20	8.51693e-20	Root v. Seed	Root
Zm00001d003555	85.2723	4.89436	0.505796	9.67653	3.79362e-22	1.09093e-20	Root v. Internode	Root
Zm00001d003559	13571.2	6.26571	0.583095	10.7456	6.21516e-27	2.16899e-25	Leaf v. Internode	Leaf
Zm00001d003559	13571.2	6.49625	0.583137	11.1402	7.99604e-29	2.19154e-27	Leaf v. Reproductive	Leaf
Zm00001d003559	13571.2	9.83124	0.383031	25.6669	2.73728e-145	3.227e-143	Leaf v. Seed	Leaf
Zm00001d003559	13571.2	10.5482	0.926198	11.3887	4.75896e-30	1.35508e-27	Leaf v. SAM	Leaf
Zm00001d003559	13571.2	10.7427	0.419392	25.615	1.03889e-144	1.13184e-142	Leaf v. Root	Leaf
Zm00001d003563	42.0408	4.09865	0.522481	7.8446	4.34342e-15	1.99278e-14	Leaf v. Root	Leaf
Zm00001d003563	42.0408	4.77658	1.16587	4.09699	4.18553e-05	0.00018523	Leaf v. SAM	Leaf
Zm00001d003563	42.0408	6.12732	0.747986	8.19176	2.5744e-16	3.35912e-15	Leaf v. Internode	Leaf
Zm00001d003563	42.0408	6.83895	0.498542	13.7179	7.93409e-43	5.90659e-42	Leaf v. Seed	Leaf
Zm00001d003563	42.0408	9.69339	0.86534	11.2018	3.99386e-29	1.12951e-27	Leaf v. Reproductive	Leaf
Zm00001d003569	44.7292	2.50519	0.681924	3.67371	0.000239052	0.00145531	Root v. SAM	Root
Zm00001d003569	44.7292	3.79822	0.316296	12.0084	3.20809e-33	3.15844e-32	Root v. Leaf	Root
Zm00001d003569	44.7292	4.30659	0.441875	9.74618	1.91548e-22	3.61731e-21	Root v. Reproductive	Root
Zm00001d003569	44.7292	5.12414	0.295566	17.3367	2.48579e-67	6.7151e-66	Root v. Seed	Root
Zm00001d003569	44.7292	7.25587	0.505556	14.3522	1.03136e-46	2.67678e-44	Root v. Internode	Root
Zm00001d003575	8.63678	2.49428	0.562853	4.43148	9.35869e-06	2.50095e-05	Leaf v. Reproductive	Leaf
Zm00001d003575	8.63678	2.68402	0.401433	6.68609	2.29217e-11	8.41585e-11	Leaf v. Root	Leaf
Zm00001d003575	8.63678	3.20311	0.569462	5.62481	1.85711e-08	1.01805e-07	Leaf v. Internode	Leaf
Zm00001d003575	8.63678	3.60107	0.932562	3.86148	0.000112702	0.000443089	Leaf v. SAM	Leaf
Zm00001d003575	8.63678	4.86751	0.401703	12.1172	8.56551e-34	4.75074e-33	Leaf v. Seed	Leaf
Zm00001d003577	6.21287	5.74056	0.535935	10.7113	9.00993e-27	3.88622e-26	Seed v. Leaf	Seed
Zm00001d003577	6.21287	6.34333	0.824369	7.69477	1.41744e-14	2.07904e-13	Seed v. Reproductive	Seed
Zm00001d003577	6.21287	6.62287	0.543736	12.1803	3.95736e-34	3.06587e-33	Seed v. Root	Seed
Zm00001d003577	6.21287	6.88753	1.37347	5.01469	5.31188e-07	7.30107e-06	Seed v. SAM	Seed
Zm00001d003577	6.21287	7.21515	0.829925	8.69373	3.50717e-18	5.42102e-17	Seed v. Internode	Seed
Zm00001d003578	8.04746	6.13448	0.617443	9.9353	2.9229e-23	1.11156e-22	Seed v. Leaf	Seed
Zm00001d003578	8.04746	7.27673	1.55534	4.67853	2.88936e-06	3.2497e-05	Seed v. SAM	Seed
Zm00001d003578	8.04746	7.41124	0.944412	7.84746	4.24545e-15	6.65661e-14	Seed v. Reproductive	Seed
Zm00001d003578	8.04746	7.48999	0.628507	11.9171	9.63774e-33	7.05123e-32	Seed v. Root	Seed
Zm00001d003578	8.04746	7.60429	0.944651	8.04985	8.28965e-16	9.6572e-15	Seed v. Internode	Seed
Zm00001d003604	10.6553	8.17943	0.828144	9.87682	5.24711e-23	1.0387e-21	Root v. Reproductive	Root
Zm00001d003604	10.6553	3.9401	1.10999	3.54968	0.000385698	0.00213111	Root v. SAM	Root
Zm00001d003604	10.6553	7.76574	0.50505	15.3762	2.36529e-53	3.92167e-52	Root v. Seed	Root
Zm00001d003604	10.6553	5.67697	0.5398	10.5168	7.22883e-26	5.51366e-25	Root v. Leaf	Root
Zm00001d003604	10.6553	5.1351	0.72122	7.12002	1.0791e-12	1.10066e-11	Root v. Internode	Root
Zm00001d003619	5.60918	5.64738	0.572172	9.87009	5.61161e-23	2.11389e-22	Seed v. Leaf	Seed
Zm00001d003619	5.60918	6.74209	0.877757	7.68104	1.57808e-14	1.5649e-13	Seed v. Internode	Seed
Zm00001d003619	5.60918	6.75491	1.45311	4.6486	3.34191e-06	3.68318e-05	Seed v. SAM	Seed
Zm00001d003619	5.60918	6.88957	0.880103	7.82815	4.95122e-15	7.68315e-14	Seed v. Reproductive	Seed
Zm00001d003619	5.60918	7.09182	0.58271	12.1704	4.46795e-34	3.4501e-33	Seed v. Root	Seed
Zm00001d003620	4.73045	4.91011	0.460487	10.6629	1.51836e-26	6.49273e-26	Seed v. Leaf	Seed
Zm00001d003620	4.73045	5.8245	0.716975	8.12371	4.52152e-16	5.43994e-15	Seed v. Internode	Seed
Zm00001d003620	4.73045	5.97448	1.21471	4.91843	8.724e-07	1.12454e-05	Seed v. SAM	Seed
Zm00001d003620	4.73045	6.17887	0.469514	13.1601	1.48801e-39	1.455e-38	Seed v. Root	Seed
Zm00001d003620	4.73045	6.25939	0.726794	8.61233	7.1587e-18	1.59726e-16	Seed v. Reproductive	Seed
Zm00001d003626	186.675	5.96094	0.577497	10.322	5.60279e-25	2.19318e-23	Internode v. Root	Internode
Zm00001d003626	186.675	6.78918	0.576479	11.777	5.13058e-32	2.61482e-30	Internode v. Leaf	Internode
Zm00001d003626	186.675	7.92197	0.555614	14.2581	3.99454e-46	9.85965e-44	Internode v. Seed	Internode
Zm00001d003626	186.675	8.10978	0.71042	11.4155	3.49985e-30	7.82308e-28	Internode v. Reproductive	Internode
Zm00001d003626	186.675	9.14654	1.03127	8.86924	7.36492e-19	4.50655e-16	Internode v. SAM	Internode
Zm00001d003671	122.776	2.36443	0.227913	10.3742	3.248e-25	1.32605e-24	Leaf v. Seed	Leaf
Zm00001d003671	122.776	2.56931	0.550408	4.66802	3.04121e-06	1.81156e-05	Leaf v. SAM	Leaf
Zm00001d003671	122.776	3.32105	0.348802	9.5213	1.71028e-21	3.66311e-20	Leaf v. Internode	Leaf
Zm00001d003671	122.776	3.51561	0.250039	14.0602	6.66673e-45	9.16599e-44	Leaf v. Root	Leaf
Zm00001d003671	122.776	3.64215	0.350504	10.3912	2.71917e-25	5.3635e-24	Leaf v. Reproductive	Leaf
Zm00001d003676	1243.93	8.08765	0.783855	10.3178	5.85604e-25	1.6919e-23	Leaf v. Internode	Leaf
Zm00001d003676	1243.93	8.55411	0.785757	10.8865	1.33742e-27	3.24943e-26	Leaf v. Reproductive	Leaf
Zm00001d003676	1243.93	10.094	1.26062	8.00714	1.17408e-15	3.28776e-14	Leaf v. SAM	Leaf
Zm00001d003676	1243.93	10.239	0.51987	19.6952	2.3691e-86	6.04476e-85	Leaf v. Seed	Leaf
Zm00001d003676	1243.93	11.4646	0.574867	19.9431	1.72183e-88	5.77635e-87	Leaf v. Root	Leaf
Zm00001d003677	463.534	8.45308	0.464322	18.2052	4.69184e-74	8.95191e-73	Seed v. Leaf	Seed
Zm00001d003677	463.534	8.87847	0.67136	13.2246	6.32703e-40	8.96396e-38	Seed v. Internode	Seed
Zm00001d003677	463.534	9.09067	1.10563	8.2222	1.99809e-16	1.8271e-14	Seed v. SAM	Seed
Zm00001d003677	463.534	11.0471	0.745908	14.8103	1.25701e-49	4.27033e-47	Seed v. Reproductive	Seed
Zm00001d003677	463.534	12.4822	0.524905	23.7798	5.40065e-125	9.18974e-123	Seed v. Root	Seed
Zm00001d003707	587.054	8.21001	0.693506	11.8384	2.47095e-32	1.05212e-30	Root v. Reproductive	Root
Zm00001d003707	587.054	8.89698	0.460411	19.324	3.37578e-83	1.55206e-81	Root v. Seed	Root
Zm00001d003707	587.054	5.44006	1.08073	5.03369	4.81133e-07	8.9513e-06	Root v. SAM	Root
Zm00001d003707	587.054	7.41486	0.493852	15.0143	5.91463e-51	9.35543e-50	Root v. Leaf	Root
Zm00001d003707	587.054	10.3021	0.714329	14.4221	3.7591e-47	9.92307e-45	Root v. Internode	Root
Zm00001d003715	611.951	3.94787	0.404162	9.76805	1.54396e-22	2.39295e-21	Leaf v. Reproductive	Leaf
Zm00001d003715	611.951	4.14904	0.404118	10.2669	9.93479e-25	2.82018e-23	Leaf v. Internode	Leaf
Zm00001d003715	611.951	5.45171	0.642047	8.49113	2.04637e-17	7.23882e-16	Leaf v. SAM	Leaf
Zm00001d003715	611.951	6.59741	0.267137	24.6968	1.15893e-134	1.00634e-132	Leaf v. Seed	Leaf
Zm00001d003715	611.951	6.68327	0.29168	22.913	3.44467e-116	2.12149e-114	Leaf v. Root	Leaf
Zm00001d003756	410.095	3.69356	0.324769	11.3729	5.7072e-30	2.50024e-28	Leaf v. Internode	Leaf
Zm00001d003756	410.095	5.12611	0.327179	15.6676	2.51945e-55	7.75785e-53	Leaf v. Reproductive	Leaf
Zm00001d003756	410.095	5.20528	0.214234	24.2972	2.09979e-130	1.59594e-128	Leaf v. Seed	Leaf
Zm00001d003756	410.095	5.48813	0.520171	10.5506	5.04503e-26	7.1473e-24	Leaf v. SAM	Leaf
Zm00001d003756	410.095	5.79168	0.234619	24.6854	1.53331e-134	1.35337e-132	Leaf v. Root	Leaf
Zm00001d003767	4179.95	4.9409	0.726869	6.79751	1.06443e-11	8.63979e-11	Leaf v. Internode	Leaf
Zm00001d003767	4179.95	5.53444	0.726958	7.61315	2.67485e-14	1.87756e-13	Leaf v. Reproductive	Leaf
Zm00001d003767	4179.95	7.73698	0.52178	14.8281	9.64806e-50	1.47518e-48	Leaf v. Root	Leaf
Zm00001d003767	4179.95	9.47442	1.15463	8.20556	2.29522e-16	7.08029e-15	Leaf v. SAM	Leaf
Zm00001d003767	4179.95	10.0672	0.478847	21.0238	3.97675e-98	1.34229e-96	Leaf v. Seed	Leaf
Zm00001d003776	299.512	2.07776	0.611994	3.39506	0.00068613	0.00176614	Seed v. Reproductive	Seed
Zm00001d003776	299.512	4.22527	0.99197	4.25948	2.04907e-05	0.000179433	Seed v. SAM	Seed
Zm00001d003776	299.512	5.99084	0.616764	9.71333	2.64554e-22	6.40976e-21	Seed v. Internode	Seed
Zm00001d003776	299.512	6.79637	0.429205	15.8348	1.79036e-56	2.03205e-55	Seed v. Leaf	Seed
Zm00001d003776	299.512	9.26554	0.447644	20.6985	3.57656e-95	2.50671e-93	Seed v. Root	Seed
Zm00001d003781	116.729	4.54472	0.48824	9.30837	1.29811e-20	2.5866e-19	Leaf v. Internode	Leaf
Zm00001d003781	116.729	4.70479	0.489784	9.60584	7.55362e-22	1.10062e-20	Leaf v. Reproductive	Leaf
Zm00001d003781	116.729	4.78099	0.776702	6.1555	7.4842e-10	9.52772e-09	Leaf v. SAM	Leaf
Zm00001d003781	116.729	5.07937	0.321407	15.8035	2.94111e-56	3.3137e-55	Leaf v. Seed	Leaf
Zm00001d003781	116.729	8.24083	0.373956	22.0369	1.27618e-107	6.37339e-106	Leaf v. Root	Leaf
Zm00001d003841	39.5518	4.39368	0.420428	10.4505	1.45751e-25	1.09599e-24	Root v. Leaf	Root
Zm00001d003841	39.5518	3.33055	0.908523	3.66589	0.000246477	0.00149105	Root v. SAM	Root
Zm00001d003841	39.5518	4.02841	0.38242	10.534	6.02386e-26	3.30377e-25	Root v. Seed	Root
Zm00001d003841	39.5518	3.77731	0.578131	6.53366	6.41824e-11	3.65893e-10	Root v. Reproductive	Root
Zm00001d003841	39.5518	6.0044	0.600784	9.99427	1.6147e-23	5.42654e-22	Root v. Internode	Root
Zm00001d003856	55.7029	4.12369	0.381872	10.7986	3.49454e-27	1.531e-26	Seed v. Leaf	Seed
Zm00001d003856	55.7029	6.06878	0.392168	15.4749	5.1216e-54	8.67466e-53	Seed v. Root	Seed
Zm00001d003856	55.7029	6.79072	0.601609	11.2876	1.51108e-29	1.05157e-27	Seed v. Reproductive	Seed
Zm00001d003856	55.7029	7.44728	1.04774	7.10791	1.17813e-12	5.52039e-11	Seed v. SAM	Seed
Zm00001d003856	55.7029	8.4257	0.680412	12.3832	3.22149e-35	3.03821e-33	Seed v. Internode	Seed
Zm00001d003866	1867.55	2.05981	0.627053	3.28491	0.00102016	0.00262564	Leaf v. Internode	Leaf
Zm00001d003866	1867.55	2.58122	0.627085	4.11621	3.85151e-05	9.44366e-05	Leaf v. Reproductive	Leaf
Zm00001d003866	1867.55	6.47113	0.450302	14.3707	7.90788e-47	1.13994e-45	Leaf v. Root	Leaf
Zm00001d003866	1867.55	6.52641	0.993491	6.56916	5.0598e-11	7.73604e-10	Leaf v. SAM	Leaf
Zm00001d003866	1867.55	6.68929	0.411815	16.2434	2.48621e-59	3.0912e-58	Leaf v. Seed	Leaf
Zm00001d003867	58.2479	4.42728	0.820795	5.39389	6.89477e-08	2.42264e-07	Leaf v. Reproductive	Leaf
Zm00001d003867	58.2479	6.63711	0.83641	7.93524	2.10096e-15	2.50727e-14	Leaf v. Internode	Leaf
Zm00001d003867	58.2479	7.3783	0.602633	12.2434	1.82161e-34	1.86576e-33	Leaf v. Root	Leaf
Zm00001d003867	58.2479	8.65897	1.46962	5.89198	3.81607e-09	4.25869e-08	Leaf v. SAM	Leaf
Zm00001d003867	58.2479	9.87859	0.583357	16.934	2.52411e-64	3.66115e-63	Leaf v. Seed	Leaf
Zm00001d003869	7.5293	6.07869	0.57246	10.6185	2.4437e-26	1.03973e-25	Seed v. Leaf	Seed
Zm00001d003869	7.5293	6.85191	0.877802	7.80575	5.91466e-15	9.07566e-14	Seed v. Reproductive	Seed
Zm00001d003869	7.5293	7.1734	0.878513	8.16539	3.20405e-16	3.92969e-15	Seed v. Internode	Seed
Zm00001d003869	7.5293	7.18625	1.45459	4.94039	7.79658e-07	1.01804e-05	Seed v. SAM	Seed
Zm00001d003869	7.5293	7.52311	0.583018	12.9037	4.2889e-38	3.9328e-37	Seed v. Root	Seed
Zm00001d003877	99.7898	5.31547	0.600718	8.84852	8.8691e-19	9.59605e-18	Reproductive v. Leaf	Reproductive
Zm00001d003877	99.7898	7.72844	0.607213	12.7277	4.14755e-37	2.54442e-35	Reproductive v. Root	Reproductive
Zm00001d003877	99.7898	8.551	0.751118	11.3844	5.00379e-30	1.09416e-27	Reproductive v. Internode	Reproductive
Zm00001d003877	99.7898	8.62839	0.5868	14.7041	6.06316e-49	1.89663e-46	Reproductive v. Seed	Reproductive
Zm00001d003877	99.7898	8.70141	1.08816	7.99647	1.2804e-15	1.7789e-13	Reproductive v. SAM	Reproductive
Zm00001d003913	202.974	2.17139	0.159544	13.6099	3.49652e-42	4.15346e-40	Leaf v. Internode	Leaf
Zm00001d003913	202.974	2.19169	0.253356	8.65063	5.12146e-18	1.95342e-16	Leaf v. SAM	Leaf
Zm00001d003913	202.974	2.29111	0.160198	14.3017	2.13525e-46	2.88938e-44	Leaf v. Reproductive	Leaf
Zm00001d003913	202.974	2.66548	0.105508	25.2633	8.09547e-141	8.35463e-139	Leaf v. Seed	Leaf
Zm00001d003913	202.974	2.76086	0.114901	24.0282	1.41009e-127	1.09526e-125	Leaf v. Root	Leaf
Zm00001d003929	38.0926	3.68124	0.51161	7.1954	6.2278e-13	4.98508e-12	Seed v. Internode	Seed
Zm00001d003929	38.0926	4.04243	0.35991	11.2318	2.84715e-29	1.3493e-28	Seed v. Leaf	Seed
Zm00001d003929	38.0926	4.06193	0.353951	11.476	1.74217e-30	1.15299e-29	Seed v. Root	Seed
Zm00001d003929	38.0926	4.71913	0.526116	8.96975	2.972e-19	7.81826e-18	Seed v. Reproductive	Seed
Zm00001d003929	38.0926	4.96513	0.865077	5.73953	9.49425e-09	2.02616e-07	Seed v. SAM	Seed
Zm00001d003938	183.91	6.1107	0.440928	13.8587	1.12671e-43	8.63052e-43	Seed v. Leaf	Seed
Zm00001d003938	183.91	7.85769	0.662624	11.8584	1.94562e-32	1.70277e-30	Seed v. Reproductive	Seed
Zm00001d003938	183.91	8.06371	0.452294	17.8285	4.24967e-71	1.3222e-69	Seed v. Root	Seed
Zm00001d003938	183.91	8.57735	0.674518	12.7163	4.80278e-37	5.41925e-35	Seed v. Internode	Seed
Zm00001d003938	183.91	11.7749	1.31562	8.9501	3.55161e-19	4.59971e-17	Seed v. SAM	Seed
Zm00001d003954	20.6319	3.72607	0.373532	9.97526	1.95598e-23	1.35308e-22	Leaf v. Root	Leaf
Zm00001d003954	20.6319	4.40179	0.531477	8.28217	1.2095e-16	1.63624e-15	Leaf v. Internode	Leaf
Zm00001d003954	20.6319	4.75384	0.867166	5.48204	4.20439e-08	3.86801e-07	Leaf v. SAM	Leaf
Zm00001d003954	20.6319	8.04096	0.68511	11.7367	8.26041e-32	2.98165e-30	Leaf v. Reproductive	Leaf
Zm00001d003954	20.6319	8.05685	0.407758	19.7589	6.72531e-87	1.73377e-85	Leaf v. Seed	Leaf
Zm00001d003961	22.0867	4.59088	0.538704	8.5221	1.5669e-17	2.30227e-16	Leaf v. Internode	Leaf
Zm00001d003961	22.0867	6.1767	0.401983	15.3656	2.78558e-53	4.61157e-52	Leaf v. Root	Leaf
Zm00001d003961	22.0867	6.59042	0.995228	6.62202	3.54328e-11	5.5231e-10	Leaf v. SAM	Leaf
Zm00001d003961	22.0867	6.62838	0.607966	10.9025	1.12073e-27	2.74506e-26	Leaf v. Reproductive	Leaf
Zm00001d003961	22.0867	8.2697	0.411692	20.0871	9.56373e-90	2.6472e-88	Leaf v. Seed	Leaf
Zm00001d003966	14.4861	3.5332	0.702455	5.02978	4.91035e-07	2.21299e-06	Leaf v. Internode	Leaf
Zm00001d003966	14.4861	5.61624	0.748089	7.50744	6.02936e-14	4.07668e-13	Leaf v. Reproductive	Leaf
Zm00001d003966	14.4861	6.28555	0.533415	11.7836	4.74229e-32	4.50368e-31	Leaf v. Root	Leaf
Zm00001d003966	14.4861	7.07403	0.506694	13.9611	2.6907e-44	2.11885e-43	Leaf v. Seed	Leaf
Zm00001d003966	14.4861	8.03861	1.37201	5.85898	4.65724e-09	5.10822e-08	Leaf v. SAM	Leaf
Zm00001d003975	393.152	2.61451	0.210465	12.4225	1.97247e-35	1.31861e-33	Leaf v. Internode	Leaf
Zm00001d003975	393.152	2.72575	0.138196	19.7238	1.34777e-86	3.45797e-85	Leaf v. Seed	Leaf
Zm00001d003975	393.152	2.81536	0.210888	13.35	1.18391e-40	9.40147e-39	Leaf v. Reproductive	Leaf
Zm00001d003975	393.152	2.94357	0.151043	19.4883	1.38071e-84	4.29583e-83	Leaf v. Root	Leaf
Zm00001d003975	393.152	3.15399	0.334471	9.4298	4.10863e-21	2.5687e-19	Leaf v. SAM	Leaf
Zm00001d003986	97.2364	2.67523	0.355917	7.51644	5.62868e-14	5.8395e-13	Leaf v. Internode	Leaf
Zm00001d003986	97.2364	3.01852	0.357118	8.45245	2.85264e-17	2.67499e-16	Leaf v. Reproductive	Leaf
Zm00001d003986	97.2364	3.41142	0.567393	6.01243	1.82757e-09	2.16115e-08	Leaf v. SAM	Leaf
Zm00001d003986	97.2364	3.93697	0.256732	15.335	4.46581e-53	7.36e-52	Leaf v. Root	Leaf
Zm00001d003986	97.2364	4.84176	0.238363	20.3125	9.96209e-92	2.90429e-90	Leaf v. Seed	Leaf
Zm00001d003994	208.096	8.39563	1.26266	6.64915	2.9479e-11	1.78106e-09	Root v. SAM	Root
Zm00001d003994	208.096	7.43352	0.565211	13.1518	1.66238e-39	1.9847e-38	Root v. Leaf	Root
Zm00001d003994	208.096	11.4928	0.562137	20.4449	6.67021e-93	4.32594e-91	Root v. Seed	Root
Zm00001d003994	208.096	12.4896	0.909702	13.7293	6.77846e-43	6.45056e-41	Root v. Reproductive	Root
Zm00001d003994	208.096	11.8975	0.901554	13.1966	9.1767e-40	1.40308e-37	Root v. Internode	Root
Zm00001d004007	30.2893	6.46735	0.368522	17.5494	6.00612e-69	1.71512e-67	Root v. Seed	Root
Zm00001d004007	30.2893	6.40401	0.915727	6.99336	2.68389e-12	2.0749e-10	Root v. SAM	Root
Zm00001d004007	30.2893	8.89915	0.688873	12.9184	3.54305e-38	2.36159e-36	Root v. Reproductive	Root
Zm00001d004007	30.2893	7.09692	0.434303	16.3409	5.04679e-60	9.68601e-59	Root v. Leaf	Root
Zm00001d004007	30.2893	8.10342	0.650676	12.4538	1.33276e-35	1.44429e-33	Root v. Internode	Root
Zm00001d004021	544.102	3.66612	0.283958	12.9108	3.91144e-38	2.44879e-36	Leaf v. Reproductive	Leaf
Zm00001d004021	544.102	4.34657	0.450542	9.64743	5.04042e-22	3.62394e-20	Leaf v. SAM	Leaf
Zm00001d004021	544.102	4.39156	0.186495	23.5479	1.32058e-122	8.33152e-121	Leaf v. Seed	Leaf
Zm00001d004021	544.102	4.60225	0.284616	16.17	8.20369e-59	4.52448e-56	Leaf v. Internode	Leaf
Zm00001d004021	544.102	5.24924	0.204394	25.6819	1.86067e-145	2.0681e-143	Leaf v. Root	Leaf
Zm00001d004022	713.824	2.55082	0.403861	6.31609	2.68267e-10	1.29883e-08	Root v. SAM	Root
Zm00001d004022	713.824	2.10008	0.182779	11.4897	1.48591e-30	1.34572e-29	Root v. Leaf	Root
Zm00001d004022	713.824	2.61433	0.256467	10.1936	2.11697e-24	4.75363e-23	Root v. Reproductive	Root
Zm00001d004022	713.824	2.82844	0.169767	16.6608	2.52806e-62	5.72386e-61	Root v. Seed	Root
Zm00001d004022	713.824	2.17359	0.256222	8.48325	2.18988e-17	3.82332e-16	Root v. Internode	Root
Zm00001d004078	80.8261	2.3324	0.683054	3.41467	0.000638599	0.00170792	Leaf v. Internode	Leaf
Zm00001d004078	80.8261	5.25751	0.493426	10.6551	1.65016e-26	1.2936e-25	Leaf v. Root	Leaf
Zm00001d004078	80.8261	5.31954	0.691779	7.68965	1.47543e-14	1.0631e-13	Leaf v. Reproductive	Leaf
Zm00001d004078	80.8261	6.02843	1.10816	5.44002	5.32743e-08	4.767e-07	Leaf v. SAM	Leaf
Zm00001d004078	80.8261	6.5709	0.459109	14.3123	1.83403e-46	1.55208e-45	Leaf v. Seed	Leaf
Zm00001d004079	59.0926	2.96364	0.619572	4.78336	1.72384e-06	7.15796e-06	Leaf v. Internode	Leaf
Zm00001d004079	59.0926	5.55827	1.00721	5.51849	3.41928e-08	3.20623e-07	Leaf v. SAM	Leaf
Zm00001d004079	59.0926	5.62718	0.450437	12.4927	8.18121e-36	8.76281e-35	Leaf v. Root	Leaf
Zm00001d004079	59.0926	6.56798	0.649594	10.1109	4.94299e-24	8.68722e-23	Leaf v. Reproductive	Leaf
Zm00001d004079	59.0926	7.2949	0.431683	16.8987	4.59743e-64	6.61498e-63	Leaf v. Seed	Leaf
Zm00001d004129	2.47332	4.46103	0.608505	7.33114	2.28202e-13	5.78466e-13	Seed v. Leaf	Seed
Zm00001d004129	2.47332	5.3648	0.617933	8.68185	3.89375e-18	1.48769e-17	Seed v. Root	Seed
Zm00001d004129	2.47332	5.53806	0.928901	5.96195	2.49243e-09	1.66165e-08	Seed v. Reproductive	Seed
Zm00001d004129	2.47332	5.57029	1.53026	3.64009	0.000272544	0.00164782	Seed v. SAM	Seed
Zm00001d004129	2.47332	5.89787	0.929909	6.34241	2.26194e-10	1.28163e-09	Seed v. Internode	Seed
Zm00001d004130	11.8327	4.64297	0.571627	8.12237	4.57151e-16	8.1785e-15	Seed v. Reproductive	Seed
Zm00001d004130	11.8327	6.39142	1.13834	5.6147	1.96909e-08	3.87349e-07	Seed v. SAM	Seed
Zm00001d004130	11.8327	6.45189	0.439636	14.6755	9.25147e-49	8.34518e-48	Seed v. Leaf	Seed
Zm00001d004130	11.8327	6.72106	0.437158	15.3744	2.42944e-53	4.024e-52	Seed v. Root	Seed
Zm00001d004130	11.8327	7.46203	0.691728	10.7875	3.94271e-27	1.63687e-25	Seed v. Internode	Seed
Zm00001d004147	36.9483	8.27398	0.594972	13.9065	5.78387e-44	4.4825e-43	Seed v. Leaf	Seed
Zm00001d004147	36.9483	9.2912	0.909888	10.2114	1.76363e-24	5.4574e-23	Seed v. Internode	Seed
Zm00001d004147	36.9483	9.46287	0.912949	10.3652	3.57097e-25	1.69656e-23	Seed v. Reproductive	Seed
Zm00001d004147	36.9483	9.47885	1.50718	6.28915	3.19211e-10	9.37015e-09	Seed v. SAM	Seed
Zm00001d004147	36.9483	9.81401	0.606182	16.1899	5.94493e-59	1.19591e-57	Seed v. Root	Seed
Zm00001d004196	310.074	2.28698	0.275363	8.30534	9.95369e-17	8.85503e-16	Leaf v. Reproductive	Leaf
Zm00001d004196	310.074	2.44171	0.275286	8.86971	7.3339e-19	1.23505e-17	Leaf v. Internode	Leaf
Zm00001d004196	310.074	2.97349	0.436569	6.81104	9.68946e-12	1.62959e-10	Leaf v. SAM	Leaf
Zm00001d004196	310.074	3.68138	0.181354	20.2994	1.30246e-91	3.78007e-90	Leaf v. Seed	Leaf
Zm00001d004196	310.074	3.7111	0.198051	18.7381	2.42167e-78	6.74615e-77	Leaf v. Root	Leaf
Zm00001d004216	5.95672	5.48103	0.581869	9.41971	4.52348e-21	1.5788e-20	Seed v. Leaf	Seed
Zm00001d004216	5.95672	6.74066	0.592324	11.38	5.25915e-30	3.40879e-29	Seed v. Root	Seed
Zm00001d004216	5.95672	6.82916	1.47716	4.62318	3.77896e-06	4.09605e-05	Seed v. SAM	Seed
Zm00001d004216	5.95672	6.96378	0.895259	7.77851	7.33838e-15	1.11359e-13	Seed v. Reproductive	Seed
Zm00001d004216	5.95672	7.15674	0.895511	7.9918	1.32987e-15	1.50325e-14	Seed v. Internode	Seed
Zm00001d004230	5.88224	2.83838	0.807287	3.51595	0.00043819	0.00117294	Reproductive v. Seed	Reproductive
Zm00001d004230	5.88224	5.57775	0.868371	6.42324	1.33408e-10	6.40428e-10	Reproductive v. Leaf	Reproductive
Zm00001d004230	5.88224	6.57136	0.872743	7.52955	5.09161e-14	4.16316e-13	Reproductive v. Root	Reproductive
Zm00001d004230	5.88224	6.8122	1.10826	6.14676	7.90806e-10	1.34366e-08	Reproductive v. Internode	Reproductive
Zm00001d004230	5.88224	7.49031	1.66519	4.49818	6.85375e-06	0.000108903	Reproductive v. SAM	Reproductive
Zm00001d004279	114.278	2.23278	0.502097	4.44691	8.71144e-06	2.06116e-05	Leaf v. Root	Leaf
Zm00001d004279	114.278	6.42692	0.712167	9.02446	1.80582e-19	3.20902e-18	Leaf v. Internode	Leaf
Zm00001d004279	114.278	6.43264	0.714808	8.99912	2.27529e-19	2.60962e-18	Leaf v. Reproductive	Leaf
Zm00001d004279	114.278	6.89047	1.1459	6.01313	1.81972e-09	2.15363e-08	Leaf v. SAM	Leaf
Zm00001d004279	114.278	10.56	0.514385	20.5293	1.17744e-93	3.58807e-92	Leaf v. Seed	Leaf
Zm00001d004301	43.4224	7.93772	0.89082	8.91058	5.07659e-19	8.67684e-18	Leaf v. Internode	Leaf
Zm00001d004301	43.4224	8.5932	0.923866	9.30135	1.38679e-20	1.78027e-19	Leaf v. Reproductive	Leaf
Zm00001d004301	43.4224	8.87887	1.53193	5.79587	6.79682e-09	7.26653e-08	Leaf v. SAM	Leaf
Zm00001d004301	43.4224	9.47113	0.589681	16.0614	4.75455e-58	5.6861e-57	Leaf v. Seed	Leaf
Zm00001d004301	43.4224	10.0803	0.654203	15.4085	1.43586e-53	2.3939e-52	Leaf v. Root	Leaf
Zm00001d004305	14.1667	3.44886	0.389692	8.85023	8.7336e-19	2.77697e-18	Leaf v. Seed	Leaf
Zm00001d004305	14.1667	5.02145	0.629068	7.98237	1.43553e-15	1.14539e-14	Leaf v. Reproductive	Leaf
Zm00001d004305	14.1667	5.67666	0.448839	12.6474	1.1558e-36	1.26463e-35	Leaf v. Root	Leaf
Zm00001d004305	14.1667	6.47666	1.15701	5.59776	2.1714e-08	2.11399e-07	Leaf v. SAM	Leaf
Zm00001d004305	14.1667	7.42831	0.733914	10.1215	4.4359e-24	1.18617e-22	Leaf v. Internode	Leaf
Zm00001d004354	528.484	2.52547	0.265218	9.52224	1.69487e-21	3.63263e-20	Leaf v. Internode	Leaf
Zm00001d004354	528.484	2.82596	0.419907	6.72996	1.69704e-11	2.75579e-10	Leaf v. SAM	Leaf
Zm00001d004354	528.484	3.20392	0.190398	16.8275	1.53553e-63	3.1661e-62	Leaf v. Root	Leaf
Zm00001d004354	528.484	3.21719	0.265727	12.1071	9.68382e-34	4.11576e-32	Leaf v. Reproductive	Leaf
Zm00001d004354	528.484	4.30873	0.17479	24.6509	3.59687e-134	3.06106e-132	Leaf v. Seed	Leaf
Zm00001d004357	187.298	6.58364	0.542736	12.1305	7.28427e-34	7.12506e-32	Seed v. Reproductive	Seed
Zm00001d004357	187.298	7.16398	0.385084	18.6037	2.99882e-77	6.16993e-76	Seed v. Leaf	Seed
Zm00001d004357	187.298	7.91518	0.559664	14.1427	2.07098e-45	4.84672e-43	Seed v. Internode	Seed
Zm00001d004357	187.298	9.79681	1.09209	8.97072	2.94573e-19	3.83149e-17	Seed v. SAM	Seed
Zm00001d004357	187.298	10.136	0.43018	23.5622	9.41374e-123	1.51589e-120	Seed v. Root	Seed
Zm00001d004363	29.5585	5.78474	0.493807	11.7146	1.0732e-31	5.54751e-31	Seed v. Leaf	Seed
Zm00001d004363	29.5585	5.92006	0.708368	8.35732	6.41575e-17	1.27164e-15	Seed v. Reproductive	Seed
Zm00001d004363	29.5585	8.62924	1.3508	6.38823	1.67817e-10	5.14874e-09	Seed v. SAM	Seed
Zm00001d004363	29.5585	8.92679	0.81045	11.0146	3.24937e-28	1.52316e-26	Seed v. Internode	Seed
Zm00001d004363	29.5585	9.33149	0.534052	17.473	2.30088e-68	6.40964e-67	Seed v. Root	Seed
Zm00001d004371	1.6588	4.61197	1.24017	3.71882	0.000200159	0.00126403	Root v. SAM	Root
Zm00001d004371	1.6588	5.13121	0.457883	11.2064	3.79333e-29	2.36848e-28	Root v. Seed	Root
Zm00001d004371	1.6588	4.45956	0.503436	8.85824	8.12844e-19	4.55565e-18	Root v. Leaf	Root
Zm00001d004371	1.6588	5.69486	0.760964	7.48375	7.22331e-14	5.79074e-13	Root v. Reproductive	Root
Zm00001d004371	1.6588	5.72166	0.760179	7.52673	5.20273e-14	6.21852e-13	Root v. Internode	Root
Zm00001d004380	307.84	5.36723	0.728874	7.36372	1.78857e-13	1.15423e-12	Leaf v. Reproductive	Leaf
Zm00001d004380	307.84	8.10276	1.1771	6.88364	5.83432e-12	1.01017e-10	Leaf v. SAM	Leaf
Zm00001d004380	307.84	8.13677	0.739298	11.0061	3.5724e-28	1.36214e-26	Leaf v. Internode	Leaf
Zm00001d004380	307.84	8.62548	0.530338	16.2641	1.77345e-59	3.3665e-58	Leaf v. Root	Leaf
Zm00001d004380	307.84	9.97789	0.502822	19.8438	1.24739e-87	3.26525e-86	Leaf v. Seed	Leaf
Zm00001d004392	303.177	2.26149	0.144401	15.6611	2.78859e-55	3.04726e-54	Leaf v. Seed	Leaf
Zm00001d004392	303.177	2.54922	0.220459	11.5632	6.32771e-31	2.13585e-29	Leaf v. Reproductive	Leaf
Zm00001d004392	303.177	2.88051	0.220522	13.0622	5.41388e-39	4.81867e-37	Leaf v. Internode	Leaf
Zm00001d004392	303.177	2.97689	0.349891	8.50805	1.76888e-17	6.31942e-16	Leaf v. SAM	Leaf
Zm00001d004392	303.177	3.17168	0.158222	20.0458	2.19695e-89	7.46125e-88	Leaf v. Root	Leaf
Zm00001d004412	5.93966	5.08272	0.713413	7.12451	1.04451e-12	8.11614e-12	Seed v. Internode	Seed
Zm00001d004412	5.93966	5.34287	0.486326	10.9862	4.4532e-28	2.01976e-27	Seed v. Leaf	Seed
Zm00001d004412	5.93966	5.81273	1.26319	4.60161	4.19233e-06	4.48291e-05	Seed v. SAM	Seed
Zm00001d004412	5.93966	5.98323	0.491214	12.1805	3.94934e-34	3.06037e-33	Seed v. Root	Seed
Zm00001d004412	5.93966	6.11388	0.756134	8.08571	6.18044e-16	1.0927e-14	Seed v. Reproductive	Seed
Zm00001d004424	6.10546	4.34042	0.44628	9.72576	2.34148e-22	1.08912e-21	Root v. Seed	Root
Zm00001d004424	6.10546	4.79951	0.509214	9.42534	4.28729e-21	2.66933e-20	Root v. Leaf	Root
Zm00001d004424	6.10546	4.77457	1.14531	4.16881	3.06194e-05	0.000275526	Root v. SAM	Root
Zm00001d004424	6.10546	7.2185	0.787424	9.16724	4.85296e-20	7.39982e-19	Root v. Reproductive	Root
Zm00001d004424	6.10546	5.94659	0.75985	7.826	5.03631e-15	6.74236e-14	Root v. Internode	Root
Zm00001d004437	33.066	3.06775	0.582464	5.26685	1.38784e-07	4.68504e-07	Reproductive v. Leaf	Reproductive
Zm00001d004437	33.066	6.02715	0.723653	8.32878	8.16767e-17	4.30888e-15	Reproductive v. Internode	Reproductive
Zm00001d004437	33.066	6.43905	1.04877	6.13963	8.27131e-10	4.14415e-08	Reproductive v. SAM	Reproductive
Zm00001d004437	33.066	6.67588	0.593492	11.2485	2.35616e-29	7.97007e-28	Reproductive v. Root	Reproductive
Zm00001d004437	33.066	7.4035	0.576347	12.8456	9.10979e-38	1.27918e-35	Reproductive v. Seed	Reproductive
Zm00001d004438	886.543	2.39459	0.323368	7.40514	1.31008e-13	1.67439e-12	Seed v. Reproductive	Seed
Zm00001d004438	886.543	2.87671	0.220341	13.0557	5.89485e-39	3.87102e-38	Seed v. Leaf	Seed
Zm00001d004438	886.543	3.44777	0.223714	15.4115	1.36929e-53	2.28292e-52	Seed v. Root	Seed
Zm00001d004438	886.543	3.46132	0.323647	10.6947	1.07742e-26	4.23911e-25	Seed v. Internode	Seed
Zm00001d004438	886.543	3.46265	0.523547	6.61382	3.7452e-11	1.29903e-09	Seed v. SAM	Seed
Zm00001d004439	14.8291	2.25465	0.366049	6.15942	7.30117e-10	2.41744e-09	Leaf v. Root	Leaf
Zm00001d004439	14.8291	4.25982	0.865005	4.92462	8.45263e-07	5.81275e-06	Leaf v. SAM	Leaf
Zm00001d004439	14.8291	4.96462	0.55288	8.97956	2.71846e-19	4.74616e-18	Leaf v. Internode	Leaf
Zm00001d004439	14.8291	5.42462	0.579534	9.3603	7.95097e-21	1.04635e-19	Leaf v. Reproductive	Leaf
Zm00001d004439	14.8291	5.50758	0.372202	14.7973	1.52499e-49	1.41147e-48	Leaf v. Seed	Leaf
Zm00001d004440	76.6962	5.40963	0.621746	8.7007	3.29846e-18	3.37291e-17	Leaf v. Reproductive	Leaf
Zm00001d004440	76.6962	6.30217	0.627653	10.0409	1.00802e-23	2.61181e-22	Leaf v. Internode	Leaf
Zm00001d004440	76.6962	6.52552	1.01038	6.45849	1.05751e-10	1.53059e-09	Leaf v. SAM	Leaf
Zm00001d004440	76.6962	7.64118	0.425799	17.9455	5.20484e-72	9.42942e-71	Leaf v. Seed	Leaf
Zm00001d004440	76.6962	8.92364	0.484597	18.4145	1.00438e-75	2.69558e-74	Leaf v. Root	Leaf
Zm00001d004442	33.1909	2.17496	0.490236	4.43655	9.14124e-06	1.60278e-05	Leaf v. Seed	Leaf
Zm00001d004442	33.1909	6.14123	1.2598	4.87477	1.08934e-06	7.27042e-06	Leaf v. SAM	Leaf
Zm00001d004442	33.1909	7.20905	0.818401	8.8087	1.266e-18	2.06881e-17	Leaf v. Internode	Leaf
Zm00001d004442	33.1909	7.48646	0.837353	8.94063	3.86942e-19	4.36011e-18	Leaf v. Reproductive	Leaf
Zm00001d004442	33.1909	8.61756	0.598688	14.3941	5.63656e-47	8.15017e-46	Leaf v. Root	Leaf
Zm00001d004443	264.006	3.64133	0.412165	8.83466	1.00404e-18	5.60725e-18	Leaf v. Root	Leaf
Zm00001d004443	264.006	5.83569	0.577909	10.0979	5.64194e-24	1.49958e-22	Leaf v. Internode	Leaf
Zm00001d004443	264.006	5.95155	0.579184	10.2757	9.06398e-25	1.7084e-23	Leaf v. Reproductive	Leaf
Zm00001d004443	264.006	8.11678	0.951864	8.52724	1.49881e-17	5.38802e-16	Leaf v. SAM	Leaf
Zm00001d004443	264.006	9.06468	0.398673	22.7372	1.92301e-114	9.63053e-113	Leaf v. Seed	Leaf
Zm00001d004452	336.402	6.98133	0.617219	11.3109	1.15831e-29	4.97036e-28	Leaf v. Internode	Leaf
Zm00001d004452	336.402	7.76534	0.623776	12.4489	1.41727e-35	6.95409e-34	Leaf v. Reproductive	Leaf
Zm00001d004452	336.402	8.14033	0.997365	8.16183	3.29975e-16	9.99975e-15	Leaf v. SAM	Leaf
Zm00001d004452	336.402	8.49552	0.411452	20.6477	1.02477e-94	3.18904e-93	Leaf v. Seed	Leaf
Zm00001d004452	336.402	9.56075	0.456437	20.9465	2.02067e-97	8.13469e-96	Leaf v. Root	Leaf
Zm00001d004478	1526.27	3.48851	0.328794	10.61	2.6771e-26	8.82415e-25	Leaf v. Internode	Leaf
Zm00001d004478	1526.27	3.73191	0.328903	11.3465	7.71609e-30	2.34955e-28	Leaf v. Reproductive	Leaf
Zm00001d004478	1526.27	4.04586	0.520291	7.77614	7.47719e-15	1.89126e-13	Leaf v. SAM	Leaf
Zm00001d004478	1526.27	5.22808	0.215983	24.206	1.92315e-129	1.41507e-127	Leaf v. Seed	Leaf
Zm00001d004478	1526.27	7.06021	0.237236	29.7602	1.27811e-194	3.87081e-192	Leaf v. Root	Leaf
Zm00001d004496	9.02791	4.9353	0.852572	5.78871	7.0927e-09	2.34459e-07	Root v. SAM	Root
Zm00001d004496	9.02791	7.44866	0.376753	19.7707	5.32827e-87	2.7526e-85	Root v. Seed	Root
Zm00001d004496	9.02791	5.85824	0.571736	10.2464	1.22842e-24	2.82877e-23	Root v. Reproductive	Root
Zm00001d004496	9.02791	5.59205	0.402094	13.9073	5.71844e-44	7.67676e-43	Root v. Leaf	Root
Zm00001d004496	9.02791	6.50568	0.610378	10.6585	1.59225e-26	7.08597e-25	Root v. Internode	Root
Zm00001d004513	1416.21	2.08836	0.305752	6.83025	8.47687e-12	4.62481e-11	Leaf v. Reproductive	Leaf
Zm00001d004513	1416.21	2.29794	0.483501	4.75272	2.00694e-06	1.25147e-05	Leaf v. SAM	Leaf
Zm00001d004513	1416.21	3.01428	0.219393	13.7392	5.91436e-43	7.74144e-42	Leaf v. Root	Leaf
Zm00001d004513	1416.21	3.68859	0.305994	12.0545	1.83744e-33	1.04319e-31	Leaf v. Internode	Leaf
Zm00001d004513	1416.21	3.83767	0.200698	19.1216	1.66982e-81	3.82542e-80	Leaf v. Seed	Leaf
Zm00001d004526	196.027	3.54469	0.259191	13.676	1.41335e-42	1.8318e-41	Root v. Leaf	Root
Zm00001d004526	196.027	5.09234	0.366482	13.8952	6.77322e-44	6.92534e-42	Root v. Reproductive	Root
Zm00001d004526	196.027	2.16415	0.568389	3.80752	0.00014037	0.000947406	Root v. SAM	Root
Zm00001d004526	196.027	3.17379	0.361481	8.77996	1.63528e-18	3.23962e-17	Root v. Internode	Root
Zm00001d004526	196.027	7.70914	0.256842	30.0151	6.24236e-198	4.90635e-195	Root v. Seed	Root
Zm00001d004534	23.9167	6.46638	0.467152	13.8421	1.41959e-43	1.88808e-42	Root v. Leaf	Root
Zm00001d004534	23.9167	6.07656	0.406337	14.9545	1.45577e-50	2.17548e-49	Root v. Seed	Root
Zm00001d004534	23.9167	3.09411	0.913628	3.38662	0.000707602	0.00346795	Root v. SAM	Root
Zm00001d004534	23.9167	4.60405	0.592309	7.77306	7.66122e-15	6.84914e-14	Root v. Reproductive	Root
Zm00001d004534	23.9167	6.28839	0.625262	10.0572	8.53797e-24	2.97289e-22	Root v. Internode	Root
Zm00001d004554	117.352	2.85432	0.227814	12.5292	5.16806e-36	6.11535e-34	Reproductive v. Seed	Reproductive
Zm00001d004554	117.352	3.31696	0.238047	13.9341	3.93277e-44	4.33121e-42	Reproductive v. Leaf	Reproductive
Zm00001d004554	117.352	3.37049	0.29036	11.608	3.75406e-31	9.55887e-29	Reproductive v. Internode	Reproductive
Zm00001d004554	117.352	3.71033	0.414459	8.95223	3.48356e-19	7.31269e-17	Reproductive v. SAM	Reproductive
Zm00001d004554	117.352	4.05368	0.238671	16.9844	1.07105e-64	3.31752e-62	Reproductive v. Root	Reproductive
Zm00001d004555	151.434	4.03272	0.886097	4.55111	5.33643e-06	2.05634e-05	Leaf v. Internode	Leaf
Zm00001d004555	151.434	4.23005	0.886628	4.77094	1.8337e-06	5.37847e-06	Leaf v. Reproductive	Leaf
Zm00001d004555	151.434	4.26989	0.635624	6.71763	1.84701e-11	6.82008e-11	Leaf v. Root	Leaf
Zm00001d004555	151.434	6.37276	1.41436	4.50574	6.61426e-06	3.62461e-05	Leaf v. SAM	Leaf
Zm00001d004555	151.434	7.68566	0.590594	13.0134	1.0262e-38	6.69391e-38	Leaf v. Seed	Leaf
Zm00001d004592	6.48723	6.10522	0.452913	13.4799	2.05407e-41	2.15466e-40	Root v. Seed	Root
Zm00001d004592	6.48723	5.35586	1.1565	4.63108	3.63763e-06	4.78538e-05	Root v. SAM	Root
Zm00001d004592	6.48723	5.14552	0.686905	7.49088	6.84144e-14	5.50136e-13	Root v. Reproductive	Root
Zm00001d004592	6.48723	3.00973	0.448051	6.71737	1.85032e-11	6.83093e-11	Root v. Leaf	Root
Zm00001d004592	6.48723	7.30892	0.756557	9.66076	4.42546e-22	1.26439e-20	Root v. Internode	Root
Zm00001d004602	4.21738	5.1669	0.921349	5.60797	2.04711e-08	8.69922e-08	Reproductive v. Root	Reproductive
Zm00001d004602	4.21738	5.39704	0.93221	5.78951	7.05929e-09	2.7748e-08	Reproductive v. Leaf	Reproductive
Zm00001d004602	4.21738	7.95033	1.20081	6.62079	3.57283e-11	7.75638e-10	Reproductive v. Internode	Reproductive
Zm00001d004602	4.21738	8.2539	1.76879	4.66642	3.0649e-06	5.51587e-05	Reproductive v. SAM	Reproductive
Zm00001d004602	4.21738	9.19052	0.90104	10.1999	1.98479e-24	8.69728e-23	Reproductive v. Seed	Reproductive
Zm00001d004611	35.5542	7.40992	0.376508	19.6807	3.15795e-86	1.6038e-84	Root v. Seed	Root
Zm00001d004611	35.5542	2.76126	0.354384	7.79172	6.61053e-15	3.00124e-14	Root v. Leaf	Root
Zm00001d004611	35.5542	5.29427	0.517885	10.2229	1.56635e-24	3.5628e-23	Root v. Reproductive	Root
Zm00001d004611	35.5542	4.50093	0.802208	5.61067	2.01542e-08	5.84878e-07	Root v. SAM	Root
Zm00001d004611	35.5542	3.52526	0.495845	7.1096	1.16379e-12	1.18342e-11	Root v. Internode	Root
Zm00001d004624	752.452	8.14503	0.476516	17.0929	1.67652e-65	3.65303e-64	Root v. Leaf	Root
Zm00001d004624	752.452	11.4552	0.717509	15.9652	2.23204e-57	4.89715e-55	Root v. Reproductive	Root
Zm00001d004624	752.452	6.24871	1.03918	6.01314	1.81967e-09	7.14917e-08	Root v. SAM	Root
Zm00001d004624	752.452	11.3912	0.707114	16.1094	2.18978e-58	1.12896e-55	Root v. Internode	Root
Zm00001d004624	752.452	10.3105	0.45008	22.9081	3.85707e-116	5.05261e-114	Root v. Seed	Root
Zm00001d004633	12.5042	5.08119	0.531914	9.55265	1.26417e-21	8.07498e-21	Leaf v. Root	Leaf
Zm00001d004633	12.5042	5.28663	0.764862	6.91188	4.78288e-12	2.6782e-11	Leaf v. Reproductive	Leaf
Zm00001d004633	12.5042	6.14016	0.790246	7.76994	7.85206e-15	8.84109e-14	Leaf v. Internode	Leaf
Zm00001d004633	12.5042	6.15924	1.3027	4.72807	2.26662e-06	1.39435e-05	Leaf v. SAM	Leaf
Zm00001d004633	12.5042	7.26782	0.522947	13.8978	6.53207e-44	5.05023e-43	Leaf v. Seed	Leaf
Zm00001d004671	23.6804	28.9575	1.34607	21.5126	1.18775e-102	1.34021e-99	Root v. Reproductive	Root
Zm00001d004671	23.6804	6.36283	0.924111	6.88536	5.76414e-12	2.19875e-11	Root v. Leaf	Root
Zm00001d004671	23.6804	23.9507	2.14722	11.1543	6.82568e-29	4.00612e-26	Root v. SAM	Root
Zm00001d004671	23.6804	12.0096	0.865107	13.8822	8.11658e-44	9.32926e-43	Root v. Seed	Root
Zm00001d004671	23.6804	9.06691	1.34262	6.75315	1.44666e-11	1.2784e-10	Root v. Internode	Root
Zm00001d004672	203.097	4.17082	0.547476	7.61827	2.57088e-14	1.80795e-13	Leaf v. Reproductive	Leaf
Zm00001d004672	203.097	4.36651	0.547358	7.97743	1.49415e-15	1.80684e-14	Leaf v. Internode	Leaf
Zm00001d004672	203.097	6.38183	0.395397	16.1403	1.32855e-58	2.48199e-57	Leaf v. Root	Leaf
Zm00001d004672	203.097	7.23956	0.894682	8.09177	5.88053e-16	1.70482e-14	Leaf v. SAM	Leaf
Zm00001d004672	203.097	7.3507	0.367153	20.0208	3.62895e-89	9.9257e-88	Leaf v. Seed	Leaf
Zm00001d004679	7.40722	7.2353	1.2229	5.91649	3.2888e-09	1.53571e-08	Reproductive v. Root	Reproductive
Zm00001d004679	7.40722	7.8183	1.1744	6.65727	2.78953e-11	2.52673e-10	Reproductive v. Seed	Reproductive
Zm00001d004679	7.40722	10.8853	1.53972	7.06966	1.55315e-12	4.25685e-11	Reproductive v. Internode	Reproductive
Zm00001d004679	7.40722	11.5453	1.2263	9.4148	4.74004e-21	6.36845e-20	Reproductive v. Leaf	Reproductive
Zm00001d004679	7.40722	25.0366	2.22971	11.2286	2.95036e-29	1.02228e-26	Reproductive v. SAM	Reproductive
Zm00001d004687	42.3285	7.15723	0.687331	10.4131	2.16102e-25	1.6147e-24	Root v. Leaf	Root
Zm00001d004687	42.3285	6.10627	1.47494	4.14	3.47306e-05	0.000305543	Root v. SAM	Root
Zm00001d004687	42.3285	9.17335	1.01914	9.00105	2.23558e-19	3.20322e-18	Root v. Reproductive	Root
Zm00001d004687	42.3285	9.20638	0.647109	14.2269	6.23557e-46	7.72102e-45	Root v. Seed	Root
Zm00001d004687	42.3285	7.8493	0.967259	8.115	4.85794e-16	7.33321e-15	Root v. Internode	Root
Zm00001d004700	1607.66	8.31702	0.505082	16.4667	6.36675e-61	1.37278e-59	Root v. Seed	Root
Zm00001d004700	1607.66	2.11159	0.541222	3.90152	9.55915e-05	0.00020402	Root v. Leaf	Root
Zm00001d004700	1607.66	4.34976	0.760076	5.7228	1.04785e-08	4.59801e-08	Root v. Reproductive	Root
Zm00001d004700	1607.66	4.68768	1.19676	3.91698	8.96635e-05	0.000658615	Root v. SAM	Root
Zm00001d004700	1607.66	2.19164	0.759862	2.88426	0.00392336	0.00888886	Root v. Internode	Root
Zm00001d004705	322.921	4.62947	0.562477	8.23051	1.86415e-16	2.46465e-15	Leaf v. Internode	Leaf
Zm00001d004705	322.921	4.68596	0.403313	11.6187	3.31278e-31	3.06583e-30	Leaf v. Root	Leaf
Zm00001d004705	322.921	5.50083	0.564252	9.74889	1.86503e-22	2.86263e-21	Leaf v. Reproductive	Leaf
Zm00001d004705	322.921	8.09163	0.377648	21.4264	7.58777e-102	2.78207e-100	Leaf v. Seed	Leaf
Zm00001d004705	322.921	8.9394	0.950547	9.40447	5.22904e-21	3.21329e-19	Leaf v. SAM	Leaf
Zm00001d004716	1115.79	2.24937	0.264324	8.5099	1.7409e-17	2.54461e-16	Leaf v. Internode	Leaf
Zm00001d004716	1115.79	2.69473	0.26447	10.1892	2.21651e-24	4.04631e-23	Leaf v. Reproductive	Leaf
Zm00001d004716	1115.79	3.10053	0.189715	16.3431	4.87234e-60	9.3621e-59	Leaf v. Root	Leaf
Zm00001d004716	1115.79	3.39104	0.173535	19.541	4.92275e-85	1.21293e-83	Leaf v. Seed	Leaf
Zm00001d004716	1115.79	3.7289	0.418954	8.9005	5.55962e-19	2.45983e-17	Leaf v. SAM	Leaf
Zm00001d004723	137.54	2.91887	0.32364	9.01889	1.90004e-19	2.19761e-18	Leaf v. Reproductive	Leaf
Zm00001d004723	137.54	3.63375	0.212934	17.0652	2.69599e-65	4.01318e-64	Leaf v. Seed	Leaf
Zm00001d004723	137.54	3.67218	0.324602	11.3129	1.13328e-29	4.87483e-28	Leaf v. Internode	Leaf
Zm00001d004723	137.54	4.55569	0.521874	8.72947	2.55867e-18	1.0306e-16	Leaf v. SAM	Leaf
Zm00001d004723	137.54	10.0416	0.324805	30.9159	7.30064e-210	3.21335e-207	Leaf v. Root	Leaf
Zm00001d004728	184.784	9.22133	0.523595	17.6116	2.00797e-69	4.76185e-68	Root v. Leaf	Root
Zm00001d004728	184.784	12.0595	0.820042	14.706	5.89997e-49	8.39657e-47	Root v. Reproductive	Root
Zm00001d004728	184.784	3.22471	1.05327	3.06162	0.00220146	0.00860798	Root v. SAM	Root
Zm00001d004728	184.784	7.10368	0.678692	10.4667	1.22838e-25	5.045e-24	Root v. Internode	Root
Zm00001d004728	184.784	10.9083	0.496729	21.9602	6.92647e-107	7.07894e-105	Root v. Seed	Root
Zm00001d004729	312.532	3.4346	0.967419	3.55027	0.000384839	0.00212879	Root v. SAM	Root
Zm00001d004729	312.532	13.2347	0.779364	16.9814	1.12692e-64	3.4567e-62	Root v. Reproductive	Root
Zm00001d004729	312.532	7.92301	0.625781	12.661	9.72612e-37	1.20156e-34	Root v. Internode	Root
Zm00001d004729	312.532	11.4633	0.511799	22.398	4.11837e-111	2.25085e-109	Root v. Leaf	Root
Zm00001d004729	312.532	12.2358	0.468077	26.1406	1.26144e-150	4.24911e-148	Root v. Seed	Root
Zm00001d004734	1579.4	2.36035	0.249259	9.46946	2.81281e-21	9.2958e-20	Seed v. Reproductive	Seed
Zm00001d004734	1579.4	2.45423	0.172315	14.2427	4.97673e-46	6.19716e-45	Seed v. Root	Seed
Zm00001d004734	1579.4	3.18845	0.40336	7.90473	2.68526e-15	2.00571e-13	Seed v. SAM	Seed
Zm00001d004734	1579.4	3.4274	0.170078	20.152	2.58499e-90	7.27988e-89	Seed v. Leaf	Seed
Zm00001d004734	1579.4	3.5953	0.249523	14.4087	4.56056e-47	1.26392e-44	Seed v. Internode	Seed
Zm00001d004738	133.423	6.57445	0.820223	8.01545	1.09738e-15	1.34227e-14	Leaf v. Internode	Leaf
Zm00001d004738	133.423	8.58555	0.553322	15.5164	2.68814e-54	2.85258e-53	Leaf v. Seed	Leaf
Zm00001d004738	133.423	8.91532	0.862543	10.3361	4.83862e-25	9.32377e-24	Leaf v. Reproductive	Leaf
Zm00001d004738	133.423	10.5166	1.5141	6.94573	3.7652e-12	6.6595e-11	Leaf v. SAM	Leaf
Zm00001d004738	133.423	10.5422	0.635816	16.5806	9.6292e-62	1.92882e-60	Leaf v. Root	Leaf
Zm00001d004753	247.032	3.01536	0.868631	3.47139	0.000517778	0.00169062	Leaf v. SAM	Leaf
Zm00001d004753	247.032	3.13292	0.393903	7.95354	1.81254e-15	8.50515e-15	Leaf v. Root	Leaf
Zm00001d004753	247.032	3.7734	0.5496	6.86572	6.61548e-12	5.51226e-11	Leaf v. Internode	Leaf
Zm00001d004753	247.032	4.94196	0.551642	8.95864	3.28712e-19	3.72622e-18	Leaf v. Reproductive	Leaf
Zm00001d004753	247.032	6.94228	0.366214	18.9569	3.8752e-80	8.62693e-79	Leaf v. Seed	Leaf
Zm00001d004754	11.4452	3.83169	1.16894	3.27791	0.00104578	0.00474152	Root v. SAM	Root
Zm00001d004754	11.4452	3.75802	0.533228	7.04767	1.8194e-12	7.14238e-12	Root v. Leaf	Root
Zm00001d004754	11.4452	8.34571	0.862944	9.67121	3.9962e-22	7.37047e-21	Root v. Reproductive	Root
Zm00001d004754	11.4452	7.77979	0.529428	14.6947	6.97054e-49	9.7709e-48	Root v. Seed	Root
Zm00001d004754	11.4452	7.03294	0.842022	8.35244	6.68641e-17	1.11748e-15	Root v. Internode	Root
Zm00001d004805	25.8664	7.42179	0.760517	9.75888	1.69006e-22	6.23053e-21	Seed v. Reproductive	Seed
Zm00001d004805	25.8664	7.6211	0.510784	14.9204	2.42902e-50	2.30027e-49	Seed v. Leaf	Seed
Zm00001d004805	25.8664	7.70735	0.508312	15.1626	6.25201e-52	9.84661e-51	Seed v. Root	Seed
Zm00001d004805	25.8664	7.97613	1.31718	6.05546	1.40016e-09	3.56852e-08	Seed v. SAM	Seed
Zm00001d004805	25.8664	8.23946	0.785159	10.494	9.20444e-26	3.25285e-24	Seed v. Internode	Seed
Zm00001d004862	5.92379	4.05345	0.604042	6.71055	1.93895e-11	1.17783e-10	Root v. Reproductive	Root
Zm00001d004862	5.92379	5.85897	0.42281	13.8572	1.15024e-43	1.31568e-42	Root v. Seed	Root
Zm00001d004862	5.92379	4.13082	0.985302	4.19245	2.75964e-05	0.000254098	Root v. SAM	Root
Zm00001d004862	5.92379	2.09878	0.402974	5.20824	1.90644e-07	5.24753e-07	Root v. Leaf	Root
Zm00001d004862	5.92379	3.36248	0.572644	5.87185	4.30966e-09	2.71087e-08	Root v. Internode	Root
Zm00001d004864	1.98394	4.11449	0.659267	6.24101	4.34758e-10	9.48248e-10	Seed v. Leaf	Seed
Zm00001d004864	1.98394	4.29117	0.991396	4.32841	1.5019e-05	5.31666e-05	Seed v. Reproductive	Seed
Zm00001d004864	1.98394	5.22582	1.64297	3.18071	0.00146916	0.00685849	Seed v. SAM	Seed
Zm00001d004864	1.98394	5.55337	1.00119	5.54676	2.91007e-08	1.23047e-07	Seed v. Internode	Seed
Zm00001d004864	1.98394	5.55751	0.671106	8.28112	1.22027e-16	4.34122e-16	Seed v. Root	Seed
Zm00001d004881	97.2946	4.60342	0.824042	5.58638	2.31846e-08	2.23822e-07	Leaf v. SAM	Leaf
Zm00001d004881	97.2946	4.75664	0.37174	12.7956	1.73442e-37	1.9481e-36	Leaf v. Root	Leaf
Zm00001d004881	97.2946	5.56596	0.523849	10.6251	2.27705e-26	7.57015e-25	Leaf v. Internode	Leaf
Zm00001d004881	97.2946	6.24457	0.532726	11.7219	9.84325e-32	3.52348e-30	Leaf v. Reproductive	Leaf
Zm00001d004881	97.2946	7.54449	0.359904	20.9625	1.44296e-97	4.79037e-96	Leaf v. Seed	Leaf
Zm00001d004894	7911.27	3.75721	0.633238	5.93334	2.96838e-09	1.22118e-08	Leaf v. Reproductive	Leaf
Zm00001d004894	7911.27	4.12782	0.633239	6.51858	7.09778e-11	5.26959e-10	Leaf v. Internode	Leaf
Zm00001d004894	7911.27	7.79817	0.454523	17.1568	5.59099e-66	1.23043e-64	Leaf v. Root	Leaf
Zm00001d004894	7911.27	7.98257	1.00241	7.96342	1.67346e-15	4.61429e-14	Leaf v. SAM	Leaf
Zm00001d004894	7911.27	8.61157	0.41574	20.7138	2.59972e-95	8.21685e-94	Leaf v. Seed	Leaf
Zm00001d004899	24.5717	7.5708	0.76906	9.84422	7.26002e-23	1.42115e-21	Root v. Reproductive	Root
Zm00001d004899	24.5717	7.46214	0.485899	15.3574	3.16057e-53	5.20887e-52	Root v. Seed	Root
Zm00001d004899	24.5717	6.56762	1.16587	5.63324	1.76856e-08	5.22197e-07	Root v. SAM	Root
Zm00001d004899	24.5717	4.28693	0.487028	8.80223	1.34127e-18	7.43273e-18	Root v. Leaf	Root
Zm00001d004899	24.5717	8.34994	0.798758	10.4537	1.4099e-25	5.76284e-24	Root v. Internode	Root
Zm00001d004903	140.79	2.0974	0.421513	4.97589	6.49485e-07	1.21277e-06	Leaf v. Seed	Leaf
Zm00001d004903	140.79	3.15545	1.01798	3.09972	0.00193703	0.00536521	Leaf v. SAM	Leaf
Zm00001d004903	140.79	3.94455	0.644307	6.12216	9.23159e-10	5.98233e-09	Leaf v. Internode	Leaf
Zm00001d004903	140.79	5.3849	0.649617	8.28934	1.13877e-16	1.00772e-15	Leaf v. Reproductive	Leaf
Zm00001d004903	140.79	8.91636	0.494311	18.038	9.80978e-73	2.47766e-71	Leaf v. Root	Leaf
Zm00001d004909	7.48523	5.90236	1.3809	4.27429	1.91746e-05	4.89477e-05	Reproductive v. Leaf	Reproductive
Zm00001d004909	7.48523	7.69017	1.33443	5.76289	8.26868e-09	5.07702e-08	Reproductive v. Seed	Reproductive
Zm00001d004909	7.48523	9.63356	1.40211	6.87077	6.38557e-12	4.11927e-11	Reproductive v. Root	Reproductive
Zm00001d004909	7.48523	10.4214	1.73772	5.99721	2.00738e-09	3.12402e-08	Reproductive v. Internode	Reproductive
Zm00001d004909	7.48523	24.9121	2.50388	9.94938	2.53755e-23	7.08518e-21	Reproductive v. SAM	Reproductive
Zm00001d004912	79.9907	2.04452	0.172507	11.8518	2.10583e-32	1.11294e-31	Leaf v. Seed	Leaf
Zm00001d004912	79.9907	2.16036	0.262434	8.23199	1.84123e-16	2.43539e-15	Leaf v. Internode	Leaf
Zm00001d004912	79.9907	2.7915	0.265283	10.5228	6.78566e-26	1.41803e-24	Leaf v. Reproductive	Leaf
Zm00001d004912	79.9907	3.4011	0.190389	17.864	2.24967e-71	5.52559e-70	Leaf v. Root	Leaf
Zm00001d004912	79.9907	3.40861	0.426861	7.98528	1.40199e-15	3.89941e-14	Leaf v. SAM	Leaf
Zm00001d004941	5.88356	4.90536	0.90856	5.39905	6.69955e-08	3.5568e-07	Seed v. Reproductive	Seed
Zm00001d004941	5.88356	5.69637	0.623499	9.13613	6.47254e-20	2.1552e-19	Seed v. Leaf	Seed
Zm00001d004941	5.88356	6.61742	0.948925	6.9736	3.08929e-12	2.23553e-11	Seed v. Internode	Seed
Zm00001d004941	5.88356	6.80639	1.56793	4.341	1.41837e-05	0.000130292	Seed v. SAM	Seed
Zm00001d004941	5.88356	7.01928	0.634566	11.0615	1.92744e-28	1.17155e-27	Seed v. Root	Seed
Zm00001d004953	2.31562	3.72764	0.810386	4.59983	4.22835e-06	1.6511e-05	Seed v. Reproductive	Seed
Zm00001d004953	2.31562	4.2582	0.552732	7.70391	1.31966e-14	3.52967e-14	Seed v. Leaf	Seed
Zm00001d004953	2.31562	5.42075	1.40526	3.85747	0.000114568	0.000788599	Seed v. SAM	Seed
Zm00001d004953	2.31562	5.45812	0.562063	9.71086	2.71042e-22	1.25754e-21	Seed v. Root	Seed
Zm00001d004953	2.31562	5.74835	0.851233	6.75297	1.44845e-11	9.64023e-11	Seed v. Internode	Seed
Zm00001d004977	491.229	3.29208	0.249048	13.2187	6.84822e-40	5.02803e-38	Leaf v. Reproductive	Leaf
Zm00001d004977	491.229	3.56079	0.249041	14.298	2.2514e-46	3.9285e-44	Leaf v. Internode	Leaf
Zm00001d004977	491.229	3.6606	0.394685	9.27475	1.78032e-20	1.01201e-18	Leaf v. SAM	Leaf
Zm00001d004977	491.229	3.83269	0.163514	23.4395	1.69192e-121	1.041e-119	Leaf v. Seed	Leaf
Zm00001d004977	491.229	4.64149	0.179167	25.906	5.70663e-148	6.56382e-146	Leaf v. Root	Leaf
Zm00001d004978	528.438	2.73467	0.245414	11.1431	7.73597e-29	3.14375e-27	Leaf v. Internode	Leaf
Zm00001d004978	528.438	2.90598	0.245653	11.8296	2.74442e-32	1.04171e-30	Leaf v. Reproductive	Leaf
Zm00001d004978	528.438	3.35665	0.161221	20.8202	2.83971e-96	9.11813e-95	Leaf v. Seed	Leaf
Zm00001d004978	528.438	3.96607	0.390406	10.1588	3.02658e-24	3.28458e-22	Leaf v. SAM	Leaf
Zm00001d004978	528.438	5.03898	0.177313	28.4186	1.19138e-177	2.4277e-175	Leaf v. Root	Leaf
Zm00001d005010	11.8776	2.07565	0.478507	4.33775	1.43946e-05	3.33952e-05	Leaf v. Root	Leaf
Zm00001d005010	11.8776	5.652	0.736338	7.67583	1.64351e-14	1.79617e-13	Leaf v. Internode	Leaf
Zm00001d005010	11.8776	6.03168	0.48286	12.4916	8.29949e-36	4.91818e-35	Leaf v. Seed	Leaf
Zm00001d005010	11.8776	6.18989	1.27494	4.85503	1.20366e-06	7.95042e-06	Leaf v. SAM	Leaf
Zm00001d005010	11.8776	7.35127	0.810568	9.06928	1.19802e-19	1.41106e-18	Leaf v. Reproductive	Leaf
Zm00001d005016	794.811	2.64569	0.422859	6.25666	3.933e-10	2.96606e-09	Seed v. Reproductive	Seed
Zm00001d005016	794.811	2.75442	0.292343	9.42188	4.43063e-21	1.94133e-20	Seed v. Root	Seed
Zm00001d005016	794.811	4.47877	0.423577	10.5737	3.94717e-26	1.4417e-24	Seed v. Internode	Seed
Zm00001d005016	794.811	4.62669	0.685606	6.74832	1.4957e-11	5.64177e-10	Seed v. SAM	Seed
Zm00001d005016	794.811	5.27521	0.290228	18.1761	7.98457e-74	1.51627e-72	Seed v. Leaf	Seed
Zm00001d005038	24.1561	3.59953	0.434376	8.28667	1.16463e-16	1.26924e-15	Root v. Reproductive	Root
Zm00001d005038	24.1561	4.45235	0.291456	15.2762	1.10144e-52	1.77711e-51	Root v. Seed	Root
Zm00001d005038	24.1561	3.30138	0.683408	4.83076	1.36012e-06	2.10526e-05	Root v. SAM	Root
Zm00001d005038	24.1561	5.20164	0.342134	15.2035	3.34995e-52	5.43149e-51	Root v. Leaf	Root
Zm00001d005038	24.1561	4.68575	0.44572	10.5128	7.54424e-26	3.16581e-24	Root v. Internode	Root
Zm00001d005040	14.1606	2.44298	0.484888	5.03824	4.69823e-07	2.1239e-06	Internode v. Leaf	Internode
Zm00001d005040	14.1606	2.7679	0.484684	5.71074	1.12484e-08	6.65022e-08	Internode v. Root	Internode
Zm00001d005040	14.1606	3.33982	0.466376	7.16121	7.99661e-13	6.31139e-12	Internode v. Seed	Internode
Zm00001d005040	14.1606	3.66406	0.858659	4.26719	1.97951e-05	0.000333697	Internode v. SAM	Internode
Zm00001d005040	14.1606	3.86177	0.602144	6.41336	1.42342e-10	2.76761e-09	Internode v. Reproductive	Internode
Zm00001d005051	958.35	2.02493	0.563674	3.59238	0.000327673	0.000926841	Leaf v. Internode	Leaf
Zm00001d005051	958.35	2.97532	0.563791	5.27735	1.31065e-07	4.43886e-07	Leaf v. Reproductive	Leaf
Zm00001d005051	958.35	7.24102	0.405997	17.8351	3.77081e-71	9.22745e-70	Leaf v. Root	Leaf
Zm00001d005051	958.35	7.48619	0.371957	20.1265	4.32624e-90	1.21307e-88	Leaf v. Seed	Leaf
Zm00001d005051	958.35	8.06288	0.90399	8.91922	4.69586e-19	2.10243e-17	Leaf v. SAM	Leaf
Zm00001d005080	467.734	2.81781	0.252641	11.1534	6.89174e-29	2.82296e-27	Leaf v. Internode	Leaf
Zm00001d005080	467.734	3.33391	0.253195	13.1673	1.35316e-39	9.51815e-38	Leaf v. Reproductive	Leaf
Zm00001d005080	467.734	3.67511	0.181491	20.2496	3.58161e-91	1.26587e-89	Leaf v. Root	Leaf
Zm00001d005080	467.734	3.84862	0.166235	23.1516	1.40024e-118	7.90744e-117	Leaf v. Seed	Leaf
Zm00001d005080	467.734	4.00901	0.402096	9.97029	2.05633e-23	1.89545e-21	Leaf v. SAM	Leaf
Zm00001d005094	203.675	2.42913	0.29448	8.24888	1.59882e-16	5.02518e-15	Leaf v. SAM	Leaf
Zm00001d005094	203.675	2.44975	0.121984	20.0825	1.05046e-89	2.90265e-88	Leaf v. Seed	Leaf
Zm00001d005094	203.675	2.54515	0.185724	13.7039	9.61829e-43	1.18824e-40	Leaf v. Internode	Leaf
Zm00001d005094	203.675	2.99965	0.187213	16.0227	8.87514e-58	3.3477e-55	Leaf v. Reproductive	Leaf
Zm00001d005094	203.675	3.02925	0.133517	22.6881	5.87227e-114	3.44928e-112	Leaf v. Root	Leaf
Zm00001d005099	770.307	2.04013	0.187634	10.8729	1.55167e-27	5.70514e-26	Leaf v. Internode	Leaf
Zm00001d005099	770.307	2.1043	0.187754	11.2077	3.73592e-29	1.05954e-27	Leaf v. Reproductive	Leaf
Zm00001d005099	770.307	2.27955	0.297064	7.67359	1.67246e-14	4.04188e-13	Leaf v. SAM	Leaf
Zm00001d005099	770.307	2.59467	0.13471	19.2611	1.13953e-82	3.44479e-81	Leaf v. Root	Leaf
Zm00001d005099	770.307	2.63865	0.123272	21.4051	1.19811e-101	4.35337e-100	Leaf v. Seed	Leaf
Zm00001d005124	5.48685	3.86801	0.706504	5.47485	4.37875e-08	8.69025e-08	Seed v. Leaf	Seed
Zm00001d005124	5.48685	5.18144	0.719979	7.19665	6.17123e-13	1.81486e-12	Seed v. Root	Seed
Zm00001d005124	5.48685	6.64757	1.78514	3.72384	0.000196214	0.00124468	Seed v. SAM	Seed
Zm00001d005124	5.48685	6.78182	1.08912	6.22689	4.75781e-10	3.5424e-09	Seed v. Reproductive	Seed
Zm00001d005124	5.48685	6.97509	1.08932	6.40314	1.52215e-10	8.86628e-10	Seed v. Internode	Seed
Zm00001d005145	2.36541	2.96182	1.04897	2.82355	0.00474951	0.00849312	Reproductive v. Leaf	Reproductive
Zm00001d005145	2.36541	3.21117	1.00461	3.19644	0.00139135	0.00336975	Reproductive v. Seed	Reproductive
Zm00001d005145	2.36541	6.65767	1.96736	3.38407	0.0007142	0.00515684	Reproductive v. SAM	Reproductive
Zm00001d005145	2.36541	6.67162	1.3486	4.94705	7.53453e-07	6.73067e-06	Reproductive v. Internode	Reproductive
Zm00001d005145	2.36541	6.80435	1.07557	6.32625	2.51193e-10	1.3318e-09	Reproductive v. Root	Reproductive
Zm00001d005148	214.241	4.95769	1.16598	4.25195	2.11922e-05	0.000205139	Root v. SAM	Root
Zm00001d005148	214.241	4.26215	0.739015	5.76733	8.05352e-09	3.58775e-08	Root v. Reproductive	Root
Zm00001d005148	214.241	8.39139	0.503102	16.6793	1.85343e-62	4.21375e-61	Root v. Seed	Root
Zm00001d005148	214.241	2.23434	0.525642	4.2507	2.13108e-05	4.85904e-05	Root v. Leaf	Root
Zm00001d005148	214.241	7.69088	0.75264	10.2185	1.63779e-24	6.16869e-23	Root v. Internode	Root
Zm00001d005154	15.2975	3.00855	0.576559	5.21811	1.80755e-07	8.96231e-07	Seed v. Reproductive	Seed
Zm00001d005154	15.2975	3.47235	0.407761	8.51565	1.65656e-17	4.98697e-17	Seed v. Leaf	Seed
Zm00001d005154	15.2975	4.76548	0.411757	11.5735	5.6125e-31	3.79738e-30	Seed v. Root	Seed
Zm00001d005154	15.2975	4.93901	1.02054	4.83958	1.30112e-06	1.5954e-05	Seed v. SAM	Seed
Zm00001d005154	15.2975	5.50762	0.635426	8.6676	4.41311e-18	6.72265e-17	Seed v. Internode	Seed
Zm00001d005158	69.1964	3.23194	0.70171	4.6058	4.1088e-06	1.15155e-05	Leaf v. Reproductive	Leaf
Zm00001d005158	69.1964	3.78288	0.503337	7.51559	5.66533e-14	2.43165e-13	Leaf v. Root	Leaf
Zm00001d005158	69.1964	4.01043	1.11371	3.60097	0.000317029	0.00109968	Leaf v. SAM	Leaf
Zm00001d005158	69.1964	5.79929	0.46666	12.4272	1.86008e-35	1.08848e-34	Leaf v. Seed	Leaf
Zm00001d005158	69.1964	6.5982	0.7215	9.14512	5.95649e-20	1.1136e-18	Leaf v. Internode	Leaf
Zm00001d005161	38.3028	2.17679	0.381108	5.71173	1.11833e-08	6.29364e-08	Leaf v. Internode	Leaf
Zm00001d005161	38.3028	3.09579	0.386323	8.01347	1.11514e-15	8.99267e-15	Leaf v. Reproductive	Leaf
Zm00001d005161	38.3028	3.1146	0.275133	11.3203	1.04079e-29	9.1231e-29	Leaf v. Root	Leaf
Zm00001d005161	38.3028	3.21666	0.614482	5.23475	1.65205e-07	1.32454e-06	Leaf v. SAM	Leaf
Zm00001d005161	38.3028	3.88241	0.256191	15.1544	7.09036e-52	7.0515e-51	Leaf v. Seed	Leaf
Zm00001d005230	6907.82	9.74845	0.626117	15.5697	1.16945e-54	1.2525e-53	Seed v. Leaf	Seed
Zm00001d005230	6907.82	11.412	0.922395	12.3721	3.69919e-35	3.46802e-33	Seed v. Internode	Seed
Zm00001d005230	6907.82	14.0634	0.960003	14.6493	1.36136e-48	4.13566e-46	Seed v. Reproductive	Seed
Zm00001d005230	6907.82	16.1371	0.688217	23.4477	1.39553e-121	2.14269e-119	Seed v. Root	Seed
Zm00001d005230	6907.82	17.026	1.6994	10.0188	1.25985e-23	2.71552e-21	Seed v. SAM	Seed
Zm00001d005251	210.483	5.92634	0.445388	13.306	2.13562e-40	2.60497e-39	Root v. Leaf	Root
Zm00001d005251	210.483	12.1824	0.777682	15.665	2.62565e-55	5.28375e-53	Root v. Reproductive	Root
Zm00001d005251	210.483	3.72418	0.971984	3.83153	0.00012735	0.000875475	Root v. SAM	Root
Zm00001d005251	210.483	11.3667	0.468615	24.256	5.71894e-130	1.11709e-127	Root v. Seed	Root
Zm00001d005251	210.483	7.55777	0.629994	11.9966	3.70269e-33	3.1678e-31	Root v. Internode	Root
Zm00001d005322	20.4199	5.48607	0.912332	6.01324	1.81851e-09	1.23371e-08	Seed v. Reproductive	Seed
Zm00001d005322	20.4199	5.97558	0.627386	9.52455	1.6575e-21	7.39803e-21	Seed v. Root	Seed
Zm00001d005322	20.4199	6.97073	0.649956	10.7249	7.77408e-27	3.36034e-26	Seed v. Leaf	Seed
Zm00001d005322	20.4199	7.38115	1.62391	4.54529	5.48601e-06	5.66937e-05	Seed v. SAM	Seed
Zm00001d005322	20.4199	7.6548	0.982261	7.79304	6.5417e-15	6.80087e-14	Seed v. Internode	Seed
Zm00001d005329	399.507	2.25835	0.203599	11.0921	1.36963e-28	1.15545e-27	Leaf v. Root	Leaf
Zm00001d005329	399.507	2.61643	0.284	9.21279	3.17745e-20	6.09916e-19	Leaf v. Internode	Leaf
Zm00001d005329	399.507	3.05151	0.284489	10.7263	7.66104e-27	1.72651e-25	Leaf v. Reproductive	Leaf
Zm00001d005329	399.507	3.72342	0.186874	19.9248	2.48097e-88	6.57967e-87	Leaf v. Seed	Leaf
Zm00001d005329	399.507	4.15035	0.452756	9.16686	4.86985e-20	2.56505e-18	Leaf v. SAM	Leaf
Zm00001d005346	1590.53	3.61142	0.174805	20.6596	7.99432e-95	2.49741e-93	Leaf v. Seed	Leaf
Zm00001d005346	1590.53	3.83575	0.266609	14.3872	6.22722e-47	1.13803e-44	Leaf v. Internode	Leaf
Zm00001d005346	1590.53	4.05424	0.266775	15.1973	3.68733e-52	7.83583e-50	Leaf v. Reproductive	Leaf
Zm00001d005346	1590.53	4.3736	0.422214	10.3587	3.82051e-25	4.75645e-23	Leaf v. SAM	Leaf
Zm00001d005346	1590.53	5.63717	0.191723	29.4027	5.06945e-190	1.39456e-187	Leaf v. Root	Leaf
Zm00001d005359	767.619	3.53152	0.388208	9.09698	9.28774e-20	1.69735e-18	Leaf v. Internode	Leaf
Zm00001d005359	767.619	4.01618	0.388512	10.3373	4.77724e-25	9.21137e-24	Leaf v. Reproductive	Leaf
Zm00001d005359	767.619	4.82993	0.278778	17.3254	3.02593e-67	6.85108e-66	Leaf v. Root	Leaf
Zm00001d005359	767.619	5.48378	0.616931	8.88881	6.17683e-19	2.72036e-17	Leaf v. SAM	Leaf
Zm00001d005359	767.619	5.62881	0.255477	22.0326	1.40322e-107	5.88661e-106	Leaf v. Seed	Leaf
Zm00001d005425	4.2066	2.98063	0.862924	3.4541	0.000552133	0.00114604	Leaf v. Reproductive	Leaf
Zm00001d005425	4.2066	4.04227	0.884237	4.57148	4.84292e-06	1.88072e-05	Leaf v. Internode	Leaf
Zm00001d005425	4.2066	4.74439	0.638675	7.4285	1.09839e-13	4.63433e-13	Leaf v. Root	Leaf
Zm00001d005425	4.2066	5.08656	0.592922	8.57881	9.58585e-18	2.91565e-17	Leaf v. Seed	Leaf
Zm00001d005425	4.2066	5.15828	1.52912	3.37336	0.000742563	0.00232174	Leaf v. SAM	Leaf
Zm00001d005434	209.91	6.10913	0.81263	7.51773	5.57346e-14	7.53156e-13	Reproductive v. Seed	Reproductive
Zm00001d005434	209.91	12.2565	1.10623	11.0796	1.57641e-28	2.90107e-26	Reproductive v. Internode	Reproductive
Zm00001d005434	209.91	13.8439	0.886622	15.6142	5.82888e-55	1.72443e-52	Reproductive v. Leaf	Reproductive
Zm00001d005434	209.91	28.1053	1.67952	16.7341	7.39887e-63	1.25167e-59	Reproductive v. SAM	Reproductive
Zm00001d005434	209.91	36.6726	0.895031	40.9736	0	0	Reproductive v. Root	Reproductive
Zm00001d005436	6.61479	5.14033	0.762639	6.74018	1.58188e-11	1.48346e-10	Reproductive v. Seed	Reproductive
Zm00001d005436	6.61479	7.98369	1.05765	7.54849	4.40317e-14	1.56686e-12	Reproductive v. Internode	Reproductive
Zm00001d005436	6.61479	8.34718	0.831521	10.0384	1.03286e-23	2.16825e-22	Reproductive v. Root	Reproductive
Zm00001d005436	6.61479	9.8263	0.827609	11.8731	1.63244e-32	6.31547e-31	Reproductive v. Leaf	Reproductive
Zm00001d005436	6.61479	24.452	1.58572	15.4201	1.19856e-53	1.0138e-50	Reproductive v. SAM	Reproductive
Zm00001d005437	13.6156	2.55431	0.613477	4.16366	3.13188e-05	8.61021e-05	Reproductive v. Root	Reproductive
Zm00001d005437	13.6156	3.952	0.590551	6.69206	2.20052e-11	2.02102e-10	Reproductive v. Seed	Reproductive
Zm00001d005437	13.6156	4.90009	1.09486	4.47556	7.62125e-06	0.000119509	Reproductive v. SAM	Reproductive
Zm00001d005437	13.6156	10.2793	0.667941	15.3896	1.92334e-53	4.64311e-51	Reproductive v. Leaf	Reproductive
Zm00001d005437	13.6156	11.3557	0.885615	12.8224	1.22879e-37	5.61819e-35	Reproductive v. Internode	Reproductive
Zm00001d005446	3046.81	4.78767	0.649272	7.37391	1.657e-13	1.63726e-12	Leaf v. Internode	Leaf
Zm00001d005446	3046.81	4.90752	0.649319	7.55795	4.09481e-14	2.82499e-13	Leaf v. Reproductive	Leaf
Zm00001d005446	3046.81	7.25995	1.02819	7.06088	1.65453e-12	3.0778e-11	Leaf v. SAM	Leaf
Zm00001d005446	3046.81	8.30388	0.46656	17.7981	7.31139e-71	1.77338e-69	Leaf v. Root	Leaf
Zm00001d005446	3046.81	9.30336	0.427731	21.7505	6.83151e-105	2.70763e-103	Leaf v. Seed	Leaf
Zm00001d005457	506.23	4.5988	0.518665	8.86663	7.53963e-19	1.26486e-17	Leaf v. Internode	Leaf
Zm00001d005457	506.23	6.57827	0.522238	12.5963	2.21311e-36	1.18831e-34	Leaf v. Reproductive	Leaf
Zm00001d005457	506.23	7.98897	0.841019	9.49916	2.11589e-21	1.36743e-19	Leaf v. SAM	Leaf
Zm00001d005457	506.23	9.08351	0.352161	25.7936	1.04513e-146	1.30346e-144	Leaf v. Seed	Leaf
Zm00001d005457	506.23	9.15174	0.382431	23.9304	1.47736e-126	1.12892e-124	Leaf v. Root	Leaf
Zm00001d005464	16.4851	9.13407	2.34599	3.89348	9.8818e-05	0.000301182	Reproductive v. Seed	Reproductive
Zm00001d005464	16.4851	9.36165	2.43638	3.84244	0.000121817	0.00027901	Reproductive v. Leaf	Reproductive
Zm00001d005464	16.4851	9.90508	3.00162	3.29991	0.000967147	0.00370457	Reproductive v. Internode	Reproductive
Zm00001d005464	16.4851	13.0416	2.45527	5.31167	1.08624e-07	4.21086e-07	Reproductive v. Root	Reproductive
Zm00001d005464	16.4851	25.8559	4.27483	6.04842	1.46276e-09	6.88503e-08	Reproductive v. SAM	Reproductive
Zm00001d005465	58.8291	5.87247	0.731005	8.03341	9.48006e-16	9.37736e-15	Reproductive v. Root	Reproductive
Zm00001d005465	58.8291	8.74801	0.712694	12.2746	1.24047e-34	1.31957e-32	Reproductive v. Seed	Reproductive
Zm00001d005465	58.8291	9.0899	0.75763	11.9978	3.64779e-33	1.48151e-31	Reproductive v. Leaf	Reproductive
Zm00001d005465	58.8291	9.45049	1.36944	6.90096	5.16521e-12	4.08094e-10	Reproductive v. SAM	Reproductive
Zm00001d005465	58.8291	11.4325	0.999513	11.438	2.69942e-30	6.12464e-28	Reproductive v. Internode	Reproductive
Zm00001d005482	360.801	2.67865	0.239585	11.1804	5.08607e-29	2.10004e-27	Leaf v. Internode	Leaf
Zm00001d005482	360.801	3.05307	0.240113	12.7151	4.87275e-37	2.72801e-35	Leaf v. Reproductive	Leaf
Zm00001d005482	360.801	3.56874	0.381123	9.36375	7.69553e-21	4.61074e-19	Leaf v. SAM	Leaf
Zm00001d005482	360.801	3.99704	0.158067	25.287	4.43943e-141	4.64085e-139	Leaf v. Seed	Leaf
Zm00001d005482	360.801	4.17906	0.172663	24.2036	2.03894e-129	1.64969e-127	Leaf v. Root	Leaf
Zm00001d005520	73.3052	2.10694	0.189286	11.131	8.86162e-29	3.56833e-27	Leaf v. Internode	Leaf
Zm00001d005520	73.3052	2.18524	0.301948	7.23715	4.58201e-13	9.20854e-12	Leaf v. SAM	Leaf
Zm00001d005520	73.3052	2.34828	0.191091	12.2888	1.0404e-34	4.80049e-33	Leaf v. Reproductive	Leaf
Zm00001d005520	73.3052	3.17365	0.137956	23.0048	4.17369e-117	2.61935e-115	Leaf v. Root	Leaf
Zm00001d005520	73.3052	3.18137	0.127717	24.9095	5.87432e-137	5.48417e-135	Leaf v. Seed	Leaf
Zm00001d005528	7.71762	3.98628	0.489256	8.14762	3.71158e-16	6.70078e-15	Reproductive v. Seed	Reproductive
Zm00001d005528	7.71762	4.66237	0.52525	8.87649	6.90043e-19	7.55816e-18	Reproductive v. Leaf	Reproductive
Zm00001d005528	7.71762	7.18988	0.553747	12.984	1.50719e-38	1.04426e-36	Reproductive v. Root	Reproductive
Zm00001d005528	7.71762	7.24717	1.15755	6.26079	3.83031e-10	2.10623e-08	Reproductive v. SAM	Reproductive
Zm00001d005528	7.71762	8.94956	0.776069	11.5319	9.10903e-31	2.18154e-28	Reproductive v. Internode	Reproductive
Zm00001d005530	21.4306	7.40941	0.599366	12.3621	4.19174e-35	2.42873e-34	Seed v. Leaf	Seed
Zm00001d005530	21.4306	8.69033	1.51734	5.72736	1.02005e-08	2.16007e-07	Seed v. SAM	Seed
Zm00001d005530	21.4306	8.82489	0.920144	9.59077	8.74276e-22	3.03204e-20	Seed v. Reproductive	Seed
Zm00001d005530	21.4306	8.9048	0.610646	14.5826	3.6259e-48	4.92976e-47	Seed v. Root	Seed
Zm00001d005530	21.4306	9.0179	0.920389	9.79793	1.1492e-22	2.89999e-21	Seed v. Internode	Seed
Zm00001d005583	49.6806	2.11445	0.412801	5.12221	3.01973e-07	2.30172e-06	Leaf v. SAM	Leaf
Zm00001d005583	49.6806	3.13914	0.265682	11.8154	3.2497e-32	1.2304e-30	Leaf v. Reproductive	Leaf
Zm00001d005583	49.6806	3.20293	0.264462	12.1111	9.22585e-34	5.34597e-32	Leaf v. Internode	Leaf
Zm00001d005583	49.6806	3.7771	0.176384	21.414	9.89006e-102	3.60168e-100	Leaf v. Seed	Leaf
Zm00001d005583	49.6806	4.59474	0.195259	23.5315	1.94186e-122	1.36389e-120	Leaf v. Root	Leaf
Zm00001d005593	5.17375	5.98434	0.354426	16.8846	5.83947e-64	1.40398e-62	Root v. Seed	Root
Zm00001d005593	5.17375	5.96323	1.03853	5.74198	9.35738e-09	2.96702e-07	Root v. SAM	Root
Zm00001d005593	5.17375	6.58582	0.621957	10.5889	3.35637e-26	8.85891e-25	Root v. Reproductive	Root
Zm00001d005593	5.17375	2.69479	0.32751	8.22812	1.90171e-16	9.37675e-16	Root v. Leaf	Root
Zm00001d005593	5.17375	7.26293	0.627267	11.5787	5.28525e-31	3.64363e-29	Root v. Internode	Root
Zm00001d005598	56.7272	2.93506	0.881945	3.32794	0.000874911	0.00608609	Reproductive v. SAM	Reproductive
Zm00001d005598	56.7272	3.4144	0.511977	6.66904	2.57479e-11	1.53922e-10	Reproductive v. Root	Reproductive
Zm00001d005598	56.7272	3.6976	0.490528	7.538	4.77249e-14	6.50203e-13	Reproductive v. Seed	Reproductive
Zm00001d005598	56.7272	4.05933	0.624206	6.50319	7.86319e-11	1.6042e-09	Reproductive v. Internode	Reproductive
Zm00001d005598	56.7272	5.2564	0.515302	10.2006	1.97039e-24	3.62111e-23	Reproductive v. Leaf	Reproductive
Zm00001d005600	14.104	6.49538	0.453059	14.3367	1.28984e-46	1.64144e-45	Root v. Seed	Root
Zm00001d005600	14.104	2.74607	0.61743	4.44759	8.68395e-06	2.60354e-05	Root v. Reproductive	Root
Zm00001d005600	14.104	4.21354	0.461417	9.13172	6.74177e-20	3.97699e-19	Root v. Leaf	Root
Zm00001d005600	14.104	4.57326	1.02134	4.47771	7.54492e-06	8.81125e-05	Root v. SAM	Root
Zm00001d005600	14.104	6.33194	0.697606	9.07667	1.11946e-19	2.5145e-18	Root v. Internode	Root
Zm00001d005617	17.7262	4.61431	0.682608	6.75982	1.38164e-11	1.30732e-10	Seed v. Reproductive	Seed
Zm00001d005617	17.7262	7.05075	0.517647	13.6208	3.01381e-42	2.20104e-41	Seed v. Leaf	Seed
Zm00001d005617	17.7262	7.99309	0.525415	15.2129	2.90332e-52	4.62109e-51	Seed v. Root	Seed
Zm00001d005617	17.7262	8.39808	1.33776	6.27771	3.43606e-10	1.00277e-08	Seed v. SAM	Seed
Zm00001d005617	17.7262	8.72571	0.80683	10.8148	2.92929e-27	1.23562e-25	Seed v. Internode	Seed
Zm00001d005620	36.7451	5.80307	0.433634	13.3824	7.65916e-41	5.37606e-40	Seed v. Leaf	Seed
Zm00001d005620	36.7451	5.97777	0.417274	14.3258	1.51079e-46	1.91524e-45	Seed v. Root	Seed
Zm00001d005620	36.7451	7.31309	0.676279	10.8137	2.96399e-27	1.65157e-25	Seed v. Reproductive	Seed
Zm00001d005620	36.7451	7.45287	0.677575	10.9993	3.84926e-28	1.78867e-26	Seed v. Internode	Seed
Zm00001d005620	36.7451	9.43012	1.24447	7.57761	3.51966e-14	2.20809e-12	Seed v. SAM	Seed
Zm00001d005622	32.3507	2.01743	0.255281	7.90275	2.72811e-15	1.26539e-14	Leaf v. Root	Leaf
Zm00001d005622	32.3507	2.02726	0.565465	3.58513	0.000336914	0.00116221	Leaf v. SAM	Leaf
Zm00001d005622	32.3507	2.63541	0.360436	7.31172	2.63745e-13	1.67412e-12	Leaf v. Reproductive	Leaf
Zm00001d005622	32.3507	3.13509	0.362133	8.6573	4.83086e-18	7.49377e-17	Leaf v. Internode	Leaf
Zm00001d005622	32.3507	3.52884	0.240226	14.6897	7.50567e-49	6.79126e-48	Leaf v. Seed	Leaf
Zm00001d005629	23.1899	4.73807	0.797683	5.93979	2.8538e-09	1.06311e-07	Root v. SAM	Root
Zm00001d005629	23.1899	6.35374	0.403565	15.744	7.5499e-56	1.31659e-54	Root v. Leaf	Root
Zm00001d005629	23.1899	6.8312	0.571738	11.9481	6.64018e-33	2.94235e-31	Root v. Reproductive	Root
Zm00001d005629	23.1899	8.06752	0.388403	20.771	7.92082e-96	5.67189e-94	Root v. Seed	Root
Zm00001d005629	23.1899	7.23102	0.586189	12.3357	5.82107e-35	5.81824e-33	Root v. Internode	Root
Zm00001d005656	9.39516	3.19261	0.776391	4.11212	3.92041e-05	0.000128447	Reproductive v. Seed	Reproductive
Zm00001d005656	9.39516	6.02229	0.834229	7.21899	5.23738e-13	3.23395e-12	Reproductive v. Leaf	Reproductive
Zm00001d005656	9.39516	7.77497	0.848394	9.16435	4.98489e-20	7.59732e-19	Reproductive v. Root	Reproductive
Zm00001d005656	9.39516	8.41728	1.08679	7.74507	9.55289e-15	3.793e-13	Reproductive v. Internode	Reproductive
Zm00001d005656	9.39516	8.48543	1.61934	5.24004	1.60539e-07	4.43936e-06	Reproductive v. SAM	Reproductive
Zm00001d005659	123.889	9.35865	0.732158	12.7823	2.05922e-37	1.28635e-36	Seed v. Leaf	Seed
Zm00001d005659	123.889	10.8489	1.10879	9.78445	1.31307e-22	3.29508e-21	Seed v. Internode	Seed
Zm00001d005659	123.889	11.2246	1.82489	6.15084	7.70731e-10	2.08028e-08	Seed v. SAM	Seed
Zm00001d005659	123.889	11.3588	1.11346	10.2014	1.95456e-24	8.57671e-23	Seed v. Reproductive	Seed
Zm00001d005659	123.889	11.5529	0.749107	15.4222	1.16108e-53	1.94167e-52	Seed v. Root	Seed
Zm00001d005663	8.86918	3.61029	0.609209	5.92619	3.10054e-09	6.50053e-09	Seed v. Leaf	Seed
Zm00001d005663	8.86918	4.53824	0.894757	5.07203	3.93588e-07	1.42176e-06	Seed v. Internode	Seed
Zm00001d005663	8.86918	5.81354	1.58006	3.67931	0.000233865	0.00144524	Seed v. SAM	Seed
Zm00001d005663	8.86918	6.34426	0.965462	6.57122	4.9905e-11	4.36155e-10	Seed v. Reproductive	Seed
Zm00001d005663	8.86918	6.47996	0.646719	10.0198	1.24811e-23	6.15682e-23	Seed v. Root	Seed
Zm00001d005666	32.8203	2.78156	0.585933	4.74723	2.06223e-06	8.4814e-06	Seed v. Reproductive	Seed
Zm00001d005666	32.8203	3.71908	0.409777	9.07587	1.12778e-19	3.7177e-19	Seed v. Leaf	Seed
Zm00001d005666	32.8203	4.16927	0.408459	10.2073	1.83859e-24	9.43033e-24	Seed v. Root	Seed
Zm00001d005666	32.8203	8.18159	1.24756	6.55809	5.45029e-11	1.81532e-09	Seed v. SAM	Seed
Zm00001d005666	32.8203	8.83631	0.746174	11.8422	2.3629e-32	1.66229e-30	Seed v. Internode	Seed
Zm00001d005679	33.2991	3.40282	0.572026	5.94871	2.70256e-09	1.79004e-08	Seed v. Reproductive	Seed
Zm00001d005679	33.2991	4.8615	0.412291	11.7914	4.32202e-32	2.26015e-31	Seed v. Leaf	Seed
Zm00001d005679	33.2991	5.57083	0.407768	13.6617	1.71833e-42	1.87331e-41	Seed v. Root	Seed
Zm00001d005679	33.2991	5.79604	0.603995	9.59617	8.29712e-22	1.90485e-20	Seed v. Internode	Seed
Zm00001d005679	33.2991	7.72902	1.19534	6.46596	1.00661e-10	3.17072e-09	Seed v. SAM	Seed
Zm00001d005690	1.52359	3.61065	0.428372	8.42878	3.49279e-17	1.27053e-16	Root v. Seed	Root
Zm00001d005690	1.52359	4.19818	0.712318	5.8937	3.77651e-09	1.75e-08	Root v. Reproductive	Root
Zm00001d005690	1.52359	2.8329	0.464982	6.09249	1.1117e-09	3.63566e-09	Root v. Leaf	Root
Zm00001d005690	1.52359	3.84987	1.17178	3.28549	0.00101804	0.00463772	Root v. SAM	Root
Zm00001d005690	1.52359	4.28474	0.710471	6.03084	1.6311e-09	1.0904e-08	Root v. Internode	Root
Zm00001d005693	111.875	5.2612	0.40026	13.1445	1.8308e-39	1.26712e-37	Leaf v. Reproductive	Leaf
Zm00001d005693	111.875	5.47347	0.399898	13.6872	1.21145e-42	1.48475e-40	Leaf v. Internode	Leaf
Zm00001d005693	111.875	5.75065	0.644288	8.92559	4.43332e-19	2.00154e-17	Leaf v. SAM	Leaf
Zm00001d005693	111.875	6.25678	0.288544	21.684	2.90682e-104	1.35341e-102	Leaf v. Root	Leaf
Zm00001d005693	111.875	7.38061	0.277898	26.5588	2.03435e-155	3.22125e-153	Leaf v. Seed	Leaf
Zm00001d005712	2.81123	4.58569	0.588932	7.78645	6.89168e-15	1.86805e-14	Seed v. Leaf	Seed
Zm00001d005712	2.81123	5.71852	0.901785	6.34134	2.27777e-10	1.78703e-09	Seed v. Reproductive	Seed
Zm00001d005712	2.81123	5.75051	1.48758	3.86569	0.000110774	0.000767061	Seed v. SAM	Seed
Zm00001d005712	2.81123	5.99966	0.599599	10.0061	1.43256e-23	7.04039e-23	Seed v. Root	Seed
Zm00001d005712	2.81123	6.0781	0.902825	6.73231	1.6699e-11	1.10006e-10	Seed v. Internode	Seed
Zm00001d005767	78.2158	3.00944	0.435458	6.91098	4.81327e-12	1.84499e-11	Root v. Leaf	Root
Zm00001d005767	78.2158	6.87796	0.418775	16.424	1.28793e-60	2.75541e-59	Root v. Seed	Root
Zm00001d005767	78.2158	3.27848	0.961256	3.41062	0.000648151	0.00323839	Root v. SAM	Root
Zm00001d005767	78.2158	5.15845	0.617601	8.35241	6.68836e-17	7.49333e-16	Root v. Reproductive	Root
Zm00001d005767	78.2158	2.8306	0.608954	4.6483	3.34685e-06	1.33844e-05	Root v. Internode	Root
Zm00001d005770	18.0215	4.33068	0.623722	6.94329	3.83078e-12	2.168e-11	Reproductive v. Leaf	Reproductive
Zm00001d005770	18.0215	4.62422	0.761739	6.0706	1.27431e-09	2.07408e-08	Reproductive v. Internode	Reproductive
Zm00001d005770	18.0215	4.63607	0.623629	7.43402	1.05344e-13	8.29982e-13	Reproductive v. Root	Reproductive
Zm00001d005770	18.0215	4.70903	1.08746	4.3303	1.48907e-05	0.000211164	Reproductive v. SAM	Reproductive
Zm00001d005770	18.0215	7.4025	0.61913	11.9563	6.01927e-33	5.46473e-31	Reproductive v. Seed	Reproductive
Zm00001d005781	8.77219	4.66776	0.63683	7.32967	2.30714e-13	2.84623e-12	Reproductive v. Seed	Reproductive
Zm00001d005781	8.77219	5.97763	0.672805	8.88464	6.41286e-19	8.84364e-18	Reproductive v. Root	Reproductive
Zm00001d005781	8.77219	7.7944	0.706375	11.0344	2.60897e-28	6.79864e-27	Reproductive v. Leaf	Reproductive
Zm00001d005781	8.77219	8.23086	1.39861	5.88504	3.97967e-09	1.68311e-07	Reproductive v. SAM	Reproductive
Zm00001d005781	8.77219	9.1672	0.929872	9.85856	6.29471e-23	6.93246e-21	Reproductive v. Internode	Reproductive
Zm00001d005784	5.27439	2.84844	0.482695	5.90112	3.61048e-09	1.13835e-08	Root v. Leaf	Root
Zm00001d005784	5.27439	6.05335	0.480305	12.6031	2.02891e-36	1.72753e-35	Root v. Seed	Root
Zm00001d005784	5.27439	3.31867	0.673115	4.93032	8.20941e-07	2.83122e-06	Root v. Reproductive	Root
Zm00001d005784	5.27439	4.9474	1.21368	4.07637	4.57448e-05	0.000381769	Root v. SAM	Root
Zm00001d005784	5.27439	4.04146	0.687894	5.87512	4.22546e-09	2.66279e-08	Root v. Internode	Root
Zm00001d005785	494.261	2.09827	0.193653	10.8352	2.34371e-27	5.57319e-26	Leaf v. Reproductive	Leaf
Zm00001d005785	494.261	2.17157	0.193544	11.22	3.25128e-29	1.3625e-27	Leaf v. Internode	Leaf
Zm00001d005785	494.261	2.46728	0.127143	19.4056	6.91997e-84	1.66316e-82	Leaf v. Seed	Leaf
Zm00001d005785	494.261	2.87712	0.307387	9.35991	7.98029e-21	4.76152e-19	Leaf v. SAM	Leaf
Zm00001d005785	494.261	3.469	0.139354	24.8935	8.75904e-137	8.14492e-135	Leaf v. Root	Leaf
Zm00001d005793	35948.1	9.91779	0.664821	14.918	2.51785e-50	2.38229e-49	Seed v. Leaf	Seed
Zm00001d005793	35948.1	12.035	0.978482	12.2996	9.09704e-35	8.18837e-33	Seed v. Internode	Seed
Zm00001d005793	35948.1	14.6969	0.681064	21.5793	2.80927e-103	2.6123e-101	Seed v. Root	Seed
Zm00001d005793	35948.1	16.9676	1.03305	16.4248	1.27192e-60	8.37191e-58	Seed v. Reproductive	Seed
Zm00001d005793	35948.1	34.3922	1.78519	19.2653	1.04966e-82	3.16746e-79	Seed v. SAM	Seed
Zm00001d005805	3.17451	4.70934	0.636554	7.39817	1.38076e-13	3.53865e-13	Seed v. Leaf	Seed
Zm00001d005805	3.17451	5.5764	0.967573	5.76328	8.24952e-09	5.06678e-08	Seed v. Reproductive	Seed
Zm00001d005805	3.17451	5.91065	1.5953	3.70503	0.000211364	0.00132574	Seed v. SAM	Seed
Zm00001d005805	3.17451	6.06239	0.647876	9.35733	8.17761e-21	3.5422e-20	Seed v. Root	Seed
Zm00001d005805	3.17451	6.07029	0.96968	6.26009	3.84755e-10	2.10493e-09	Seed v. Internode	Seed
Zm00001d005807	44.0672	4.87111	0.604195	8.06216	7.49587e-16	9.37666e-15	Leaf v. Internode	Leaf
Zm00001d005807	44.0672	6.5951	0.443958	14.8552	6.43452e-50	9.88414e-49	Leaf v. Root	Leaf
Zm00001d005807	44.0672	6.83619	1.03391	6.61198	3.79207e-11	5.88538e-10	Leaf v. SAM	Leaf
Zm00001d005807	44.0672	8.34768	0.709038	11.7733	5.36175e-32	1.96832e-30	Leaf v. Reproductive	Leaf
Zm00001d005807	44.0672	9.48334	0.453501	20.9114	4.21872e-97	1.3765e-95	Leaf v. Seed	Leaf
Zm00001d005811	13.3126	2.87672	0.709785	4.05294	5.05775e-05	0.000166109	Leaf v. Internode	Leaf
Zm00001d005811	13.3126	3.05782	0.508827	6.00956	1.86032e-09	5.99308e-09	Leaf v. Root	Leaf
Zm00001d005811	13.3126	4.85599	0.482736	10.0593	8.35812e-24	3.24617e-23	Leaf v. Seed	Leaf
Zm00001d005811	13.3126	5.20586	1.21166	4.29646	1.73545e-05	8.46074e-05	Leaf v. SAM	Leaf
Zm00001d005811	13.3126	7.47049	0.842055	8.87173	7.20179e-19	7.86826e-18	Leaf v. Reproductive	Leaf
Zm00001d005814	790.908	5.09085	0.491728	10.353	4.05708e-25	1.18434e-23	Leaf v. Internode	Leaf
Zm00001d005814	790.908	5.2684	0.49207	10.7066	9.4762e-27	2.12132e-25	Leaf v. Reproductive	Leaf
Zm00001d005814	790.908	6.54419	0.323434	20.2334	4.97288e-91	1.42154e-89	Leaf v. Seed	Leaf
Zm00001d005814	790.908	7.72437	0.788896	9.79138	1.22616e-22	1.00752e-20	Leaf v. SAM	Leaf
Zm00001d005814	790.908	10.1057	0.366448	27.5774	2.07727e-167	3.49861e-165	Leaf v. Root	Leaf
Zm00001d005837	8.73245	5.80436	1.28833	4.50535	6.62621e-06	3.62977e-05	Leaf v. SAM	Leaf
Zm00001d005837	8.73245	6.37714	0.810304	7.87006	3.5446e-15	4.14521e-14	Leaf v. Internode	Leaf
Zm00001d005837	8.73245	6.98835	0.51085	13.6798	1.3398e-42	9.88541e-42	Leaf v. Seed	Leaf
Zm00001d005837	8.73245	7.23962	0.56668	12.7755	2.24737e-37	2.51399e-36	Leaf v. Root	Leaf
Zm00001d005837	8.73245	7.65159	0.840043	9.10858	8.34672e-20	9.96324e-19	Leaf v. Reproductive	Leaf
Zm00001d005850	31.9821	8.10094	0.696488	11.6311	2.86339e-31	1.45911e-30	Seed v. Leaf	Seed
Zm00001d005850	31.9821	9.27052	1.73526	5.34245	9.16998e-08	1.5537e-06	Seed v. SAM	Seed
Zm00001d005850	31.9821	9.40483	1.05727	8.89535	5.82362e-19	1.4838e-17	Seed v. Reproductive	Seed
Zm00001d005850	31.9821	9.42962	1.0567	8.92362	4.51278e-19	7.75295e-18	Seed v. Internode	Seed
Zm00001d005850	31.9821	9.60031	0.709191	13.537	9.45753e-42	1.00451e-40	Seed v. Root	Seed
Zm00001d005859	26.9671	2.42936	0.553781	4.38687	1.14996e-05	3.03358e-05	Reproductive v. Leaf	Reproductive
Zm00001d005859	26.9671	2.90953	0.556378	5.22942	1.70047e-07	6.42617e-07	Reproductive v. Root	Reproductive
Zm00001d005859	26.9671	3.09728	0.678011	4.56818	4.9197e-06	3.6042e-05	Reproductive v. Internode	Reproductive
Zm00001d005859	26.9671	3.5658	0.965689	3.69249	0.000222068	0.00200077	Reproductive v. SAM	Reproductive
Zm00001d005859	26.9671	5.73966	0.541965	10.5905	3.29982e-26	1.69796e-24	Reproductive v. Seed	Reproductive
Zm00001d005869	8.2244	2.5605	0.478148	5.35503	8.55398e-08	3.36179e-07	Reproductive v. Root	Reproductive
Zm00001d005869	8.2244	2.74438	0.459384	5.97403	2.31466e-09	1.54935e-08	Reproductive v. Seed	Reproductive
Zm00001d005869	8.2244	3.37635	0.853067	3.95789	7.5614e-05	0.000820288	Reproductive v. SAM	Reproductive
Zm00001d005869	8.2244	5.23584	0.519767	10.0734	7.23997e-24	1.25559e-22	Reproductive v. Leaf	Reproductive
Zm00001d005869	8.2244	6.11757	0.670818	9.11956	7.54281e-20	5.8362e-18	Reproductive v. Internode	Reproductive
Zm00001d005873	16.6005	3.79726	0.579516	6.55246	5.65958e-11	4.90021e-10	Reproductive v. Seed	Reproductive
Zm00001d005873	16.6005	6.0858	0.624323	9.74784	1.88443e-22	2.88799e-21	Reproductive v. Leaf	Reproductive
Zm00001d005873	16.6005	6.34585	1.10956	5.71923	1.07007e-08	4.10868e-07	Reproductive v. SAM	Reproductive
Zm00001d005873	16.6005	8.41664	0.841366	10.0035	1.47051e-23	1.73337e-21	Reproductive v. Internode	Reproductive
Zm00001d005873	16.6005	9.12035	0.659135	13.8369	1.52746e-43	1.50808e-41	Reproductive v. Root	Reproductive
Zm00001d005889	16.3254	2.97138	0.833805	3.56363	0.00036576	0.0012472	Leaf v. SAM	Leaf
Zm00001d005889	16.3254	3.34387	0.529157	6.31925	2.62839e-10	1.21704e-09	Leaf v. Reproductive	Leaf
Zm00001d005889	16.3254	4.16998	0.536468	7.77304	7.66236e-15	8.64009e-14	Leaf v. Internode	Leaf
Zm00001d005889	16.3254	5.43118	0.395671	13.7265	7.04553e-43	9.19288e-42	Leaf v. Root	Leaf
Zm00001d005889	16.3254	6.24485	0.38673	16.1479	1.17574e-58	1.43207e-57	Leaf v. Seed	Leaf
Zm00001d005910	69.3348	4.20983	0.308823	13.6319	2.58886e-42	3.33051e-41	Leaf v. Root	Leaf
Zm00001d005910	69.3348	4.6605	0.434569	10.7244	7.81871e-27	2.70415e-25	Leaf v. Internode	Leaf
Zm00001d005910	69.3348	4.82826	0.437756	11.0296	2.75149e-28	7.1515e-27	Leaf v. Reproductive	Leaf
Zm00001d005910	69.3348	5.82531	0.718849	8.10367	5.33262e-16	1.55538e-14	Leaf v. SAM	Leaf
Zm00001d005910	69.3348	6.02223	0.293417	20.5245	1.30198e-93	3.96014e-92	Leaf v. Seed	Leaf
Zm00001d005920	1190.06	2.33581	0.272194	8.58139	9.37334e-18	9.1894e-17	Leaf v. Reproductive	Leaf
Zm00001d005920	1190.06	2.55311	0.195253	13.0759	4.52326e-39	5.3423e-38	Leaf v. Root	Leaf
Zm00001d005920	1190.06	3.45457	0.272395	12.6822	7.42433e-37	5.66174e-35	Leaf v. Internode	Leaf
Zm00001d005920	1190.06	3.46431	0.430981	8.0382	9.1164e-16	2.58814e-14	Leaf v. SAM	Leaf
Zm00001d005920	1190.06	4.33253	0.178885	24.2196	1.38358e-129	1.02506e-127	Leaf v. Seed	Leaf
Zm00001d005935	21.8684	3.38803	0.979987	3.45722	0.000545775	0.00177095	Leaf v. SAM	Leaf
Zm00001d005935	21.8684	3.83467	0.442657	8.66284	4.60144e-18	2.48281e-17	Leaf v. Root	Leaf
Zm00001d005935	21.8684	5.56962	0.645871	8.62343	6.49767e-18	9.98324e-17	Leaf v. Internode	Leaf
Zm00001d005935	21.8684	6.83026	0.445472	15.3326	4.62785e-53	4.77448e-52	Leaf v. Seed	Leaf
Zm00001d005935	21.8684	7.1353	0.717234	9.94836	2.56363e-23	4.23427e-22	Leaf v. Reproductive	Leaf
Zm00001d005950	1114.1	2.99649	0.19987	14.9922	8.25985e-51	1.6185e-48	Leaf v. Reproductive	Leaf
Zm00001d005950	1114.1	3.3786	0.131126	25.7661	2.12832e-146	2.63406e-144	Leaf v. Seed	Leaf
Zm00001d005950	1114.1	3.5119	0.199968	17.5623	4.79132e-69	5.69153e-66	Leaf v. Internode	Leaf
Zm00001d005950	1114.1	3.61291	0.316684	11.4085	3.79001e-30	1.10098e-27	Leaf v. SAM	Leaf
Zm00001d005950	1114.1	4.4568	0.143679	31.0191	2.98058e-211	1.34783e-208	Leaf v. Root	Leaf
Zm00001d005970	41.2451	2.45544	0.545021	4.50521	6.63058e-06	2.51425e-05	Leaf v. Internode	Leaf
Zm00001d005970	41.2451	2.99011	0.358797	8.33371	7.83483e-17	2.29614e-16	Leaf v. Seed	Leaf
Zm00001d005970	41.2451	3.0485	0.391645	7.78383	7.03619e-15	3.18879e-14	Leaf v. Root	Leaf
Zm00001d005970	41.2451	4.07042	0.879237	4.62949	3.6657e-06	2.14011e-05	Leaf v. SAM	Leaf
Zm00001d005970	41.2451	4.35616	0.556578	7.82668	5.00919e-15	3.79548e-14	Leaf v. Reproductive	Leaf
Zm00001d005973	544.747	4.29073	0.83225	5.15558	2.52851e-07	1.18664e-06	Leaf v. Internode	Leaf
Zm00001d005973	544.747	4.48749	0.83243	5.39083	7.01342e-08	2.46089e-07	Leaf v. Reproductive	Leaf
Zm00001d005973	544.747	6.44285	1.31976	4.88184	1.05101e-06	7.0473e-06	Leaf v. SAM	Leaf
Zm00001d005973	544.747	7.859	0.599519	13.1088	2.93021e-39	3.48197e-38	Leaf v. Root	Leaf
Zm00001d005973	544.747	10.7595	0.568719	18.9189	7.97376e-80	1.75815e-78	Leaf v. Seed	Leaf
Zm00001d005990	1.28068	2.21576	0.74503	2.97406	0.00293891	0.0054401	Reproductive v. Leaf	Reproductive
Zm00001d005990	1.28068	2.50075	0.707846	3.5329	0.000411031	0.00110671	Reproductive v. Seed	Reproductive
Zm00001d005990	1.28068	3.40443	0.947202	3.5942	0.000325393	0.00144107	Reproductive v. Internode	Reproductive
Zm00001d005990	1.28068	3.63569	0.753569	4.82463	1.40264e-06	4.68296e-06	Reproductive v. Root	Reproductive
Zm00001d005990	1.28068	5.2009	1.47352	3.52957	0.000416235	0.00333626	Reproductive v. SAM	Reproductive
Zm00001d005991	2.59147	2.69464	0.709974	3.7954	0.000147405	0.000433583	Reproductive v. Seed	Reproductive
Zm00001d005991	2.59147	3.72017	0.760396	4.89241	9.9608e-07	3.02057e-06	Reproductive v. Leaf	Reproductive
Zm00001d005991	2.59147	5.04289	0.767369	6.57166	4.97564e-11	2.87124e-10	Reproductive v. Root	Reproductive
Zm00001d005991	2.59147	5.05604	0.97584	5.18122	2.20444e-07	2.20123e-06	Reproductive v. Internode	Reproductive
Zm00001d005991	2.59147	6.6928	1.50403	4.44991	8.59042e-06	0.000131951	Reproductive v. SAM	Reproductive
Zm00001d005996	1179.5	5.14933	0.583555	8.82406	1.10386e-18	1.81828e-17	Leaf v. Internode	Leaf
Zm00001d005996	1179.5	5.41779	0.583802	9.28019	1.69179e-20	2.15316e-19	Leaf v. Reproductive	Leaf
Zm00001d005996	1179.5	8.85992	0.421821	21.004	6.03072e-98	2.46691e-96	Leaf v. Root	Leaf
Zm00001d005996	1179.5	9.13143	0.940791	9.70612	2.83936e-22	2.13204e-20	Leaf v. SAM	Leaf
Zm00001d005996	1179.5	10.5927	0.396038	26.7467	1.34815e-157	2.26812e-155	Leaf v. Seed	Leaf
Zm00001d006002	225.474	2.77261	0.156931	17.6677	7.43603e-70	1.77492e-68	Leaf v. Root	Leaf
Zm00001d006002	225.474	3.00931	0.348052	8.64616	5.32609e-18	2.02321e-16	Leaf v. SAM	Leaf
Zm00001d006002	225.474	3.31148	0.219835	15.0635	2.81496e-51	7.56001e-49	Leaf v. Internode	Leaf
Zm00001d006002	225.474	3.51422	0.220868	15.911	5.31913e-57	1.82398e-54	Leaf v. Reproductive	Leaf
Zm00001d006002	225.474	3.56131	0.144624	24.6247	6.87798e-134	5.80085e-132	Leaf v. Seed	Leaf
Zm00001d006017	29.8021	2.24225	0.40501	5.53629	3.08951e-08	6.17979e-08	Leaf v. Seed	Leaf
Zm00001d006017	29.8021	4.30305	0.627701	6.85525	7.11898e-12	5.91366e-11	Leaf v. Internode	Leaf
Zm00001d006017	29.8021	5.54512	0.652461	8.49878	1.91598e-17	1.83022e-16	Leaf v. Reproductive	Leaf
Zm00001d006017	29.8021	5.55139	0.457407	12.1367	6.75323e-34	6.77602e-33	Leaf v. Root	Leaf
Zm00001d006017	29.8021	6.411	1.10232	5.81593	6.02995e-09	6.5047e-08	Leaf v. SAM	Leaf
Zm00001d006037	39.1977	2.96866	0.311456	9.53153	1.54975e-21	5.50895e-21	Leaf v. Seed	Leaf
Zm00001d006037	39.1977	4.14116	0.482984	8.57411	9.98567e-18	9.75171e-17	Leaf v. Reproductive	Leaf
Zm00001d006037	39.1977	5.39963	0.350702	15.3966	1.72436e-53	2.86909e-52	Leaf v. Root	Leaf
Zm00001d006037	39.1977	6.06407	0.511129	11.8641	1.81898e-32	9.63621e-31	Leaf v. Internode	Leaf
Zm00001d006037	39.1977	8.13376	1.06181	7.66031	1.85487e-14	4.46769e-13	Leaf v. SAM	Leaf
Zm00001d006050	77.021	6.64142	0.53739	12.3587	4.37379e-35	2.08835e-33	Reproductive v. Leaf	Reproductive
Zm00001d006050	77.021	7.48256	0.947327	7.8986	2.82048e-15	3.67032e-13	Reproductive v. SAM	Reproductive
Zm00001d006050	77.021	9.21726	0.529911	17.394	9.16584e-68	9.65286e-65	Reproductive v. Seed	Reproductive
Zm00001d006050	77.021	10.0392	0.715224	14.0364	9.33033e-45	5.86567e-42	Reproductive v. Internode	Reproductive
Zm00001d006050	77.021	10.1894	0.564648	18.0457	8.53392e-73	3.90755e-70	Reproductive v. Root	Reproductive
Zm00001d006063	109.402	4.24193	0.473654	8.95575	3.3745e-19	3.82098e-18	Reproductive v. Leaf	Reproductive
Zm00001d006063	109.402	4.49334	0.455893	9.85613	6.44856e-23	2.46058e-21	Reproductive v. Seed	Reproductive
Zm00001d006063	109.402	5.4268	0.581012	9.34025	9.61094e-21	8.45539e-19	Reproductive v. Internode	Reproductive
Zm00001d006063	109.402	6.11714	0.830174	7.36851	1.72548e-13	1.74116e-11	Reproductive v. SAM	Reproductive
Zm00001d006063	109.402	6.72649	0.478748	14.0502	7.68446e-45	8.2861e-43	Reproductive v. Root	Reproductive
Zm00001d006069	119.515	2.16488	0.678881	3.18889	0.00142818	0.00278008	Leaf v. Reproductive	Leaf
Zm00001d006069	119.515	2.7289	0.67905	4.01871	5.85184e-05	0.000189986	Leaf v. Internode	Leaf
Zm00001d006069	119.515	5.63175	0.490205	11.4886	1.50594e-30	1.36348e-29	Leaf v. Root	Leaf
Zm00001d006069	119.515	6.15296	1.09503	5.61901	1.92059e-08	1.89093e-07	Leaf v. SAM	Leaf
Zm00001d006069	119.515	8.46056	0.473243	17.8778	1.75479e-71	3.13687e-70	Leaf v. Seed	Leaf
Zm00001d006078	7.02316	4.25834	0.405657	10.4974	8.88015e-26	6.74046e-25	Leaf v. Root	Leaf
Zm00001d006078	7.02316	4.82918	0.613568	7.87065	3.52808e-15	2.71521e-14	Leaf v. Reproductive	Leaf
Zm00001d006078	7.02316	5.22413	0.626222	8.3423	7.28593e-17	1.00638e-15	Leaf v. Internode	Leaf
Zm00001d006078	7.02316	5.3414	1.07118	4.98646	6.14942e-07	4.34951e-06	Leaf v. SAM	Leaf
Zm00001d006078	7.02316	5.66894	0.409337	13.8491	1.28828e-43	9.85882e-43	Leaf v. Seed	Leaf
Zm00001d006080	548.276	2.55407	0.200648	12.7291	4.07587e-37	3.58033e-36	Seed v. Root	Seed
Zm00001d006080	548.276	2.60287	0.290433	8.96201	3.18798e-19	8.35858e-18	Seed v. Reproductive	Seed
Zm00001d006080	548.276	2.82946	0.469873	6.02177	1.72525e-09	4.3097e-08	Seed v. SAM	Seed
Zm00001d006080	548.276	2.97033	0.198344	14.9757	1.05872e-50	1.01722e-49	Seed v. Leaf	Seed
Zm00001d006080	548.276	3.27549	0.290694	11.2678	1.89142e-29	1.01456e-27	Seed v. Internode	Seed
Zm00001d006101	11.5179	7.28623	1.47589	4.93685	7.93938e-07	1.34946e-05	Root v. SAM	Root
Zm00001d006101	11.5179	3.18997	0.790482	4.03548	5.44907e-05	0.000144598	Root v. Reproductive	Root
Zm00001d006101	11.5179	6.06647	0.55274	10.9753	5.02485e-28	2.99252e-27	Root v. Seed	Root
Zm00001d006101	11.5179	6.99089	0.617778	11.3162	1.09118e-29	9.55467e-29	Root v. Leaf	Root
Zm00001d006101	11.5179	8.59767	0.914756	9.39887	5.51524e-21	1.40543e-19	Root v. Internode	Root
Zm00001d006111	209.803	3.60657	0.723462	4.98516	6.191e-07	2.17066e-06	Root v. Reproductive	Root
Zm00001d006111	209.803	8.48292	0.492149	17.2365	1.41352e-66	3.73893e-65	Root v. Seed	Root
Zm00001d006111	209.803	7.03222	1.15677	6.07919	1.20794e-09	5.04197e-08	Root v. SAM	Root
Zm00001d006111	209.803	8.7124	0.546956	15.9289	3.99364e-57	7.21982e-56	Root v. Leaf	Root
Zm00001d006111	209.803	9.74332	0.775329	12.5667	3.2191e-36	3.76598e-34	Root v. Internode	Root
Zm00001d006137	14.0582	3.96153	0.613568	6.45655	1.07118e-10	2.40419e-10	Leaf v. Seed	Leaf
Zm00001d006137	14.0582	6.57517	1.00184	6.56308	5.27078e-11	2.65085e-10	Leaf v. Reproductive	Leaf
Zm00001d006137	14.0582	7.82354	0.716171	10.9241	8.83882e-28	7.24375e-27	Leaf v. Root	Leaf
Zm00001d006137	14.0582	8.41833	1.67815	5.01644	5.26373e-07	3.77803e-06	Leaf v. SAM	Leaf
Zm00001d006137	14.0582	8.5777	1.03899	8.25579	1.50906e-16	2.0185e-15	Leaf v. Internode	Leaf
Zm00001d006140	1.73004	2.95515	0.613084	4.82015	1.43454e-06	3.64919e-06	Leaf v. Root	Leaf
Zm00001d006140	1.73004	3.25739	0.886824	3.6731	0.000239626	0.000524515	Leaf v. Reproductive	Leaf
Zm00001d006140	1.73004	3.93146	0.91197	4.31095	1.62554e-05	5.77596e-05	Leaf v. Internode	Leaf
Zm00001d006140	1.73004	4.57575	0.581904	7.86341	3.73828e-15	1.02447e-14	Leaf v. Seed	Leaf
Zm00001d006140	1.73004	4.71811	1.50794	3.12884	0.001755	0.00493096	Leaf v. SAM	Leaf
Zm00001d006157	89.8354	5.21856	0.634695	8.22215	1.9988e-16	2.50894e-15	Seed v. Internode	Seed
Zm00001d006157	89.8354	5.83395	0.642377	9.0818	1.0679e-19	2.95183e-18	Seed v. Reproductive	Seed
Zm00001d006157	89.8354	7.00085	1.08033	6.48026	9.15643e-11	2.92696e-09	Seed v. SAM	Seed
Zm00001d006157	89.8354	7.79617	0.481906	16.1778	7.23472e-59	8.87228e-58	Seed v. Leaf	Seed
Zm00001d006157	89.8354	8.60902	0.477514	18.0288	1.15692e-72	3.74054e-71	Seed v. Root	Seed
Zm00001d006158	383.559	2.0149	0.629374	3.20143	0.00136748	0.00814738	Internode v. SAM	Internode
Zm00001d006158	383.559	2.63788	0.445068	5.92692	3.08667e-09	4.58609e-08	Internode v. Reproductive	Internode
Zm00001d006158	383.559	2.81703	0.363553	7.74862	9.28997e-15	1.03694e-13	Internode v. Leaf	Internode
Zm00001d006158	383.559	3.45405	0.366019	9.43681	3.84281e-21	9.96518e-20	Internode v. Root	Internode
Zm00001d006158	383.559	3.72076	0.350509	10.6153	2.52945e-26	9.51374e-25	Internode v. Seed	Internode
Zm00001d006159	233.224	2.17008	0.230291	9.42322	4.37477e-21	5.91191e-20	Leaf v. Reproductive	Leaf
Zm00001d006159	233.224	2.56531	0.230413	11.1335	8.61618e-29	3.47857e-27	Leaf v. Internode	Leaf
Zm00001d006159	233.224	2.88266	0.151523	19.0246	1.06653e-80	2.40076e-79	Leaf v. Seed	Leaf
Zm00001d006159	233.224	3.13974	0.366869	8.5582	1.14646e-17	4.16302e-16	Leaf v. SAM	Leaf
Zm00001d006159	233.224	3.7968	0.166234	22.8401	1.83264e-115	1.11618e-113	Leaf v. Root	Leaf
Zm00001d006161	31.4676	3.66452	0.938873	3.90311	9.49663e-05	0.000220846	Leaf v. Reproductive	Leaf
Zm00001d006161	31.4676	4.51979	0.61761	7.3182	2.51329e-13	6.3629e-13	Leaf v. Seed	Leaf
Zm00001d006161	31.4676	5.55615	0.950822	5.84352	5.11094e-09	2.99813e-08	Leaf v. Internode	Leaf
Zm00001d006161	31.4676	5.57196	0.678827	8.20822	2.24497e-16	1.10314e-15	Leaf v. Root	Leaf
Zm00001d006161	31.4676	7.96267	1.66257	4.78936	1.67313e-06	1.06502e-05	Leaf v. SAM	Leaf
Zm00001d006193	1690.8	4.62351	0.611461	7.56141	3.98712e-14	4.20568e-13	Leaf v. Internode	Leaf
Zm00001d006193	1690.8	4.99557	0.401012	12.4574	1.27451e-35	7.50169e-35	Leaf v. Seed	Leaf
Zm00001d006193	1690.8	5.72271	0.967656	5.91399	3.33924e-09	3.77638e-08	Leaf v. SAM	Leaf
Zm00001d006193	1690.8	5.85408	0.611943	9.56639	1.10709e-21	1.58932e-20	Leaf v. Reproductive	Leaf
Zm00001d006193	1690.8	6.04155	0.43886	13.7665	4.05452e-43	5.31548e-42	Leaf v. Root	Leaf
Zm00001d006231	10.0193	2.32902	0.563951	4.12982	3.63041e-05	9.87764e-05	Reproductive v. Root	Reproductive
Zm00001d006231	10.0193	2.85286	0.567532	5.02678	4.98781e-07	1.57045e-06	Reproductive v. Leaf	Reproductive
Zm00001d006231	10.0193	3.22744	0.991033	3.25665	0.00112736	0.00743621	Reproductive v. SAM	Reproductive
Zm00001d006231	10.0193	3.68331	0.545153	6.75648	1.41381e-11	1.33457e-10	Reproductive v. Seed	Reproductive
Zm00001d006231	10.0193	4.50994	0.707857	6.37126	1.8748e-10	3.56483e-09	Reproductive v. Internode	Reproductive
Zm00001d006232	226.988	2.34356	0.281143	8.33584	7.69493e-17	1.50815e-15	Reproductive v. Seed	Reproductive
Zm00001d006232	226.988	2.43587	0.293612	8.29624	1.07455e-16	1.17675e-15	Reproductive v. Root	Reproductive
Zm00001d006232	226.988	2.94305	0.506486	5.81071	6.22071e-09	2.53043e-07	Reproductive v. SAM	Reproductive
Zm00001d006232	226.988	3.04319	0.357542	8.5114	1.71847e-17	9.8213e-16	Reproductive v. Internode	Reproductive
Zm00001d006232	226.988	3.11418	0.292521	10.646	1.81994e-26	4.00574e-25	Reproductive v. Leaf	Reproductive
Zm00001d006243	492.986	3.05974	0.306007	9.99889	1.54108e-23	6.32324e-22	Reproductive v. Seed	Reproductive
Zm00001d006243	492.986	5.6992	0.320163	17.801	6.94803e-71	2.88837e-68	Reproductive v. Root	Reproductive
Zm00001d006243	492.986	6.02523	0.554009	10.8757	1.5051e-27	5.15298e-25	Reproductive v. SAM	Reproductive
Zm00001d006243	492.986	6.04361	0.39031	15.4841	4.43916e-54	4.32117e-51	Reproductive v. Internode	Reproductive
Zm00001d006243	492.986	6.54887	0.320487	20.4341	8.31681e-93	1.47628e-89	Reproductive v. Leaf	Reproductive
Zm00001d006263	2.77049	4.11083	0.523698	7.84961	4.17333e-15	1.91687e-14	Root v. Leaf	Root
Zm00001d006263	2.77049	4.36229	0.475844	9.16749	4.84161e-20	2.02465e-19	Root v. Seed	Root
Zm00001d006263	2.77049	4.13955	1.21876	3.39652	0.000682491	0.00337189	Root v. SAM	Root
Zm00001d006263	2.77049	4.64344	0.764512	6.07373	1.24975e-09	6.11878e-09	Root v. Reproductive	Root
Zm00001d006263	2.77049	3.46251	0.700213	4.94494	7.61687e-07	3.38534e-06	Root v. Internode	Root
Zm00001d006306	656.477	3.20474	0.396876	8.07493	6.75155e-16	1.18571e-14	Seed v. Reproductive	Seed
Zm00001d006306	656.477	4.57625	0.274749	16.6561	2.73192e-62	6.17272e-61	Seed v. Root	Seed
Zm00001d006306	656.477	4.82916	0.397879	12.1372	6.7043e-34	5.51603e-32	Seed v. Internode	Seed
Zm00001d006306	656.477	4.94803	0.644469	7.67769	1.61984e-14	1.06725e-12	Seed v. SAM	Seed
Zm00001d006306	656.477	5.27368	0.272911	19.3238	3.3889e-83	7.99622e-82	Seed v. Leaf	Seed
Zm00001d006319	550.143	9.59436	0.523824	18.316	6.1685e-75	2.15708e-73	Seed v. Root	Seed
Zm00001d006319	550.143	9.70593	0.53697	18.0754	4.98341e-73	9.29948e-72	Seed v. Leaf	Seed
Zm00001d006319	550.143	11.7257	0.843364	13.9035	6.0347e-44	1.34268e-41	Seed v. Reproductive	Seed
Zm00001d006319	550.143	12.2384	0.861222	14.2105	7.88212e-46	1.90097e-43	Seed v. Internode	Seed
Zm00001d006319	550.143	12.429	1.45019	8.57065	1.02906e-17	1.07449e-15	Seed v. SAM	Seed
Zm00001d006335	170.596	2.63408	0.403629	6.526	6.75491e-11	4.25086e-09	Reproductive v. SAM	Reproductive
Zm00001d006335	170.596	2.67805	0.284713	9.40614	5.14673e-21	4.73499e-19	Reproductive v. Internode	Reproductive
Zm00001d006335	170.596	2.92515	0.233289	12.5388	4.58131e-36	2.37128e-34	Reproductive v. Leaf	Reproductive
Zm00001d006335	170.596	3.14312	0.234031	13.4304	4.0141e-41	3.32865e-39	Reproductive v. Root	Reproductive
Zm00001d006335	170.596	3.16261	0.224214	14.1053	3.52145e-45	8.62454e-43	Reproductive v. Seed	Reproductive
Zm00001d006341	29.1754	2.04711	0.38815	5.27401	1.33474e-07	1.3927e-06	Internode v. Reproductive	Internode
Zm00001d006341	29.1754	2.19943	0.304695	7.21845	5.25823e-13	4.26298e-12	Internode v. Seed	Internode
Zm00001d006341	29.1754	2.93896	0.318965	9.21405	3.1406e-20	7.45561e-19	Internode v. Root	Internode
Zm00001d006341	29.1754	2.95022	0.321694	9.17088	4.69194e-20	8.8468e-19	Internode v. Leaf	Internode
Zm00001d006341	29.1754	3.22644	0.562805	5.73279	9.8794e-09	7.89226e-07	Internode v. SAM	Internode
Zm00001d006364	32.6371	3.84554	0.361038	10.6513	1.71896e-26	9.61282e-26	Seed v. Root	Seed
Zm00001d006364	32.6371	4.83157	0.882386	5.47558	4.36076e-08	7.94808e-07	Seed v. SAM	Seed
Zm00001d006364	32.6371	5.48118	0.394501	13.894	6.89145e-44	5.31918e-43	Seed v. Leaf	Seed
Zm00001d006364	32.6371	5.48674	0.550262	9.97114	2.03876e-23	5.69518e-22	Seed v. Internode	Seed
Zm00001d006364	32.6371	5.88576	0.569399	10.3368	4.8034e-25	2.25161e-23	Seed v. Reproductive	Seed
Zm00001d006365	520.289	7.49531	0.463256	16.1796	7.02239e-59	1.40922e-57	Root v. Seed	Root
Zm00001d006365	520.289	5.34809	1.09699	4.87525	1.08671e-06	1.75086e-05	Root v. SAM	Root
Zm00001d006365	520.289	7.33605	0.700492	10.4727	1.15287e-25	2.91391e-24	Root v. Reproductive	Root
Zm00001d006365	520.289	6.72144	0.499377	13.4597	2.70154e-41	3.38189e-40	Root v. Leaf	Root
Zm00001d006365	520.289	7.53595	0.700223	10.7622	5.19092e-27	2.42912e-25	Root v. Internode	Root
Zm00001d006397	53.8515	2.35906	0.803387	2.93639	0.00332058	0.00854479	Leaf v. SAM	Leaf
Zm00001d006397	53.8515	2.99568	0.364512	8.21832	2.06368e-16	1.01587e-15	Leaf v. Root	Leaf
Zm00001d006397	53.8515	5.37085	0.522741	10.2744	9.19147e-25	2.61881e-23	Leaf v. Internode	Leaf
Zm00001d006397	53.8515	6.45093	0.353394	18.2542	1.91665e-74	3.71172e-73	Leaf v. Seed	Leaf
Zm00001d006397	53.8515	6.47103	0.547796	11.8129	3.35005e-32	1.26522e-30	Leaf v. Reproductive	Leaf
Zm00001d006399	23.0788	8.53822	2.63198	3.24403	0.00117851	0.00289757	Reproductive v. Seed	Reproductive
Zm00001d006399	23.0788	10.4529	3.36604	3.10541	0.00190015	0.0066196	Reproductive v. Internode	Reproductive
Zm00001d006399	23.0788	11.9369	2.75618	4.33096	1.4846e-05	4.29765e-05	Reproductive v. Root	Reproductive
Zm00001d006399	23.0788	12.6495	2.73567	4.6239	3.76584e-06	1.06035e-05	Reproductive v. Leaf	Reproductive
Zm00001d006399	23.0788	26.4699	4.78675	5.52982	3.20563e-08	1.07825e-06	Reproductive v. SAM	Reproductive
Zm00001d006447	89.0411	4.31785	1.11746	3.86398	0.000111554	0.000256691	Reproductive v. Leaf	Reproductive
Zm00001d006447	89.0411	10.9267	1.09918	9.94078	2.7666e-23	1.10225e-21	Reproductive v. Seed	Reproductive
Zm00001d006447	89.0411	14.2998	1.16048	12.3223	6.8694e-35	3.59324e-33	Reproductive v. Root	Reproductive
Zm00001d006447	89.0411	14.3701	1.44964	9.91285	3.66043e-23	4.12153e-21	Reproductive v. Internode	Reproductive
Zm00001d006447	89.0411	28.5273	2.10573	13.5475	8.20026e-42	4.44965e-39	Reproductive v. SAM	Reproductive
Zm00001d006466	96.7906	4.14969	0.337726	12.2872	1.06176e-34	6.65159e-33	Leaf v. Internode	Leaf
Zm00001d006466	96.7906	4.79282	0.223578	21.4369	6.0509e-102	2.22362e-100	Leaf v. Seed	Leaf
Zm00001d006466	96.7906	4.9521	0.547945	9.03759	1.60167e-19	7.74157e-18	Leaf v. SAM	Leaf
Zm00001d006466	96.7906	5.21497	0.346504	15.0502	3.43983e-51	6.87419e-49	Leaf v. Reproductive	Leaf
Zm00001d006466	96.7906	5.76557	0.247328	23.3114	3.39537e-120	2.23276e-118	Leaf v. Root	Leaf
Zm00001d006476	170.144	2.04933	0.327504	6.25742	3.91392e-10	9.88466e-10	Seed v. Root	Seed
Zm00001d006476	170.144	2.68508	0.474236	5.6619	1.49704e-08	6.6137e-08	Seed v. Internode	Seed
Zm00001d006476	170.144	3.34688	0.475553	7.03786	1.95213e-12	2.10425e-11	Seed v. Reproductive	Seed
Zm00001d006476	170.144	3.60174	0.325744	11.057	2.02846e-28	9.34177e-28	Seed v. Leaf	Seed
[truncated: 19,011 more rows]
