# Supplementary material for: An updated gene atlas for maize reveals organ‐specific and stress‐induced genes
Source: Plant J. 2019 Jan 22;97(6):1154–67. doi: 10.1111/tpj.14184 (PMC6850026; doi:10.1111/tpj.14184)
Supplement: Supplementary file 11 — Data S4. GO enrichment analyses. [file TPJ-97-1154-s011.xlsx]

## Sheet: Key
Each tab in this file contains GO term enrichment results for the following gene sets:
Non-expressed genes	Genes with an FPKM < 1
Organ Specific Genes	Enrichment by organ for organ-specific genes identified
Organ Specific Genes by Type	Enrichment by organ and gene type for organ specific gnes
Stress Induced Genes	Enrichment by stress type for stress-induced differentially expressed genes
Stress Induced Genes by Type	Enrichment by stress type and gene type for stress-induced DE genes
Stress Induced Organ Specific	Enrichment for stress-induced DE genes which were also organ-specific
WGCNA module	Enrichment by WGCNA modules for genes in each co-expression module
PAV Connectivity Outliers	Enrichment for 52 dispensable genes which had a kTotal score greater than 500
Column Names	Description
GO.Term	GO term
p.adj	FDR adjusted p-value
Ontology	Ontology domain: CC (Cellular component), BP (Biological process), MF (molecular function)
GO_Name	Name associated with GO term

## Sheet: Non-expressed Genes
GO.term	p.adj	Ontology	GO_name
GO:0000723	2.33286e-188	BP	telomere maintenance
GO:0032200	2.33286e-188	BP	telomere organization
GO:0060249	2.33286e-188	BP	anatomical structure homeostasis
GO:0003678	9.94922e-167	MF	DNA helicase activity
GO:0004386	1.80655e-149	MF	helicase activity
GO:0140097	1.74408e-135	MF	catalytic activity, acting on DNA
GO:0006281	4.45339e-134	BP	DNA repair
GO:0006974	9.77168e-134	BP	cellular response to DNA damage stimulus
GO:0033554	1.63083e-132	BP	cellular response to stress
GO:0051276	1.36768e-121	BP	chromosome organization
GO:0006259	4.88916e-109	BP	DNA metabolic process
GO:0042592	1.21743e-104	BP	homeostatic process
GO:0006996	1.32529e-99	BP	organelle organization
GO:0065008	3.71142e-93	BP	regulation of biological quality
GO:0016043	2.46885e-76	BP	cellular component organization
GO:0008234	1.54292e-75	MF	cysteine-type peptidase activity
GO:0051716	1.81292e-71	BP	cellular response to stimulus
GO:0006950	3.6745e-71	BP	response to stress
GO:0071840	2.81219e-69	BP	cellular component organization or biogenesis
GO:0016462	1.88932e-68	MF	pyrophosphatase activity
GO:0017111	2.16023e-68	MF	nucleoside-triphosphatase activity
GO:0016817	3.19303e-68	MF	hydrolase activity, acting on acid anhydrides
GO:0016818	4.59236e-68	MF	hydrolase activity, acting on acid anhydrides, in phosphorus-containing anhydrides
GO:0006508	7.57854e-50	BP	proteolysis
GO:0070011	1.11742e-47	MF	peptidase activity, acting on L-amino acid peptides
GO:0008233	3.17553e-46	MF	peptidase activity
GO:0016787	1.23283e-41	MF	hydrolase activity
GO:0050896	6.82293e-39	BP	response to stimulus
GO:0043170	5.12556e-31	BP	macromolecule metabolic process
GO:0006807	1.68492e-28	BP	nitrogen compound metabolic process
GO:0090304	6.35895e-23	BP	nucleic acid metabolic process
GO:0006139	4.07223e-21	BP	nucleobase-containing compound metabolic process
GO:0034641	3.21265e-19	BP	cellular nitrogen compound metabolic process
GO:0006725	4.89216e-19	BP	cellular aromatic compound metabolic process
GO:0044238	9.167e-19	BP	primary metabolic process
GO:0046483	1.19807e-18	BP	heterocycle metabolic process
GO:0071704	6.54078e-18	BP	organic substance metabolic process
GO:1901360	2.67431e-17	BP	organic cyclic compound metabolic process
GO:0065007	7.59983e-11	BP	biological regulation
GO:0140096	6.17536e-09	MF	catalytic activity, acting on a protein
GO:0044260	1.14239e-08	BP	cellular macromolecule metabolic process
GO:0019538	2.11868e-08	BP	protein metabolic process
GO:0003824	4.00117e-08	MF	catalytic activity
GO:0009611	2.85697e-07	BP	response to wounding
GO:0008152	1.08237e-06	BP	metabolic process
GO:1901564	1.30028e-06	BP	organonitrogen compound metabolic process
GO:0046983	0.000262129	MF	protein dimerization activity
GO:0009045	0.00161891	MF	xylose isomerase activity
GO:0004867	0.0021223	MF	serine-type endopeptidase inhibitor activity
GO:0044237	0.00230795	BP	cellular metabolic process
GO:0008430	0.00242448	MF	selenium binding
GO:0016157	0.00593889	MF	sucrose synthase activity
GO:0016840	0.00681619	MF	carbon-nitrogen lyase activity
GO:0004018	0.00749205	MF	N6-(1,2-dicarboxyethyl)AMP AMP-lyase (fumarate-forming) activity
GO:0010309	0.00749205	MF	acireductone dioxygenase [iron(II)-requiring] activity
GO:0032991	0.00862816	CC	protein-containing complex
GO:0033179	0.00862816	CC	proton-transporting V-type ATPase, V0 domain
GO:0004652	0.0148343	MF	polynucleotide adenylyltransferase activity
GO:0016843	0.0148343	MF	amine-lyase activity
GO:0016844	0.0148343	MF	strictosidine synthase activity
GO:0005985	0.015607	BP	sucrose metabolic process
GO:0004363	0.0171194	MF	glutathione synthase activity
GO:0016842	0.0171194	MF	amidine-lyase activity
GO:0070566	0.0179369	MF	adenylyltransferase activity
GO:0035251	0.0200959	MF	UDP-glucosyltransferase activity
GO:0003747	0.0265534	MF	translation release factor activity
GO:0008079	0.0265534	MF	translation termination factor activity
GO:0016861	0.0265534	MF	intramolecular oxidoreductase activity, interconverting aldoses and ketoses
GO:0004866	0.0271135	MF	endopeptidase inhibitor activity
GO:0008169	0.0271135	MF	C-methyltransferase activity
GO:0008425	0.0271135	MF	2-polyprenyl-6-methoxy-1,4-benzoquinone methyltransferase activity
GO:0030414	0.0271135	MF	peptidase inhibitor activity
GO:0030580	0.0271135	MF	quinone cofactor methyltransferase activity
GO:0061134	0.0271135	MF	peptidase regulator activity
GO:0061135	0.0271135	MF	endopeptidase regulator activity
GO:0016149	0.0274751	MF	translation release factor activity, codon specific
GO:0033176	0.0281806	CC	proton-transporting V-type ATPase complex
GO:0033177	0.0281806	CC	proton-transporting two-sector ATPase complex, proton-transporting domain
GO:0042398	0.0323598	BP	cellular modified amino acid biosynthetic process
GO:0006750	0.0344805	BP	glutathione biosynthetic process
GO:0019184	0.0344805	BP	nonribosomal peptide biosynthetic process
GO:0032040	0.0395883	CC	small-subunit processome
GO:0051274	0.0408889	BP	beta-glucan biosynthetic process
GO:0051766	0.0489341	MF	inositol trisphosphate kinase activity

## Sheet: Organ Specific Genes
GO.term	p.adj	organ	Ontology	GO_name
GO:0006355	0.0219497	internode	BP	regulation of transcription, DNA-templated
GO:0009889	0.0219497	internode	BP	regulation of biosynthetic process
GO:0010468	0.0219497	internode	BP	regulation of gene expression
GO:0010556	0.0219497	internode	BP	regulation of macromolecule biosynthetic process
GO:0019219	0.0219497	internode	BP	regulation of nucleobase-containing compound metabolic process
GO:0031323	0.0219497	internode	BP	regulation of cellular metabolic process
GO:0031326	0.0219497	internode	BP	regulation of cellular biosynthetic process
GO:0034654	0.0219497	internode	BP	nucleobase-containing compound biosynthetic process
GO:0051171	0.0219497	internode	BP	regulation of nitrogen compound metabolic process
GO:0051252	0.0219497	internode	BP	regulation of RNA metabolic process
GO:0080090	0.0219497	internode	BP	regulation of primary metabolic process
GO:1903506	0.0219497	internode	BP	regulation of nucleic acid-templated transcription
GO:2000112	0.0219497	internode	BP	regulation of cellular macromolecule biosynthetic process
GO:2001141	0.0219497	internode	BP	regulation of RNA biosynthetic process
GO:0060255	0.023464	internode	BP	regulation of macromolecule metabolic process
GO:0019222	0.023636	internode	BP	regulation of metabolic process
GO:0006351	0.0295231	internode	BP	transcription, DNA-templated
GO:0018130	0.0295231	internode	BP	heterocycle biosynthetic process
GO:0019438	0.0295231	internode	BP	aromatic compound biosynthetic process
GO:0032774	0.0295231	internode	BP	RNA biosynthetic process
GO:0097659	0.0295231	internode	BP	nucleic acid-templated transcription
GO:1901362	0.030851	internode	BP	organic cyclic compound biosynthetic process
GO:0015979	9.29531e-50	leaf	BP	photosynthesis
GO:0009579	1.01894e-41	leaf	CC	thylakoid
GO:0044436	1.01894e-41	leaf	CC	thylakoid part
GO:0009521	9.59084e-40	leaf	CC	photosystem
GO:0034357	9.59084e-40	leaf	CC	photosynthetic membrane
GO:0009523	3.56094e-24	leaf	CC	photosystem II
GO:0042651	1.15889e-18	leaf	CC	thylakoid membrane
GO:0009522	4.2506e-16	leaf	CC	photosystem I
GO:0009654	8.53468e-16	leaf	CC	oxygen evolving complex
GO:0019898	4.23694e-14	leaf	CC	extrinsic to membrane
GO:1990204	4.72409e-11	leaf	CC	oxidoreductase complex
GO:0098796	6.72332e-11	leaf	CC	membrane protein complex
GO:0009538	1.81039e-09	leaf	CC	photosystem I reaction center
GO:0016491	2.38269e-09	leaf	MF	oxidoreductase activity
GO:0033013	6.60694e-09	leaf	BP	tetrapyrrole metabolic process
GO:0033014	2.23983e-08	leaf	BP	tetrapyrrole biosynthetic process
GO:0015994	2.90238e-08	leaf	BP	chlorophyll metabolic process
GO:0009507	5.32856e-08	leaf	CC	chloroplast
GO:0009536	5.32856e-08	leaf	CC	plastid
GO:0015995	8.29223e-07	leaf	BP	chlorophyll biosynthetic process
GO:0006778	9.33956e-06	leaf	BP	porphyrin-containing compound metabolic process
GO:0051536	1.1316e-05	leaf	MF	iron-sulfur cluster binding
GO:0051540	1.1316e-05	leaf	MF	metal cluster binding
GO:0019684	1.53154e-05	leaf	BP	photosynthesis, light reaction
GO:0051537	2.5841e-05	leaf	MF	2 iron, 2 sulfur cluster binding
GO:0016020	3.3907e-05	leaf	CC	membrane
GO:0006779	4.5004e-05	leaf	BP	porphyrin-containing compound biosynthetic process
GO:0042440	0.000123066	leaf	BP	pigment metabolic process
GO:0055114	0.000133096	leaf	BP	oxidation-reduction process
GO:0010207	0.000170353	leaf	BP	photosystem II assembly
GO:0000990	0.000369747	leaf	MF	transcription factor activity, core RNA polymerase binding
GO:0000996	0.000369747	leaf	MF	sigma factor activity (GO:0016987)
GO:0016829	0.000369747	leaf	MF	lyase activity
GO:0016987	0.000369747	leaf	MF	sigma factor activity
GO:0046148	0.000760533	leaf	BP	pigment biosynthetic process
GO:0046872	0.000952543	leaf	MF	metal ion binding
GO:0048037	0.000952543	leaf	MF	cofactor binding
GO:0044425	0.00136203	leaf	CC	membrane part
GO:0003824	0.00211348	leaf	MF	catalytic activity
GO:0009055	0.00289892	leaf	MF	electron carrier activity
GO:0001871	0.00360419	leaf	MF	pattern binding
GO:0030247	0.00360419	leaf	MF	polysaccharide binding
GO:0043169	0.00360419	leaf	MF	cation binding
GO:0010277	0.00383102	leaf	MF	chlorophyllide a oxygenase [overall] activity
GO:0031072	0.00537797	leaf	MF	heat shock protein binding
GO:0004089	0.00797874	leaf	MF	carbonate dehydratase activity
GO:0008152	0.00853493	leaf	BP	metabolic process
GO:0016703	0.00878021	leaf	MF	oxidoreductase activity, acting on single donors with incorporation of molecular oxygen, incorporation of one atom of oxygen (internal monooxygenases or internal mixed function oxidases)
GO:0042132	0.00878021	leaf	MF	fructose 1,6-bisphosphate 1-phosphatase activity
GO:0005506	0.00883441	leaf	MF	iron ion binding
GO:0016765	0.00883441	leaf	MF	transferase activity, transferring alkyl or aryl (other than methyl) groups
GO:0004222	0.00890064	leaf	MF	metalloendopeptidase activity
GO:0008974	0.00890064	leaf	MF	phosphoribulokinase activity
GO:0016630	0.00890064	leaf	MF	protochlorophyllide reductase activity
GO:0016705	0.00890064	leaf	MF	oxidoreductase activity, acting on paired donors, with incorporation or reduction of molecular oxygen
GO:0005509	0.00948886	leaf	MF	calcium ion binding
GO:0030246	0.0112671	leaf	MF	carbohydrate binding
GO:0016830	0.011625	leaf	MF	carbon-carbon lyase activity
GO:0016835	0.0118158	leaf	MF	carbon-oxygen lyase activity
GO:0016701	0.0191882	leaf	MF	oxidoreductase activity, acting on single donors with incorporation of molecular oxygen
GO:0003746	0.0229883	leaf	MF	translation elongation factor activity
GO:0016168	0.0229883	leaf	MF	chlorophyll binding
GO:0016667	0.0229883	leaf	MF	oxidoreductase activity, acting on a sulfur group of donors
GO:0016851	0.0235367	leaf	MF	magnesium chelatase activity
GO:0051002	0.0235367	leaf	MF	ligase activity, forming nitrogen-metal bonds
GO:0051003	0.0235367	leaf	MF	ligase activity, forming nitrogen-metal bonds, forming coordination complexes
GO:0015976	0.0282363	leaf	BP	carbon utilization
GO:0051186	0.0309745	leaf	BP	cofactor metabolic process
GO:0006091	0.0313433	leaf	BP	generation of precursor metabolites and energy
GO:0016655	0.0314209	leaf	MF	oxidoreductase activity, acting on NADH or NADPH, quinone or similar compound as acceptor
GO:0019203	0.0321316	leaf	MF	carbohydrate phosphatase activity
GO:0050308	0.0321316	leaf	MF	sugar-phosphatase activity
GO:0045454	0.0366851	leaf	BP	cell redox homeostasis
GO:0016628	0.0456324	leaf	MF	oxidoreductase activity, acting on the CH-CH group of donors, NAD or NADP as acceptor
GO:0004857	0.000123523	reproductive	MF	enzyme inhibitor activity
GO:0098772	0.000123523	reproductive	MF	molecular function regulator
GO:0005509	0.000238864	reproductive	MF	calcium ion binding
GO:0016773	0.000238864	reproductive	MF	phosphotransferase activity, alcohol group as acceptor
GO:0006793	0.000304067	reproductive	BP	phosphorus metabolic process
GO:0006796	0.000304067	reproductive	BP	phosphate-containing compound metabolic process
GO:0004672	0.000817949	reproductive	MF	protein kinase activity
GO:0030234	0.000817949	reproductive	MF	enzyme regulator activity
GO:0016301	0.00273795	reproductive	MF	kinase activity
GO:0006468	0.00292074	reproductive	BP	protein phosphorylation
GO:0006650	0.00600527	reproductive	BP	glycerophospholipid metabolic process
GO:0046486	0.00604023	reproductive	BP	glycerolipid metabolic process
GO:0006644	0.00764612	reproductive	BP	phospholipid metabolic process
GO:0016772	0.0128719	reproductive	MF	transferase activity, transferring phosphorus-containing groups
GO:0016310	0.0165661	reproductive	BP	phosphorylation
GO:0022804	0.0186424	reproductive	MF	active transmembrane transporter activity
GO:0140096	0.0186424	reproductive	MF	catalytic activity, acting on a protein
GO:0046488	0.0206417	reproductive	BP	phosphatidylinositol metabolic process
GO:0046839	0.0206417	reproductive	BP	phospholipid dephosphorylation
GO:0046856	0.0206417	reproductive	BP	phosphatidylinositol dephosphorylation
GO:0006464	0.0216133	reproductive	BP	cellular protein modification process
GO:0036211	0.0216133	reproductive	BP	protein modification process
GO:0005615	0.033124	reproductive	CC	extracellular space
GO:0005524	0.0341423	reproductive	MF	ATP binding
GO:0035639	0.0476605	reproductive	MF	purine ribonucleoside triphosphate binding
GO:0020037	1.26075e-38	root	MF	heme binding
GO:0046906	1.96308e-38	root	MF	tetrapyrrole binding
GO:0004601	9.70249e-35	root	MF	peroxidase activity
GO:0016684	1.61648e-34	root	MF	oxidoreductase activity, acting on peroxide as acceptor
GO:0016209	3.75641e-32	root	MF	antioxidant activity
GO:0006979	1.18991e-30	root	BP	response to oxidative stress
GO:0016491	6.00673e-26	root	MF	oxidoreductase activity
GO:0048037	4.05702e-24	root	MF	cofactor binding
GO:0055114	6.57018e-17	root	BP	oxidation-reduction process
GO:0005576	1.78216e-16	root	CC	extracellular region
GO:0009664	1.6419e-12	root	BP	plant-type cell wall organization
GO:0071669	1.6419e-12	root	BP	plant-type cell wall organization or biogenesis
GO:0071554	6.77228e-10	root	BP	cell wall organization or biogenesis
GO:0045229	8.95446e-09	root	BP	external encapsulating structure organization
GO:0071555	8.95446e-09	root	BP	cell wall organization
GO:0016705	4.73331e-08	root	MF	oxidoreductase activity, acting on paired donors, with incorporation or reduction of molecular oxygen
GO:0005506	1.82243e-07	root	MF	iron ion binding
GO:0006950	1.16398e-06	root	BP	response to stress
GO:0030145	1.67248e-06	root	MF	manganese ion binding
GO:0003824	1.67531e-06	root	MF	catalytic activity
GO:0045735	8.40094e-06	root	MF	nutrient reservoir activity
GO:0008171	5.557e-05	root	MF	O-methyltransferase activity
GO:0030410	0.000165541	root	MF	nicotianamine synthase activity
GO:0016798	0.000398235	root	MF	hydrolase activity, acting on glycosyl bonds
GO:0030417	0.000528803	root	BP	nicotianamine metabolic process
GO:0030418	0.000528803	root	BP	nicotianamine biosynthetic process
GO:0050896	0.000528803	root	BP	response to stimulus
GO:0072351	0.000528803	root	BP	tricarboxylic acid biosynthetic process
GO:0004553	0.0130368	root	MF	hydrolase activity, hydrolyzing O-glycosyl compounds
GO:0046914	0.0149081	root	MF	transition metal ion binding
GO:0046983	0.0155281	root	MF	protein dimerization activity
GO:0015740	0.0206159	root	BP	C4-dicarboxylate transport
GO:0015743	0.0206159	root	BP	malate transport
GO:0046872	0.0256904	root	MF	metal ion binding
GO:0006835	0.0282297	root	BP	dicarboxylic acid transport
GO:0045735	4.46105e-29	seed	MF	nutrient reservoir activity
GO:0006952	6.77378e-10	seed	BP	defense response
GO:0005811	7.55127e-09	seed	CC	lipid droplet
GO:0012511	7.55127e-09	seed	CC	monolayer-surrounded lipid storage body
GO:0004866	0.00156839	seed	MF	endopeptidase inhibitor activity
GO:0030414	0.00156839	seed	MF	peptidase inhibitor activity
GO:0061134	0.00156839	seed	MF	peptidase regulator activity
GO:0061135	0.00156839	seed	MF	endopeptidase regulator activity
GO:0004373	0.0108466	seed	MF	glycogen (starch) synthase activity
GO:0004857	0.0108466	seed	MF	enzyme inhibitor activity
GO:0006950	0.0230952	seed	BP	response to stress

## Sheet: Organ Specific Genes By Type
GO.term	p.adj	organ	Ontology	GO_name
GO:0015979	7.68812e-38	leaf Core	BP	photosynthesis
GO:0009579	9.98249e-33	leaf Core	CC	thylakoid
GO:0044436	9.98249e-33	leaf Core	CC	thylakoid part
GO:0034357	1.04842e-30	leaf Core	CC	photosynthetic membrane
GO:0009521	2.16754e-30	leaf Core	CC	photosystem
GO:0009523	1.10115e-17	leaf Core	CC	photosystem II
GO:0042651	1.05357e-16	leaf Core	CC	thylakoid membrane
GO:0009654	6.53425e-15	leaf Core	CC	oxygen evolving complex
GO:0019898	1.1435e-14	leaf Core	CC	extrinsic to membrane
GO:0009522	3.65401e-13	leaf Core	CC	photosystem I
GO:0009538	1.01386e-09	leaf Core	CC	photosystem I reaction center
GO:1990204	1.16421e-09	leaf Core	CC	oxidoreductase complex
GO:0033013	7.20159e-09	leaf Core	BP	tetrapyrrole metabolic process
GO:0016491	1.49913e-08	leaf Core	MF	oxidoreductase activity
GO:0009507	2.33288e-08	leaf Core	CC	chloroplast
GO:0009536	2.33288e-08	leaf Core	CC	plastid
GO:0033014	3.7631e-08	leaf Core	BP	tetrapyrrole biosynthetic process
GO:0098796	3.26508e-07	leaf Core	CC	membrane protein complex
GO:0015994	5.09703e-07	leaf Core	BP	chlorophyll metabolic process
GO:0006778	1.82807e-05	leaf Core	BP	porphyrin-containing compound metabolic process
GO:0015995	1.82807e-05	leaf Core	BP	chlorophyll biosynthetic process
GO:0051536	8.30022e-05	leaf Core	MF	iron-sulfur cluster binding
GO:0051537	8.30022e-05	leaf Core	MF	2 iron, 2 sulfur cluster binding
GO:0051540	8.30022e-05	leaf Core	MF	metal cluster binding
GO:0006779	0.000145388	leaf Core	BP	porphyrin-containing compound biosynthetic process
GO:0055114	0.000198539	leaf Core	BP	oxidation-reduction process
GO:0000990	0.000202518	leaf Core	MF	transcription factor activity, core RNA polymerase binding
GO:0000996	0.000202518	leaf Core	MF	sigma factor activity (GO:0016987)
GO:0016987	0.000202518	leaf Core	MF	sigma factor activity
GO:0042440	0.000213427	leaf Core	BP	pigment metabolic process
GO:0016020	0.00038203	leaf Core	CC	membrane
GO:0048037	0.000425387	leaf Core	MF	cofactor binding
GO:0046148	0.00228212	leaf Core	BP	pigment biosynthetic process
GO:0008152	0.00234911	leaf Core	BP	metabolic process
GO:0010277	0.0041464	leaf Core	MF	chlorophyllide a oxygenase [overall] activity
GO:0005506	0.00441616	leaf Core	MF	iron ion binding
GO:0044425	0.0055254	leaf Core	CC	membrane part
GO:0004222	0.00691225	leaf Core	MF	metalloendopeptidase activity
GO:0010207	0.00729529	leaf Core	BP	photosystem II assembly
GO:0051186	0.00830627	leaf Core	BP	cofactor metabolic process
GO:0003824	0.00853772	leaf Core	MF	catalytic activity
GO:0016703	0.00853772	leaf Core	MF	oxidoreductase activity, acting on single donors with incorporation of molecular oxygen, incorporation of one atom of oxygen (internal monooxygenases or internal mixed function oxidases)
GO:0016705	0.00853772	leaf Core	MF	oxidoreductase activity, acting on paired donors, with incorporation or reduction of molecular oxygen
GO:0016630	0.0104043	leaf Core	MF	protochlorophyllide reductase activity
GO:0031072	0.012083	leaf Core	MF	heat shock protein binding
GO:0016829	0.0143923	leaf Core	MF	lyase activity
GO:0003746	0.0185201	leaf Core	MF	translation elongation factor activity
GO:0046872	0.0261334	leaf Core	MF	metal ion binding
GO:0016851	0.0273154	leaf Core	MF	magnesium chelatase activity
GO:0051002	0.0273154	leaf Core	MF	ligase activity, forming nitrogen-metal bonds
GO:0051003	0.0273154	leaf Core	MF	ligase activity, forming nitrogen-metal bonds, forming coordination complexes
GO:1901566	0.0283139	leaf Core	BP	organonitrogen compound biosynthetic process
GO:0016765	0.0390831	leaf Core	MF	transferase activity, transferring alkyl or aryl (other than methyl) groups
GO:0016830	0.0390831	leaf Core	MF	carbon-carbon lyase activity
GO:0008237	0.0409175	leaf Core	MF	metallopeptidase activity
GO:0016628	0.0409175	leaf Core	MF	oxidoreductase activity, acting on the CH-CH group of donors, NAD or NADP as acceptor
GO:0005509	0.0433244	leaf Core	MF	calcium ion binding
GO:0016701	0.0438079	leaf Core	MF	oxidoreductase activity, acting on single donors with incorporation of molecular oxygen
GO:0001871	9.56213e-10	leaf PAV	MF	pattern binding
GO:0030247	9.56213e-10	leaf PAV	MF	polysaccharide binding
GO:0030246	4.53844e-05	leaf PAV	MF	carbohydrate binding
GO:0009521	0.00274064	leaf PAV	CC	photosystem
GO:0009579	0.00274064	leaf PAV	CC	thylakoid
GO:0034357	0.00274064	leaf PAV	CC	photosynthetic membrane
GO:0044436	0.00274064	leaf PAV	CC	thylakoid part
GO:0004089	0.00721081	leaf PAV	MF	carbonate dehydratase activity
GO:0009523	0.0118394	leaf PAV	CC	photosystem II
GO:0015979	0.0201398	leaf PAV	BP	photosynthesis
GO:0045454	0.0436581	leaf PAV	BP	cell redox homeostasis
GO:0019725	0.0453791	leaf PAV	BP	cellular homeostasis
GO:0004857	5.01607e-05	reproductive Core	MF	enzyme inhibitor activity
GO:0098772	5.01607e-05	reproductive Core	MF	molecular function regulator
GO:0005509	0.000119852	reproductive Core	MF	calcium ion binding
GO:0006793	0.000332642	reproductive Core	BP	phosphorus metabolic process
GO:0006796	0.000332642	reproductive Core	BP	phosphate-containing compound metabolic process
GO:0016773	0.000422179	reproductive Core	MF	phosphotransferase activity, alcohol group as acceptor
GO:0030234	0.000422179	reproductive Core	MF	enzyme regulator activity
GO:0004672	0.00181651	reproductive Core	MF	protein kinase activity
GO:0006468	0.00354209	reproductive Core	BP	protein phosphorylation
GO:0006650	0.00354209	reproductive Core	BP	glycerophospholipid metabolic process
GO:0046486	0.00354209	reproductive Core	BP	glycerolipid metabolic process
GO:0006644	0.00424122	reproductive Core	BP	phospholipid metabolic process
GO:0016301	0.00486406	reproductive Core	MF	kinase activity
GO:0046488	0.0159416	reproductive Core	BP	phosphatidylinositol metabolic process
GO:0046839	0.0170208	reproductive Core	BP	phospholipid dephosphorylation
GO:0046856	0.0170208	reproductive Core	BP	phosphatidylinositol dephosphorylation
GO:0016772	0.0184793	reproductive Core	MF	transferase activity, transferring phosphorus-containing groups
GO:0016310	0.0199194	reproductive Core	BP	phosphorylation
GO:0005615	0.0298159	reproductive Core	CC	extracellular space
GO:0006464	0.0299574	reproductive Core	BP	cellular protein modification process
GO:0036211	0.0299574	reproductive Core	BP	protein modification process
GO:0022804	0.0406328	reproductive Core	MF	active transmembrane transporter activity
GO:0020037	3.96236e-32	root Core	MF	heme binding
GO:0046906	5.08513e-32	root Core	MF	tetrapyrrole binding
GO:0004601	1.84618e-25	root Core	MF	peroxidase activity
GO:0016684	2.52402e-25	root Core	MF	oxidoreductase activity, acting on peroxide as acceptor
GO:0016209	1.45094e-23	root Core	MF	antioxidant activity
GO:0006979	1.35633e-21	root Core	BP	response to oxidative stress
GO:0048037	1.47654e-21	root Core	MF	cofactor binding
GO:0016491	1.82453e-21	root Core	MF	oxidoreductase activity
GO:0055114	5.17838e-14	root Core	BP	oxidation-reduction process
GO:0005576	1.67411e-10	root Core	CC	extracellular region
GO:0005506	2.79199e-08	root Core	MF	iron ion binding
GO:0016705	2.79199e-08	root Core	MF	oxidoreductase activity, acting on paired donors, with incorporation or reduction of molecular oxygen
GO:0003824	2.08978e-07	root Core	MF	catalytic activity
GO:0009664	2.06937e-05	root Core	BP	plant-type cell wall organization
GO:0071669	2.06937e-05	root Core	BP	plant-type cell wall organization or biogenesis
GO:0071554	4.49991e-05	root Core	BP	cell wall organization or biogenesis
GO:0008171	0.000194536	root Core	MF	O-methyltransferase activity
GO:0045229	0.00103493	root Core	BP	external encapsulating structure organization
GO:0071555	0.00103493	root Core	BP	cell wall organization
GO:0016798	0.00138312	root Core	MF	hydrolase activity, acting on glycosyl bonds
GO:0006950	0.0021106	root Core	BP	response to stress
GO:0004553	0.00829855	root Core	MF	hydrolase activity, hydrolyzing O-glycosyl compounds
GO:0015740	0.0149146	root Core	BP	C4-dicarboxylate transport
GO:0015743	0.0149146	root Core	BP	malate transport
GO:0016020	0.0199518	root Core	CC	membrane
GO:0006835	0.0199626	root Core	BP	dicarboxylic acid transport
GO:0004601	7.62095e-08	root PAV	MF	peroxidase activity
GO:0016684	7.62095e-08	root PAV	MF	oxidoreductase activity, acting on peroxide as acceptor
GO:0016209	1.5812e-07	root PAV	MF	antioxidant activity
GO:0006979	4.5806e-07	root PAV	BP	response to oxidative stress
GO:0009664	1.40698e-06	root PAV	BP	plant-type cell wall organization
GO:0071669	1.40698e-06	root PAV	BP	plant-type cell wall organization or biogenesis
GO:0020037	1.19755e-05	root PAV	MF	heme binding
GO:0046906	1.19755e-05	root PAV	MF	tetrapyrrole binding
GO:0005576	2.77516e-05	root PAV	CC	extracellular region
GO:0045229	6.18362e-05	root PAV	BP	external encapsulating structure organization
GO:0071555	6.18362e-05	root PAV	BP	cell wall organization
GO:0071554	0.000146332	root PAV	BP	cell wall organization or biogenesis
GO:0006950	0.00251139	root PAV	BP	response to stress
GO:0016491	0.00309272	root PAV	MF	oxidoreductase activity
GO:0030145	0.0197158	root PAV	MF	manganese ion binding
GO:0045735	0.0270687	root PAV	MF	nutrient reservoir activity
GO:0048037	0.0270687	root PAV	MF	cofactor binding
GO:0050896	0.0337521	root PAV	BP	response to stimulus
GO:0045735	1.37904e-17	seed Core	MF	nutrient reservoir activity
GO:0005811	6.7846e-10	seed Core	CC	lipid droplet
GO:0012511	6.7846e-10	seed Core	CC	monolayer-surrounded lipid storage body
GO:0003677	0.00497718	seed Core	MF	DNA binding
GO:0045735	6.94699e-09	seed PAV	MF	nutrient reservoir activity
GO:0006952	3.51084e-08	seed PAV	BP	defense response
GO:0006950	4.02274e-06	seed PAV	BP	response to stress
GO:0050896	0.00853319	seed PAV	BP	response to stimulus

## Sheet: Stress Induced Genes
GO.term	p.adj	Stress	Ontology	GO_name
GO:0003700	3.13507e-21	abiotic	MF	sequence-specific DNA binding transcription factor activity
GO:0140110	1.38375e-19	abiotic	MF	transcription regulator activity
GO:0009889	1.47531e-18	abiotic	BP	regulation of biosynthetic process
GO:0010556	1.47531e-18	abiotic	BP	regulation of macromolecule biosynthetic process
GO:0031323	1.47531e-18	abiotic	BP	regulation of cellular metabolic process
GO:0031326	1.47531e-18	abiotic	BP	regulation of cellular biosynthetic process
GO:0051171	1.47531e-18	abiotic	BP	regulation of nitrogen compound metabolic process
GO:0080090	1.47531e-18	abiotic	BP	regulation of primary metabolic process
GO:2000112	1.47531e-18	abiotic	BP	regulation of cellular macromolecule biosynthetic process
GO:0006355	2.02555e-18	abiotic	BP	regulation of transcription, DNA-templated
GO:0019219	2.02555e-18	abiotic	BP	regulation of nucleobase-containing compound metabolic process
GO:1903506	2.02555e-18	abiotic	BP	regulation of nucleic acid-templated transcription
GO:2001141	2.02555e-18	abiotic	BP	regulation of RNA biosynthetic process
GO:0051252	2.36832e-18	abiotic	BP	regulation of RNA metabolic process
GO:0019222	1.40803e-17	abiotic	BP	regulation of metabolic process
GO:0010468	1.49451e-17	abiotic	BP	regulation of gene expression
GO:0060255	1.8585e-17	abiotic	BP	regulation of macromolecule metabolic process
GO:0050794	8.41049e-16	abiotic	BP	regulation of cellular process
GO:0050789	9.79245e-15	abiotic	BP	regulation of biological process
GO:0003677	2.06067e-14	abiotic	MF	DNA binding
GO:0032774	2.13573e-13	abiotic	BP	RNA biosynthetic process
GO:0006351	2.58186e-13	abiotic	BP	transcription, DNA-templated
GO:0097659	2.58186e-13	abiotic	BP	nucleic acid-templated transcription
GO:0043565	1.88025e-09	abiotic	MF	sequence-specific DNA binding
GO:0034654	4.07841e-09	abiotic	BP	nucleobase-containing compound biosynthetic process
GO:0018130	1.63792e-07	abiotic	BP	heterocycle biosynthetic process
GO:0065007	1.56304e-06	abiotic	BP	biological regulation
GO:1901362	1.78324e-06	abiotic	BP	organic cyclic compound biosynthetic process
GO:0019438	2.70949e-06	abiotic	BP	aromatic compound biosynthetic process
GO:0009719	3.88693e-06	abiotic	BP	response to endogenous stimulus
GO:0009725	3.88693e-06	abiotic	BP	response to hormone
GO:0010033	4.71125e-06	abiotic	BP	response to organic substance
GO:0016070	7.42993e-05	abiotic	BP	RNA metabolic process
GO:0042221	0.000174609	abiotic	BP	response to chemical
GO:0020037	0.000267883	abiotic	MF	heme binding
GO:0009733	0.000402482	abiotic	BP	response to auxin
GO:0046906	0.000456476	abiotic	MF	tetrapyrrole binding
GO:0005694	0.000487479	abiotic	CC	chromosome
GO:0097159	0.000755993	abiotic	MF	organic cyclic compound binding
GO:1901363	0.000755993	abiotic	MF	heterocyclic compound binding
GO:0044427	0.000846166	abiotic	CC	chromosomal part
GO:0005488	0.000933275	abiotic	MF	binding
GO:0016798	0.00205266	abiotic	MF	hydrolase activity, acting on glycosyl bonds
GO:0004553	0.00350871	abiotic	MF	hydrolase activity, hydrolyzing O-glycosyl compounds
GO:0000786	0.00424906	abiotic	CC	nucleosome
GO:0032993	0.00424906	abiotic	CC	protein-DNA complex
GO:0044815	0.00424906	abiotic	CC	DNA packaging complex
GO:0000785	0.00502029	abiotic	CC	chromatin
GO:0006457	0.00538741	abiotic	BP	protein folding
GO:0005634	0.00654381	abiotic	CC	nucleus
GO:0016491	0.00850641	abiotic	MF	oxidoreductase activity
GO:0005102	0.0139539	abiotic	MF	signaling receptor binding
GO:0008083	0.0139539	abiotic	MF	growth factor activity
GO:0030545	0.0139539	abiotic	MF	receptor regulator activity
GO:0048018	0.0139539	abiotic	MF	receptor ligand activity
GO:0016705	0.0227092	abiotic	MF	oxidoreductase activity, acting on paired donors, with incorporation or reduction of molecular oxygen
GO:0051082	0.0267567	abiotic	MF	unfolded protein binding
GO:0009266	0.0272424	abiotic	BP	response to temperature stimulus
GO:0009408	0.0272424	abiotic	BP	response to heat
GO:0005506	0.0280694	abiotic	MF	iron ion binding
GO:0005515	0.0332228	abiotic	MF	protein binding
GO:0003777	0.0387137	abiotic	MF	microtubule motor activity
GO:0003824	2.20154e-11	biotic	MF	catalytic activity
GO:0016020	4.2033e-08	biotic	CC	membrane
GO:0016740	3.8366e-07	biotic	MF	transferase activity
GO:0048037	4.28887e-07	biotic	MF	cofactor binding
GO:0016491	7.47678e-07	biotic	MF	oxidoreductase activity
GO:0016705	9.91423e-07	biotic	MF	oxidoreductase activity, acting on paired donors, with incorporation or reduction of molecular oxygen
GO:0005506	4.67683e-06	biotic	MF	iron ion binding
GO:0046906	4.67683e-06	biotic	MF	tetrapyrrole binding
GO:0020037	1.24674e-05	biotic	MF	heme binding
GO:0055114	3.80264e-05	biotic	BP	oxidation-reduction process
GO:0016746	3.97625e-05	biotic	MF	transferase activity, transferring acyl groups
GO:0030145	7.38982e-05	biotic	MF	manganese ion binding
GO:0016829	9.45536e-05	biotic	MF	lyase activity
GO:0009607	0.000173379	biotic	BP	response to biotic stimulus
GO:0016747	0.00031775	biotic	MF	transferase activity, transferring acyl groups other than amino-acyl groups
GO:0008171	0.00070134	biotic	MF	O-methyltransferase activity
GO:0010333	0.000834022	biotic	MF	terpene synthase activity
GO:0004674	0.00160951	biotic	MF	protein serine/threonine kinase activity
GO:0045735	0.00160951	biotic	MF	nutrient reservoir activity
GO:0016838	0.00212203	biotic	MF	carbon-oxygen lyase activity, acting on phosphates
GO:0030246	0.00478194	biotic	MF	carbohydrate binding
GO:0004672	0.007445	biotic	MF	protein kinase activity
GO:0016757	0.00854126	biotic	MF	transferase activity, transferring glycosyl groups
GO:0004553	0.0120405	biotic	MF	hydrolase activity, hydrolyzing O-glycosyl compounds
GO:0016831	0.0183988	biotic	MF	carboxy-lyase activity
GO:0016835	0.0183988	biotic	MF	carbon-oxygen lyase activity
GO:0016841	0.0183988	biotic	MF	ammonia-lyase activity
GO:0016773	0.0223369	biotic	MF	phosphotransferase activity, alcohol group as acceptor
GO:0016798	0.0272725	biotic	MF	hydrolase activity, acting on glycosyl bonds
GO:0006558	0.0288047	biotic	BP	L-phenylalanine metabolic process
GO:1902221	0.0288047	biotic	BP	erythrose 4-phosphate/phosphoenolpyruvate family amino acid metabolic process
GO:0016301	0.0328514	biotic	MF	kinase activity
GO:0050662	0.0328514	biotic	MF	coenzyme binding
GO:0000287	0.0413632	biotic	MF	magnesium ion binding
GO:0016491	3.33015e-09	stress.overlap	MF	oxidoreductase activity
GO:0042555	6.01678e-07	stress.overlap	CC	MCM complex
GO:0046906	7.88831e-07	stress.overlap	MF	tetrapyrrole binding
GO:0020037	9.3038e-07	stress.overlap	MF	heme binding
GO:0005506	3.77636e-06	stress.overlap	MF	iron ion binding
GO:0055114	1.0262e-05	stress.overlap	BP	oxidation-reduction process
GO:0048037	1.06141e-05	stress.overlap	MF	cofactor binding
GO:0006261	2.17525e-05	stress.overlap	BP	DNA-dependent DNA replication
GO:0006260	3.37235e-05	stress.overlap	BP	DNA replication
GO:0006270	5.23719e-05	stress.overlap	BP	DNA replication initiation
GO:0016705	0.000306065	stress.overlap	MF	oxidoreductase activity, acting on paired donors, with incorporation or reduction of molecular oxygen
GO:0003700	0.000439716	stress.overlap	MF	sequence-specific DNA binding transcription factor activity
GO:0140110	0.000738903	stress.overlap	MF	transcription regulator activity
GO:0043565	0.00282207	stress.overlap	MF	sequence-specific DNA binding
GO:0003677	0.0111478	stress.overlap	MF	DNA binding
GO:0043169	0.0122233	stress.overlap	MF	cation binding
GO:0044815	0.0192095	stress.overlap	CC	DNA packaging complex
GO:0044427	0.0241567	stress.overlap	CC	chromosomal part
GO:0008061	0.0277774	stress.overlap	MF	chitin binding
GO:0016758	0.0277774	stress.overlap	MF	transferase activity, transferring hexosyl groups
GO:0046872	0.0293488	stress.overlap	MF	metal ion binding
GO:0000786	0.0299458	stress.overlap	CC	nucleosome
GO:0032993	0.0299458	stress.overlap	CC	protein-DNA complex
GO:0000785	0.0316415	stress.overlap	CC	chromatin
GO:0016757	0.0322161	stress.overlap	MF	transferase activity, transferring glycosyl groups
GO:0031225	0.0351681	stress.overlap	CC	anchored to membrane
GO:0043167	0.0353238	stress.overlap	MF	ion binding
GO:0005694	0.0375749	stress.overlap	CC	chromosome

## Sheet: Stress Induced Genes By Type
GO.term	p.adj	Stress by Type	Ontology	GO_name
GO:0003777	1.15033e-05	Abiotic only Down_Reg Core	MF	microtubule motor activity
GO:0016798	1.15033e-05	Abiotic only Down_Reg Core	MF	hydrolase activity, acting on glycosyl bonds
GO:0004553	1.57998e-05	Abiotic only Down_Reg Core	MF	hydrolase activity, hydrolyzing O-glycosyl compounds
GO:0008017	1.57998e-05	Abiotic only Down_Reg Core	MF	microtubule binding
GO:0015631	1.57998e-05	Abiotic only Down_Reg Core	MF	tubulin binding
GO:0006928	2.70868e-05	Abiotic only Down_Reg Core	BP	movement of cell or subcellular component
GO:0007018	2.70868e-05	Abiotic only Down_Reg Core	BP	microtubule-based movement
GO:0005694	6.62581e-05	Abiotic only Down_Reg Core	CC	chromosome
GO:0003774	0.000143254	Abiotic only Down_Reg Core	MF	motor activity
GO:0008092	0.000167108	Abiotic only Down_Reg Core	MF	cytoskeletal protein binding
GO:0005634	0.000296899	Abiotic only Down_Reg Core	CC	nucleus
GO:0044427	0.000296899	Abiotic only Down_Reg Core	CC	chromosomal part
GO:0020037	0.00501521	Abiotic only Down_Reg Core	MF	heme binding
GO:0003677	0.00536853	Abiotic only Down_Reg Core	MF	DNA binding
GO:0046906	0.00588093	Abiotic only Down_Reg Core	MF	tetrapyrrole binding
GO:0005618	0.00628055	Abiotic only Down_Reg Core	CC	cell wall
GO:0030312	0.00628055	Abiotic only Down_Reg Core	CC	external encapsulating structure
GO:0007017	0.00823939	Abiotic only Down_Reg Core	BP	microtubule-based process
GO:0048046	0.00857928	Abiotic only Down_Reg Core	CC	apoplast
GO:0000786	0.0086098	Abiotic only Down_Reg Core	CC	nucleosome
GO:0005576	0.0086098	Abiotic only Down_Reg Core	CC	extracellular region
GO:0032993	0.0086098	Abiotic only Down_Reg Core	CC	protein-DNA complex
GO:0044815	0.00864448	Abiotic only Down_Reg Core	CC	DNA packaging complex
GO:0000785	0.00973508	Abiotic only Down_Reg Core	CC	chromatin
GO:0005515	0.0175102	Abiotic only Down_Reg Core	MF	protein binding
GO:0016788	0.0175102	Abiotic only Down_Reg Core	MF	hydrolase activity, acting on ester bonds
GO:0009719	0.0289152	Abiotic only Down_Reg Core	BP	response to endogenous stimulus
GO:0009725	0.0289152	Abiotic only Down_Reg Core	BP	response to hormone
GO:0010033	0.0289152	Abiotic only Down_Reg Core	BP	response to organic substance
GO:0006260	0.0310009	Abiotic only Down_Reg Core	BP	DNA replication
GO:0031323	0.0310009	Abiotic only Down_Reg Core	BP	regulation of cellular metabolic process
GO:0051171	0.0310009	Abiotic only Down_Reg Core	BP	regulation of nitrogen compound metabolic process
GO:0080090	0.0310009	Abiotic only Down_Reg Core	BP	regulation of primary metabolic process
GO:0006355	0.0335433	Abiotic only Down_Reg Core	BP	regulation of transcription, DNA-templated
GO:0009889	0.0335433	Abiotic only Down_Reg Core	BP	regulation of biosynthetic process
GO:0010383	0.0335433	Abiotic only Down_Reg Core	BP	cell wall polysaccharide metabolic process
GO:0010410	0.0335433	Abiotic only Down_Reg Core	BP	hemicellulose metabolic process
GO:0010411	0.0335433	Abiotic only Down_Reg Core	BP	xyloglucan metabolic process
GO:0010556	0.0335433	Abiotic only Down_Reg Core	BP	regulation of macromolecule biosynthetic process
GO:0019219	0.0335433	Abiotic only Down_Reg Core	BP	regulation of nucleobase-containing compound metabolic process
GO:0031326	0.0335433	Abiotic only Down_Reg Core	BP	regulation of cellular biosynthetic process
GO:0060255	0.0335433	Abiotic only Down_Reg Core	BP	regulation of macromolecule metabolic process
GO:1903506	0.0335433	Abiotic only Down_Reg Core	BP	regulation of nucleic acid-templated transcription
GO:2000112	0.0335433	Abiotic only Down_Reg Core	BP	regulation of cellular macromolecule biosynthetic process
GO:2001141	0.0335433	Abiotic only Down_Reg Core	BP	regulation of RNA biosynthetic process
GO:0051252	0.0338526	Abiotic only Down_Reg Core	BP	regulation of RNA metabolic process
GO:0019222	0.0388235	Abiotic only Down_Reg Core	BP	regulation of metabolic process
GO:0005975	0.040231	Abiotic only Down_Reg Core	BP	carbohydrate metabolic process
GO:0005102	5.82936e-06	Abiotic only Down_Reg PAV	MF	signaling receptor binding
GO:0008083	5.82936e-06	Abiotic only Down_Reg PAV	MF	growth factor activity
GO:0030545	5.82936e-06	Abiotic only Down_Reg PAV	MF	receptor regulator activity
GO:0048018	5.82936e-06	Abiotic only Down_Reg PAV	MF	receptor ligand activity
GO:0000785	6.99503e-06	Abiotic only Down_Reg PAV	CC	chromatin
GO:0000786	6.99503e-06	Abiotic only Down_Reg PAV	CC	nucleosome
GO:0032993	6.99503e-06	Abiotic only Down_Reg PAV	CC	protein-DNA complex
GO:0044815	6.99503e-06	Abiotic only Down_Reg PAV	CC	DNA packaging complex
GO:0044427	2.43724e-05	Abiotic only Down_Reg PAV	CC	chromosomal part
GO:0005694	6.22819e-05	Abiotic only Down_Reg PAV	CC	chromosome
GO:0008283	6.52299e-05	Abiotic only Down_Reg PAV	BP	cell proliferation
GO:0009733	6.52299e-05	Abiotic only Down_Reg PAV	BP	response to auxin
GO:0009719	0.000529436	Abiotic only Down_Reg PAV	BP	response to endogenous stimulus
GO:0009725	0.000529436	Abiotic only Down_Reg PAV	BP	response to hormone
GO:0010033	0.000529436	Abiotic only Down_Reg PAV	BP	response to organic substance
GO:0030001	0.000529436	Abiotic only Down_Reg PAV	BP	metal ion transport
GO:0046982	0.00560096	Abiotic only Down_Reg PAV	MF	protein heterodimerization activity
GO:0042221	0.0120903	Abiotic only Down_Reg PAV	BP	response to chemical
GO:0006812	0.0125165	Abiotic only Down_Reg PAV	BP	cation transport
GO:0003677	0.0239623	Abiotic only Down_Reg PAV	MF	DNA binding
GO:0005576	0.029543	Abiotic only Down_Reg PAV	CC	extracellular region
GO:0003700	4.09149e-17	Abiotic only Up_Reg Core	MF	sequence-specific DNA binding transcription factor activity
GO:0140110	9.89808e-16	Abiotic only Up_Reg Core	MF	transcription regulator activity
GO:0006355	1.26679e-08	Abiotic only Up_Reg Core	BP	regulation of transcription, DNA-templated
GO:0006457	1.26679e-08	Abiotic only Up_Reg Core	BP	protein folding
GO:0009889	1.26679e-08	Abiotic only Up_Reg Core	BP	regulation of biosynthetic process
GO:0010556	1.26679e-08	Abiotic only Up_Reg Core	BP	regulation of macromolecule biosynthetic process
GO:0031326	1.26679e-08	Abiotic only Up_Reg Core	BP	regulation of cellular biosynthetic process
GO:0051252	1.26679e-08	Abiotic only Up_Reg Core	BP	regulation of RNA metabolic process
GO:1903506	1.26679e-08	Abiotic only Up_Reg Core	BP	regulation of nucleic acid-templated transcription
GO:2000112	1.26679e-08	Abiotic only Up_Reg Core	BP	regulation of cellular macromolecule biosynthetic process
GO:2001141	1.26679e-08	Abiotic only Up_Reg Core	BP	regulation of RNA biosynthetic process
GO:0010468	1.69475e-08	Abiotic only Up_Reg Core	BP	regulation of gene expression
GO:0019219	1.69475e-08	Abiotic only Up_Reg Core	BP	regulation of nucleobase-containing compound metabolic process
GO:0031323	1.69475e-08	Abiotic only Up_Reg Core	BP	regulation of cellular metabolic process
GO:0051171	2.499e-08	Abiotic only Up_Reg Core	BP	regulation of nitrogen compound metabolic process
GO:0080090	2.499e-08	Abiotic only Up_Reg Core	BP	regulation of primary metabolic process
GO:0019222	3.21989e-08	Abiotic only Up_Reg Core	BP	regulation of metabolic process
GO:0050794	4.72949e-08	Abiotic only Up_Reg Core	BP	regulation of cellular process
GO:0060255	4.83034e-08	Abiotic only Up_Reg Core	BP	regulation of macromolecule metabolic process
GO:0043565	5.70424e-08	Abiotic only Up_Reg Core	MF	sequence-specific DNA binding
GO:0050789	6.12286e-08	Abiotic only Up_Reg Core	BP	regulation of biological process
GO:0006351	5.16022e-07	Abiotic only Up_Reg Core	BP	transcription, DNA-templated
GO:0097659	5.16022e-07	Abiotic only Up_Reg Core	BP	nucleic acid-templated transcription
GO:0032774	5.65447e-07	Abiotic only Up_Reg Core	BP	RNA biosynthetic process
GO:0034654	6.19881e-06	Abiotic only Up_Reg Core	BP	nucleobase-containing compound biosynthetic process
GO:0018130	5.98321e-05	Abiotic only Up_Reg Core	BP	heterocycle biosynthetic process
GO:0019438	0.000192913	Abiotic only Up_Reg Core	BP	aromatic compound biosynthetic process
GO:0009266	0.00019359	Abiotic only Up_Reg Core	BP	response to temperature stimulus
GO:0009408	0.00019359	Abiotic only Up_Reg Core	BP	response to heat
GO:0065007	0.00026766	Abiotic only Up_Reg Core	BP	biological regulation
GO:1901362	0.0003014	Abiotic only Up_Reg Core	BP	organic cyclic compound biosynthetic process
GO:0051082	0.000456237	Abiotic only Up_Reg Core	MF	unfolded protein binding
GO:0003677	0.000718648	Abiotic only Up_Reg Core	MF	DNA binding
GO:0009628	0.00117886	Abiotic only Up_Reg Core	BP	response to abiotic stimulus
GO:0016070	0.00310534	Abiotic only Up_Reg Core	BP	RNA metabolic process
GO:0042026	0.00886457	Abiotic only Up_Reg Core	BP	protein refolding
GO:0000160	0.024831	Abiotic only Up_Reg Core	BP	phosphorelay signal transduction system
GO:0006351	8.16825e-05	Abiotic only Up_Reg PAV	BP	transcription, DNA-templated
GO:0006355	8.16825e-05	Abiotic only Up_Reg PAV	BP	regulation of transcription, DNA-templated
GO:0009889	8.16825e-05	Abiotic only Up_Reg PAV	BP	regulation of biosynthetic process
GO:0010556	8.16825e-05	Abiotic only Up_Reg PAV	BP	regulation of macromolecule biosynthetic process
GO:0018130	8.16825e-05	Abiotic only Up_Reg PAV	BP	heterocycle biosynthetic process
GO:0019219	8.16825e-05	Abiotic only Up_Reg PAV	BP	regulation of nucleobase-containing compound metabolic process
GO:0019222	8.16825e-05	Abiotic only Up_Reg PAV	BP	regulation of metabolic process
GO:0031323	8.16825e-05	Abiotic only Up_Reg PAV	BP	regulation of cellular metabolic process
GO:0031326	8.16825e-05	Abiotic only Up_Reg PAV	BP	regulation of cellular biosynthetic process
GO:0032774	8.16825e-05	Abiotic only Up_Reg PAV	BP	RNA biosynthetic process
GO:0050789	8.16825e-05	Abiotic only Up_Reg PAV	BP	regulation of biological process
GO:0050794	8.16825e-05	Abiotic only Up_Reg PAV	BP	regulation of cellular process
GO:0051171	8.16825e-05	Abiotic only Up_Reg PAV	BP	regulation of nitrogen compound metabolic process
GO:0051252	8.16825e-05	Abiotic only Up_Reg PAV	BP	regulation of RNA metabolic process
GO:0080090	8.16825e-05	Abiotic only Up_Reg PAV	BP	regulation of primary metabolic process
GO:0097659	8.16825e-05	Abiotic only Up_Reg PAV	BP	nucleic acid-templated transcription
GO:1903506	8.16825e-05	Abiotic only Up_Reg PAV	BP	regulation of nucleic acid-templated transcription
GO:2000112	8.16825e-05	Abiotic only Up_Reg PAV	BP	regulation of cellular macromolecule biosynthetic process
GO:2001141	8.16825e-05	Abiotic only Up_Reg PAV	BP	regulation of RNA biosynthetic process
GO:1901362	0.000100484	Abiotic only Up_Reg PAV	BP	organic cyclic compound biosynthetic process
GO:0010468	0.000103308	Abiotic only Up_Reg PAV	BP	regulation of gene expression
GO:0060255	0.000144712	Abiotic only Up_Reg PAV	BP	regulation of macromolecule metabolic process
GO:0065007	0.000216707	Abiotic only Up_Reg PAV	BP	biological regulation
GO:0003700	0.000268121	Abiotic only Up_Reg PAV	MF	sequence-specific DNA binding transcription factor activity
GO:0140110	0.000304406	Abiotic only Up_Reg PAV	MF	transcription regulator activity
GO:0019438	0.000310574	Abiotic only Up_Reg PAV	BP	aromatic compound biosynthetic process
GO:0003677	0.000378095	Abiotic only Up_Reg PAV	MF	DNA binding
GO:0034654	0.000501383	Abiotic only Up_Reg PAV	BP	nucleobase-containing compound biosynthetic process
GO:0046483	0.00220392	Abiotic only Up_Reg PAV	BP	heterocycle metabolic process
GO:0006725	0.0025277	Abiotic only Up_Reg PAV	BP	cellular aromatic compound metabolic process
GO:0016070	0.00324187	Abiotic only Up_Reg PAV	BP	RNA metabolic process
GO:1901360	0.00342429	Abiotic only Up_Reg PAV	BP	organic cyclic compound metabolic process
GO:0006139	0.00517844	Abiotic only Up_Reg PAV	BP	nucleobase-containing compound metabolic process
GO:0009733	0.00517844	Abiotic only Up_Reg PAV	BP	response to auxin
GO:0009059	0.00995639	Abiotic only Up_Reg PAV	BP	macromolecule biosynthetic process
GO:0034645	0.00995639	Abiotic only Up_Reg PAV	BP	cellular macromolecule biosynthetic process
GO:0044271	0.0115571	Abiotic only Up_Reg PAV	BP	cellular nitrogen compound biosynthetic process
GO:0009058	0.0262455	Abiotic only Up_Reg PAV	BP	biosynthetic process
GO:0090304	0.02782	Abiotic only Up_Reg PAV	BP	nucleic acid metabolic process
GO:0034641	0.0293504	Abiotic only Up_Reg PAV	BP	cellular nitrogen compound metabolic process
GO:0009719	0.0421755	Abiotic only Up_Reg PAV	BP	response to endogenous stimulus
GO:0009725	0.0421755	Abiotic only Up_Reg PAV	BP	response to hormone
GO:0010033	0.0424937	Abiotic only Up_Reg PAV	BP	response to organic substance
GO:1901576	0.0424937	Abiotic only Up_Reg PAV	BP	organic substance biosynthetic process
GO:0009522	0.00209657	Biotic only Down_Reg Core	CC	photosystem I
GO:0003824	2.34038e-15	Biotic only Up_Reg Core	MF	catalytic activity
GO:0016740	2.77358e-09	Biotic only Up_Reg Core	MF	transferase activity
GO:0016020	1.24416e-06	Biotic only Up_Reg Core	CC	membrane
GO:0005506	3.17668e-05	Biotic only Up_Reg Core	MF	iron ion binding
GO:0016746	3.17668e-05	Biotic only Up_Reg Core	MF	transferase activity, transferring acyl groups
GO:0016705	3.50272e-05	Biotic only Up_Reg Core	MF	oxidoreductase activity, acting on paired donors, with incorporation or reduction of molecular oxygen
GO:0048037	3.70795e-05	Biotic only Up_Reg Core	MF	cofactor binding
GO:0020037	0.000150294	Biotic only Up_Reg Core	MF	heme binding
GO:0016829	0.000174186	Biotic only Up_Reg Core	MF	lyase activity
GO:0046906	0.000174186	Biotic only Up_Reg Core	MF	tetrapyrrole binding
GO:0016491	0.000189136	Biotic only Up_Reg Core	MF	oxidoreductase activity
GO:0008171	0.00033035	Biotic only Up_Reg Core	MF	O-methyltransferase activity
GO:0016747	0.00045148	Biotic only Up_Reg Core	MF	transferase activity, transferring acyl groups other than amino-acyl groups
GO:0004672	0.000862136	Biotic only Up_Reg Core	MF	protein kinase activity
GO:0055114	0.00320811	Biotic only Up_Reg Core	BP	oxidation-reduction process
GO:0006558	0.00532947	Biotic only Up_Reg Core	BP	L-phenylalanine metabolic process
GO:1902221	0.00532947	Biotic only Up_Reg Core	BP	erythrose 4-phosphate/phosphoenolpyruvate family amino acid metabolic process
GO:0016773	0.00539533	Biotic only Up_Reg Core	MF	phosphotransferase activity, alcohol group as acceptor
GO:0030246	0.00554596	Biotic only Up_Reg Core	MF	carbohydrate binding
GO:0016841	0.00613187	Biotic only Up_Reg Core	MF	ammonia-lyase activity
GO:0004674	0.00953635	Biotic only Up_Reg Core	MF	protein serine/threonine kinase activity
GO:0016301	0.00967803	Biotic only Up_Reg Core	MF	kinase activity
GO:0010333	0.0123576	Biotic only Up_Reg Core	MF	terpene synthase activity
GO:0016757	0.0139994	Biotic only Up_Reg Core	MF	transferase activity, transferring glycosyl groups
GO:0006559	0.0149419	Biotic only Up_Reg Core	BP	L-phenylalanine catabolic process
GO:1902222	0.0149419	Biotic only Up_Reg Core	BP	erythrose 4-phosphate/phosphoenolpyruvate family amino acid catabolic process
GO:1901606	0.0182343	Biotic only Up_Reg Core	BP	alpha-amino acid catabolic process
GO:0008152	0.021111	Biotic only Up_Reg Core	BP	metabolic process
GO:0016831	0.0225751	Biotic only Up_Reg Core	MF	carboxy-lyase activity
GO:0009063	0.0229165	Biotic only Up_Reg Core	BP	cellular amino acid catabolic process
GO:0016838	0.0234941	Biotic only Up_Reg Core	MF	carbon-oxygen lyase activity, acting on phosphates
GO:0016835	0.0255106	Biotic only Up_Reg Core	MF	carbon-oxygen lyase activity
GO:0043167	0.0303577	Biotic only Up_Reg Core	MF	ion binding
GO:0004553	0.0320775	Biotic only Up_Reg Core	MF	hydrolase activity, hydrolyzing O-glycosyl compounds
GO:0006468	0.040318	Biotic only Up_Reg Core	BP	protein phosphorylation
GO:0009074	0.0416157	Biotic only Up_Reg Core	BP	aromatic amino acid family catabolic process
GO:0042737	0.0416157	Biotic only Up_Reg Core	BP	drug catabolic process
GO:0009072	0.047011	Biotic only Up_Reg Core	BP	aromatic amino acid family metabolic process
GO:0016054	0.0480294	Biotic only Up_Reg Core	BP	organic acid catabolic process
GO:0046395	0.0480294	Biotic only Up_Reg Core	BP	carboxylic acid catabolic process
GO:0009607	0.00035017	Biotic only Up_Reg PAV	BP	response to biotic stimulus
GO:0009617	0.0427662	Biotic only Up_Reg PAV	BP	response to bacterium
GO:0009620	0.0427662	Biotic only Up_Reg PAV	BP	response to fungus
GO:0042742	0.0427662	Biotic only Up_Reg PAV	BP	defense response to bacterium
GO:0043207	0.0427662	Biotic only Up_Reg PAV	BP	response to external biotic stimulus
GO:0050832	0.0427662	Biotic only Up_Reg PAV	BP	defense response to fungus
GO:0051704	0.0427662	Biotic only Up_Reg PAV	BP	multi-organism process
GO:0051707	0.0427662	Biotic only Up_Reg PAV	BP	response to other organism
GO:0098542	0.0427662	Biotic only Up_Reg PAV	BP	defense response to other organism
GO:0016491	0.0036283	Both Stresses Down_Reg Core	MF	oxidoreductase activity
GO:0046906	0.0036283	Both Stresses Down_Reg Core	MF	tetrapyrrole binding
GO:0044815	0.0041423	Both Stresses Down_Reg Core	CC	DNA packaging complex
GO:0000785	0.0071302	Both Stresses Down_Reg Core	CC	chromatin
GO:0000786	0.0071302	Both Stresses Down_Reg Core	CC	nucleosome
GO:0005694	0.0071302	Both Stresses Down_Reg Core	CC	chromosome
GO:0032993	0.0071302	Both Stresses Down_Reg Core	CC	protein-DNA complex
GO:0042555	0.0071302	Both Stresses Down_Reg Core	CC	MCM complex
GO:0044427	0.0071302	Both Stresses Down_Reg Core	CC	chromosomal part
GO:0020037	0.00784016	Both Stresses Down_Reg Core	MF	heme binding
GO:0048037	0.00784016	Both Stresses Down_Reg Core	MF	cofactor binding
GO:0009522	0.015272	Both Stresses Down_Reg Core	CC	photosystem I
GO:0016491	0.000101879	Both Stresses Up_Reg Core	MF	oxidoreductase activity
GO:0055114	0.000964668	Both Stresses Up_Reg Core	BP	oxidation-reduction process
GO:0006260	0.00130297	Both Stresses Up_Reg Core	BP	DNA replication
GO:0042555	0.00192219	Both Stresses Up_Reg Core	CC	MCM complex
GO:0005506	0.00502518	Both Stresses Up_Reg Core	MF	iron ion binding
GO:0020037	0.00713333	Both Stresses Up_Reg Core	MF	heme binding
GO:0046906	0.00713958	Both Stresses Up_Reg Core	MF	tetrapyrrole binding
GO:0003700	0.0178437	Both Stresses Up_Reg Core	MF	sequence-specific DNA binding transcription factor activity
GO:0008061	0.0178437	Both Stresses Up_Reg Core	MF	chitin binding
GO:0140110	0.0182801	Both Stresses Up_Reg Core	MF	transcription regulator activity
GO:0048037	0.0259379	Both Stresses Up_Reg Core	MF	cofactor binding
GO:0043167	0.0267179	Both Stresses Up_Reg Core	MF	ion binding
GO:0004568	0.0341243	Both Stresses Up_Reg Core	MF	chitinase activity
GO:0006022	0.0384283	Both Stresses Up_Reg Core	BP	aminoglycan metabolic process
GO:0006261	0.0384283	Both Stresses Up_Reg Core	BP	DNA-dependent DNA replication
GO:0006270	0.0384283	Both Stresses Up_Reg Core	BP	DNA replication initiation
GO:0042737	0.0384283	Both Stresses Up_Reg Core	BP	drug catabolic process
GO:0006026	0.0388908	Both Stresses Up_Reg Core	BP	aminoglycan catabolic process
GO:0006030	0.0388908	Both Stresses Up_Reg Core	BP	chitin metabolic process
GO:0006032	0.0388908	Both Stresses Up_Reg Core	BP	chitin catabolic process
GO:0006040	0.0388908	Both Stresses Up_Reg Core	BP	amino sugar metabolic process
GO:0016998	0.0388908	Both Stresses Up_Reg Core	BP	cell wall macromolecule catabolic process
GO:0044036	0.0388908	Both Stresses Up_Reg Core	BP	cell wall macromolecule metabolic process
GO:0046348	0.0388908	Both Stresses Up_Reg Core	BP	amino sugar catabolic process
GO:1901071	0.0388908	Both Stresses Up_Reg Core	BP	glucosamine-containing compound metabolic process
GO:1901072	0.0388908	Both Stresses Up_Reg Core	BP	glucosamine-containing compound catabolic process
GO:1901136	0.0388908	Both Stresses Up_Reg Core	BP	carbohydrate derivative catabolic process
GO:0016705	0.0417978	Both Stresses Up_Reg Core	MF	oxidoreductase activity, acting on paired donors, with incorporation or reduction of molecular oxygen
GO:0016758	0.0475033	Both Stresses Up_Reg Core	MF	transferase activity, transferring hexosyl groups
GO:0004553	0.0485105	Both Stresses Up_Reg Core	MF	hydrolase activity, hydrolyzing O-glycosyl compounds
GO:0043169	0.0485105	Both Stresses Up_Reg Core	MF	cation binding

## Sheet: Stress Induced Organ Specific
GO.term	p.adj	Stress By Organ	Ontology	GO_name
GO:0020037	0.000634107	Abiotic only Down_Reg root	MF	heme binding
GO:0046906	0.000634107	Abiotic only Down_Reg root	MF	tetrapyrrole binding
GO:0003824	0.00292796	Abiotic only Down_Reg root	MF	catalytic activity
GO:0016491	0.00292796	Abiotic only Down_Reg root	MF	oxidoreductase activity
GO:0048037	0.0075964	Abiotic only Down_Reg root	MF	cofactor binding
GO:0009579	1.08623e-09	Abiotic only Up_Reg leaf	CC	thylakoid
GO:0034357	1.08623e-09	Abiotic only Up_Reg leaf	CC	photosynthetic membrane
GO:0044436	1.08623e-09	Abiotic only Up_Reg leaf	CC	thylakoid part
GO:0015979	1.91233e-09	Abiotic only Up_Reg leaf	BP	photosynthesis
GO:0009521	7.92414e-09	Abiotic only Up_Reg leaf	CC	photosystem
GO:0042651	2.59749e-07	Abiotic only Up_Reg leaf	CC	thylakoid membrane
GO:0019898	2.85431e-05	Abiotic only Up_Reg leaf	CC	extrinsic to membrane
GO:0009654	4.35742e-05	Abiotic only Up_Reg leaf	CC	oxygen evolving complex
GO:0009522	0.000206024	Abiotic only Up_Reg leaf	CC	photosystem I
GO:0009523	0.000206024	Abiotic only Up_Reg leaf	CC	photosystem II
GO:1990204	0.000546273	Abiotic only Up_Reg leaf	CC	oxidoreductase complex
GO:0009538	0.000935818	Abiotic only Up_Reg leaf	CC	photosystem I reaction center
GO:0098796	0.00131435	Abiotic only Up_Reg leaf	CC	membrane protein complex
GO:0005811	8.06553e-05	Abiotic only Up_Reg seed	CC	lipid droplet
GO:0012511	8.06553e-05	Abiotic only Up_Reg seed	CC	monolayer-surrounded lipid storage body
GO:0009521	7.50307e-06	Biotic only Down_Reg leaf	CC	photosystem
GO:0009522	7.50307e-06	Biotic only Down_Reg leaf	CC	photosystem I
GO:0009579	7.50307e-06	Biotic only Down_Reg leaf	CC	thylakoid
GO:0034357	7.50307e-06	Biotic only Down_Reg leaf	CC	photosynthetic membrane
GO:0044436	7.50307e-06	Biotic only Down_Reg leaf	CC	thylakoid part
GO:0098796	0.000257469	Biotic only Down_Reg leaf	CC	membrane protein complex
GO:0015979	0.000574045	Biotic only Down_Reg leaf	BP	photosynthesis
GO:0009538	0.00803909	Biotic only Down_Reg leaf	CC	photosystem I reaction center
GO:0046914	0.00237762	Biotic only Up_Reg leaf	MF	transition metal ion binding
GO:0008270	0.0110376	Biotic only Up_Reg leaf	MF	zinc ion binding
GO:0030145	7.64235e-05	Biotic only Up_Reg root	MF	manganese ion binding
GO:0045735	9.1129e-05	Biotic only Up_Reg root	MF	nutrient reservoir activity
GO:0009522	0.000544641	Both Stresses Down_Reg leaf	CC	photosystem I
GO:0009521	0.00519465	Both Stresses Down_Reg leaf	CC	photosystem
GO:0009538	0.00519465	Both Stresses Down_Reg leaf	CC	photosystem I reaction center
GO:0009579	0.00519465	Both Stresses Down_Reg leaf	CC	thylakoid
GO:0034357	0.00519465	Both Stresses Down_Reg leaf	CC	photosynthetic membrane
GO:0044436	0.00519465	Both Stresses Down_Reg leaf	CC	thylakoid part
GO:0005506	0.048312	Both Stresses Up_Reg leaf	MF	iron ion binding
GO:0016491	0.048312	Both Stresses Up_Reg leaf	MF	oxidoreductase activity

## Sheet: WGCNA_module
GO.term	p.adj	Module	Ontology	GO_name
GO:0016020	0.0142331	1	CC	membrane
GO:0020037	0.0159019	1	MF	heme binding
GO:0046906	0.0159019	1	MF	tetrapyrrole binding
GO:0048037	0.0159019	1	MF	cofactor binding
GO:0005811	1.11652e-14	10	CC	lipid droplet
GO:0012511	1.11652e-14	10	CC	monolayer-surrounded lipid storage body
GO:0009790	0.00114037	10	BP	embryo development
GO:0003677	0.0159449	10	MF	DNA binding
GO:0015979	3.20583e-38	11	BP	photosynthesis
GO:0009579	7.08513e-38	11	CC	thylakoid
GO:0044436	7.08513e-38	11	CC	thylakoid part
GO:0009521	5.97719e-36	11	CC	photosystem
GO:0034357	5.97719e-36	11	CC	photosynthetic membrane
GO:0009523	3.17534e-22	11	CC	photosystem II
GO:0042651	9.52649e-20	11	CC	thylakoid membrane
GO:0009654	5.39364e-17	11	CC	oxygen evolving complex
GO:0019898	2.47781e-15	11	CC	extrinsic to membrane
GO:0009522	3.77858e-14	11	CC	photosystem I
GO:1990204	6.13197e-13	11	CC	oxidoreductase complex
GO:0009538	2.66387e-09	11	CC	photosystem I reaction center
GO:0009507	3.5235e-09	11	CC	chloroplast
GO:0009536	3.5235e-09	11	CC	plastid
GO:0016020	3.5235e-09	11	CC	membrane
GO:0098796	8.03052e-09	11	CC	membrane protein complex
GO:0016491	9.00819e-07	11	MF	oxidoreductase activity
GO:0001871	2.41356e-06	11	MF	pattern binding
GO:0030247	2.41356e-06	11	MF	polysaccharide binding
GO:0051537	2.41356e-06	11	MF	2 iron, 2 sulfur cluster binding
GO:0015994	7.56811e-06	11	BP	chlorophyll metabolic process
GO:0030246	9.28668e-05	11	MF	carbohydrate binding
GO:0015995	0.000174472	11	BP	chlorophyll biosynthetic process
GO:0010277	0.00025966	11	MF	chlorophyllide a oxygenase [overall] activity
GO:0051536	0.000272193	11	MF	iron-sulfur cluster binding
GO:0051540	0.000272193	11	MF	metal cluster binding
GO:0044425	0.000479817	11	CC	membrane part
GO:0016703	0.000981744	11	MF	oxidoreductase activity, acting on single donors with incorporation of molecular oxygen, incorporation of one atom of oxygen (internal monooxygenases or internal mixed function oxidases)
GO:0042440	0.00102765	11	BP	pigment metabolic process
GO:0048037	0.00187622	11	MF	cofactor binding
GO:0006778	0.00204709	11	BP	porphyrin-containing compound metabolic process
GO:0046148	0.00433582	11	BP	pigment biosynthetic process
GO:0005506	0.00628552	11	MF	iron ion binding
GO:0009055	0.00764868	11	MF	electron carrier activity
GO:0006779	0.00909276	11	BP	porphyrin-containing compound biosynthetic process
GO:0055114	0.00909276	11	BP	oxidation-reduction process
GO:0000990	0.0104524	11	MF	transcription factor activity, core RNA polymerase binding
GO:0000996	0.0104524	11	MF	sigma factor activity (GO:0016987)
GO:0016987	0.0104524	11	MF	sigma factor activity
GO:0071949	0.0121152	11	MF	FAD binding
GO:0022857	0.014814	11	MF	transmembrane transporter activity
GO:0031072	0.0169659	11	MF	heat shock protein binding
GO:0042132	0.0169659	11	MF	fructose 1,6-bisphosphate 1-phosphatase activity
GO:0016630	0.0179895	11	MF	protochlorophyllide reductase activity
GO:0033013	0.0201528	11	BP	tetrapyrrole metabolic process
GO:0010333	0.0212474	11	MF	terpene synthase activity
GO:0016705	0.0212474	11	MF	oxidoreductase activity, acting on paired donors, with incorporation or reduction of molecular oxygen
GO:0016747	0.0212474	11	MF	transferase activity, transferring acyl groups other than amino-acyl groups
GO:0003690	0.0295455	11	MF	double-stranded DNA binding
GO:0016829	0.0295455	11	MF	lyase activity
GO:0005215	0.0444354	11	MF	transporter activity
GO:0015035	0.0444354	11	MF	protein disulfide oxidoreductase activity
GO:0015036	0.0444354	11	MF	disulfide oxidoreductase activity
GO:0016838	0.0444354	11	MF	carbon-oxygen lyase activity, acting on phosphates
GO:0016851	0.0444354	11	MF	magnesium chelatase activity
GO:0051002	0.0444354	11	MF	ligase activity, forming nitrogen-metal bonds
GO:0051003	0.0444354	11	MF	ligase activity, forming nitrogen-metal bonds, forming coordination complexes
GO:0015075	0.044487	11	MF	ion transmembrane transporter activity
GO:0016746	0.0480247	11	MF	transferase activity, transferring acyl groups
GO:0098772	2.14366e-21	12	MF	molecular function regulator
GO:0004857	1.76902e-19	12	MF	enzyme inhibitor activity
GO:0019953	7.00666e-19	12	BP	sexual reproduction
GO:0044703	7.00666e-19	12	BP	multi-organism reproductive process
GO:0030234	1.28501e-17	12	MF	enzyme regulator activity
GO:0005576	7.32605e-14	12	CC	extracellular region
GO:0005509	1.05226e-10	12	MF	calcium ion binding
GO:0004650	2.02251e-10	12	MF	polygalacturonase activity
GO:0000003	2.26149e-10	12	BP	reproduction
GO:0022414	2.26149e-10	12	BP	reproductive process
GO:0051704	2.26149e-10	12	BP	multi-organism process
GO:0030599	3.23373e-10	12	MF	pectinesterase activity
GO:0042545	4.38047e-09	12	BP	cell wall modification
GO:0045229	8.59862e-09	12	BP	external encapsulating structure organization
GO:0071555	8.59862e-09	12	BP	cell wall organization
GO:0004553	4.6147e-08	12	MF	hydrolase activity, hydrolyzing O-glycosyl compounds
GO:0071944	2.63335e-07	12	CC	cell periphery
GO:0005618	2.75385e-07	12	CC	cell wall
GO:0030312	2.75385e-07	12	CC	external encapsulating structure
GO:0016798	3.53472e-07	12	MF	hydrolase activity, acting on glycosyl bonds
GO:0015298	6.61173e-07	12	MF	solute:cation antiporter activity
GO:0015299	6.61173e-07	12	MF	solute:hydrogen antiporter activity
GO:0052689	1.21046e-06	12	MF	carboxylic ester hydrolase activity
GO:0071554	3.03935e-06	12	BP	cell wall organization or biogenesis
GO:0022890	6.06899e-06	12	MF	inorganic cation transmembrane transporter activity
GO:0016773	1.74296e-05	12	MF	phosphotransferase activity, alcohol group as acceptor
GO:0008324	2.12588e-05	12	MF	cation transmembrane transporter activity
GO:0015318	6.05709e-05	12	MF	inorganic molecular entity transmembrane transporter activity
GO:0004672	6.43067e-05	12	MF	protein kinase activity
GO:0015291	7.32895e-05	12	MF	secondary active transmembrane transporter activity
GO:0022804	9.10837e-05	12	MF	active transmembrane transporter activity
GO:0015297	0.000100228	12	MF	antiporter activity
GO:0016301	0.000210175	12	MF	kinase activity
GO:0005085	0.000224585	12	MF	guanyl-nucleotide exchange factor activity
GO:0003779	0.000240511	12	MF	actin binding
GO:0015077	0.00027245	12	MF	monovalent inorganic cation transmembrane transporter activity
GO:0015075	0.00030075	12	MF	ion transmembrane transporter activity
GO:0022857	0.000582642	12	MF	transmembrane transporter activity
GO:0005975	0.000693845	12	BP	carbohydrate metabolic process
GO:0005615	0.00111429	12	CC	extracellular space
GO:0008081	0.00271506	12	MF	phosphoric diester hydrolase activity
GO:0008092	0.00271506	12	MF	cytoskeletal protein binding
GO:0016772	0.00305038	12	MF	transferase activity, transferring phosphorus-containing groups
GO:0016788	0.00305038	12	MF	hydrolase activity, acting on ester bonds
GO:0005088	0.00307059	12	MF	Ras guanyl-nucleotide exchange factor activity
GO:0005089	0.00307059	12	MF	Rho guanyl-nucleotide exchange factor activity
GO:0015078	0.00307059	12	MF	hydrogen ion transmembrane transporter activity
GO:0017048	0.00307059	12	MF	Rho GTPase binding
GO:0051020	0.00307059	12	MF	GTPase binding
GO:0005094	0.00421631	12	MF	Rho GDP-dissociation inhibitor activity
GO:0016837	0.00421631	12	MF	carbon-oxygen lyase activity, acting on polysaccharides
GO:0030570	0.00421631	12	MF	pectate lyase activity
GO:0055085	0.00425457	12	BP	transmembrane transport
GO:0005092	0.00599413	12	MF	GDP-dissociation inhibitor activity
GO:0006812	0.00646527	12	BP	cation transport
GO:0044421	0.00722767	12	CC	extracellular region part
GO:0140096	0.00762583	12	MF	catalytic activity, acting on a protein
GO:0016787	0.00781932	12	MF	hydrolase activity
GO:0005215	0.00837255	12	MF	transporter activity
GO:0005388	0.00974211	12	MF	calcium-transporting ATPase activity
GO:0015662	0.00974211	12	MF	ATPase activity, coupled to transmembrane movement of ions, phosphorylative mechanism
GO:0006644	0.0100348	12	BP	phospholipid metabolic process
GO:0006650	0.0101556	12	BP	glycerophospholipid metabolic process
GO:0006793	0.0113408	12	BP	phosphorus metabolic process
GO:0006796	0.0113408	12	BP	phosphate-containing compound metabolic process
GO:0006811	0.0113408	12	BP	ion transport
GO:0046486	0.0113408	12	BP	glycerolipid metabolic process
GO:0006468	0.011912	12	BP	protein phosphorylation
GO:0005516	0.0146877	12	MF	calmodulin binding
GO:0019829	0.0146877	12	MF	cation-transporting ATPase activity
GO:0022853	0.0146877	12	MF	active ion transmembrane transporter activity
GO:0042625	0.0146877	12	MF	ATPase coupled ion transmembrane transporter activity
GO:0046839	0.0154786	12	BP	phospholipid dephosphorylation
GO:0046856	0.0154786	12	BP	phosphatidylinositol dephosphorylation
GO:0003824	0.0192157	12	MF	catalytic activity
GO:0016298	0.0318614	12	MF	lipase activity
GO:0019899	0.0318614	12	MF	enzyme binding
GO:0015085	0.0322104	12	MF	calcium ion transmembrane transporter activity
GO:0004630	0.0329397	12	MF	phospholipase D activity
GO:0008289	0.0329397	12	MF	lipid binding
GO:0017016	0.0329961	12	MF	Ras GTPase binding
GO:0031267	0.0329961	12	MF	small GTPase binding
GO:0004620	0.0339805	12	MF	phospholipase activity
GO:0005545	0.0339805	12	MF	1-phosphatidylinositol binding
GO:0030276	0.0339805	12	MF	clathrin binding
GO:0006260	8.07369e-29	2	BP	DNA replication
GO:0005515	3.04555e-27	2	MF	protein binding
GO:0006928	6.00357e-23	2	BP	movement of cell or subcellular component
GO:0007018	6.00357e-23	2	BP	microtubule-based movement
GO:0005488	6.1812e-23	2	MF	binding
GO:0008017	3.33554e-22	2	MF	microtubule binding
GO:0015631	3.68025e-22	2	MF	tubulin binding
GO:0003777	7.27826e-22	2	MF	microtubule motor activity
GO:0003774	1.06629e-19	2	MF	motor activity
GO:0008092	1.36237e-17	2	MF	cytoskeletal protein binding
GO:0005634	1.82262e-17	2	CC	nucleus
GO:0005524	5.96101e-17	2	MF	ATP binding
GO:0006259	1.3992e-16	2	BP	DNA metabolic process
GO:0032559	2.88191e-16	2	MF	adenyl ribonucleotide binding
GO:0030554	3.48034e-16	2	MF	adenyl nucleotide binding
GO:0006261	5.27486e-16	2	BP	DNA-dependent DNA replication
GO:0007017	1.84657e-15	2	BP	microtubule-based process
GO:0035639	3.143e-15	2	MF	purine ribonucleoside triphosphate binding
GO:0032555	1.14539e-14	2	MF	purine ribonucleotide binding
GO:0008144	1.32565e-14	2	MF	drug binding
GO:0017076	1.66162e-14	2	MF	purine nucleotide binding
GO:0032553	5.65063e-14	2	MF	ribonucleotide binding
GO:0097367	6.56052e-14	2	MF	carbohydrate derivative binding
GO:0009987	4.96642e-13	2	BP	cellular process
GO:0043231	2.06844e-11	2	CC	intracellular membrane-bounded organelle
GO:0043227	1.24118e-10	2	CC	membrane-bounded organelle
GO:0034061	2.80019e-10	2	MF	DNA polymerase activity
GO:0006270	2.22323e-09	2	BP	DNA replication initiation
GO:0003887	2.40863e-09	2	MF	DNA-directed DNA polymerase activity
GO:0043168	2.40863e-09	2	MF	anion binding
GO:0044238	4.5273e-09	2	BP	primary metabolic process
GO:0000166	5.80097e-09	2	MF	nucleotide binding
GO:1901265	5.80097e-09	2	MF	nucleoside phosphate binding
GO:0044260	7.39857e-09	2	BP	cellular macromolecule metabolic process
GO:0043170	3.07348e-07	2	BP	macromolecule metabolic process
GO:0071704	3.99347e-07	2	BP	organic substance metabolic process
GO:0042555	5.59972e-07	2	CC	MCM complex
GO:0036094	5.70474e-07	2	MF	small molecule binding
GO:0003677	1.26597e-06	2	MF	DNA binding
GO:0009360	1.57397e-06	2	CC	DNA polymerase III complex
GO:0042575	1.57397e-06	2	CC	DNA polymerase complex
GO:0016772	2.93912e-06	2	MF	transferase activity, transferring phosphorus-containing groups
GO:0006464	3.25679e-06	2	BP	cellular protein modification process
GO:0006468	3.25679e-06	2	BP	protein phosphorylation
GO:0036211	3.25679e-06	2	BP	protein modification process
GO:0090304	3.25679e-06	2	BP	nucleic acid metabolic process
GO:0043412	4.72419e-06	2	BP	macromolecule modification
GO:0097159	6.74017e-06	2	MF	organic cyclic compound binding
GO:1901363	6.74017e-06	2	MF	heterocyclic compound binding
GO:0006796	7.04572e-06	2	BP	phosphate-containing compound metabolic process
GO:0006793	8.97519e-06	2	BP	phosphorus metabolic process
GO:0006139	1.09588e-05	2	BP	nucleobase-containing compound metabolic process
GO:0044237	6.56056e-05	2	BP	cellular metabolic process
GO:0005623	6.58274e-05	2	CC	cell
GO:0044464	6.58274e-05	2	CC	cell part
GO:0003690	6.84371e-05	2	MF	double-stranded DNA binding
GO:0016310	8.60698e-05	2	BP	phosphorylation
GO:0016773	0.000144678	2	MF	phosphotransferase activity, alcohol group as acceptor
GO:0043226	0.000152515	2	CC	organelle
GO:0043229	0.000152515	2	CC	intracellular organelle
GO:0004672	0.000174905	2	MF	protein kinase activity
GO:0000228	0.000201748	2	CC	nuclear chromosome
GO:0005694	0.000272554	2	CC	chromosome
GO:0016301	0.000296177	2	MF	kinase activity
GO:0043167	0.000296177	2	MF	ion binding
GO:0007049	0.000343188	2	BP	cell cycle
GO:0046483	0.000493606	2	BP	heterocycle metabolic process
GO:0003896	0.000506203	2	MF	DNA primase activity
GO:0004518	0.000514609	2	MF	nuclease activity
GO:0006310	0.00110666	2	BP	DNA recombination
GO:0006725	0.00110666	2	BP	cellular aromatic compound metabolic process
GO:0006807	0.00110666	2	BP	nitrogen compound metabolic process
GO:1901360	0.00133866	2	BP	organic cyclic compound metabolic process
GO:0016817	0.00184319	2	MF	hydrolase activity, acting on acid anhydrides
GO:0030983	0.00196762	2	MF	mismatched DNA binding
GO:0017111	0.00203071	2	MF	nucleoside-triphosphatase activity
GO:0016818	0.00245622	2	MF	hydrolase activity, acting on acid anhydrides, in phosphorus-containing anhydrides
GO:1990234	0.00276018	2	CC	transferase complex
GO:0000793	0.00321007	2	CC	condensed chromosome
GO:0006298	0.003424	2	BP	mismatch repair
GO:0016779	0.00432723	2	MF	nucleotidyltransferase activity
GO:0005622	0.00567942	2	CC	intracellular
GO:0016462	0.00579357	2	MF	pyrophosphatase activity
GO:0006269	0.00914347	2	BP	DNA replication, synthesis of RNA primer
GO:0006650	0.00914347	2	BP	glycerophospholipid metabolic process
GO:0045005	0.00914347	2	BP	DNA-dependent DNA replication maintenance of fidelity
GO:0003676	0.0118567	2	MF	nucleic acid binding
GO:0046486	0.0122152	2	BP	glycerolipid metabolic process
GO:0044424	0.0150789	2	CC	intracellular part
GO:0007275	0.0173108	2	BP	multicellular organism development
GO:0022402	0.0201676	2	BP	cell cycle process
GO:0046488	0.0215691	2	BP	phosphatidylinositol metabolic process
GO:0005618	0.0246199	2	CC	cell wall
GO:0030312	0.0246199	2	CC	external encapsulating structure
GO:0006265	0.0260196	2	BP	DNA topological change
GO:0003916	0.0263769	2	MF	DNA topoisomerase activity
GO:0071103	0.0275776	2	BP	DNA conformation change
GO:0044454	0.0277997	2	CC	nuclear chromosome part
GO:0071944	0.0283113	2	CC	cell periphery
GO:0006471	0.0286148	2	BP	protein ADP-ribosylation
GO:0008026	0.0311939	2	MF	ATP-dependent helicase activity
GO:0070035	0.0311939	2	MF	purine NTP-dependent helicase activity
GO:0003917	0.0363394	2	MF	DNA topoisomerase type I activity
GO:0061695	0.0430031	2	CC	transferase complex, transferring phosphorus-containing groups
GO:0000794	0.0465854	2	CC	condensed nuclear chromosome
GO:0000808	0.0465854	2	CC	origin recognition complex
GO:0030896	0.0465854	2	CC	checkpoint clamp complex
GO:0020037	1.29067e-48	3	MF	heme binding
GO:0046906	4.30477e-48	3	MF	tetrapyrrole binding
GO:0004601	4.10858e-36	3	MF	peroxidase activity
GO:0016684	9.83946e-36	3	MF	oxidoreductase activity, acting on peroxide as acceptor
GO:0016491	5.54652e-34	3	MF	oxidoreductase activity
GO:0006979	2.23626e-33	3	BP	response to oxidative stress
GO:0016209	2.29136e-32	3	MF	antioxidant activity
GO:0048037	1.02912e-30	3	MF	cofactor binding
GO:0005576	5.18979e-27	3	CC	extracellular region
GO:0055114	7.00476e-24	3	BP	oxidation-reduction process
GO:0016705	7.01672e-16	3	MF	oxidoreductase activity, acting on paired donors, with incorporation or reduction of molecular oxygen
GO:0005506	1.47455e-14	3	MF	iron ion binding
GO:0003824	2.68287e-14	3	MF	catalytic activity
GO:0071554	9.56956e-14	3	BP	cell wall organization or biogenesis
GO:0009664	1.92228e-12	3	BP	plant-type cell wall organization
GO:0071669	1.92228e-12	3	BP	plant-type cell wall organization or biogenesis
GO:0008171	5.65883e-10	3	MF	O-methyltransferase activity
GO:0048046	1.1914e-09	3	CC	apoplast
GO:0016757	6.21339e-09	3	MF	transferase activity, transferring glycosyl groups
GO:0045229	1.33946e-07	3	BP	external encapsulating structure organization
GO:0071555	1.33946e-07	3	BP	cell wall organization
GO:0016758	4.33321e-07	3	MF	transferase activity, transferring hexosyl groups
GO:0016798	9.54565e-07	3	MF	hydrolase activity, acting on glycosyl bonds
GO:0016020	1.07164e-06	3	CC	membrane
GO:0004553	4.39876e-06	3	MF	hydrolase activity, hydrolyzing O-glycosyl compounds
GO:0016682	6.80349e-06	3	MF	oxidoreductase activity, acting on diphenols and related substances as donors, oxygen as acceptor
GO:0052716	2.11082e-05	3	MF	hydroquinone:oxygen oxidoreductase activity
GO:0019748	2.44014e-05	3	BP	secondary metabolic process
GO:0042546	2.44014e-05	3	BP	cell wall biogenesis
GO:0009698	7.46822e-05	3	BP	phenylpropanoid metabolic process
GO:0009808	7.46822e-05	3	BP	lignin metabolic process
GO:0046271	7.46822e-05	3	BP	phenylpropanoid catabolic process
GO:0046274	7.46822e-05	3	BP	lignin catabolic process
GO:0005507	8.67681e-05	3	MF	copper ion binding
GO:0044036	0.000168453	3	BP	cell wall macromolecule metabolic process
GO:0010383	0.000222348	3	BP	cell wall polysaccharide metabolic process
GO:0010410	0.000222348	3	BP	hemicellulose metabolic process
GO:0010411	0.000222348	3	BP	xyloglucan metabolic process
GO:0016679	0.000259574	3	MF	oxidoreductase activity, acting on diphenols and related substances as donors
GO:0016762	0.000543705	3	MF	xyloglucan:xyloglucosyl transferase activity
GO:0005215	0.00105996	3	MF	transporter activity
GO:0046872	0.00105996	3	MF	metal ion binding
GO:0016740	0.00117218	3	MF	transferase activity
GO:0016746	0.00132026	3	MF	transferase activity, transferring acyl groups
GO:0016747	0.00163116	3	MF	transferase activity, transferring acyl groups other than amino-acyl groups
GO:0046914	0.00273654	3	MF	transition metal ion binding
GO:0043169	0.00457221	3	MF	cation binding
GO:0046983	0.00484081	3	MF	protein dimerization activity
GO:0047196	0.00856394	3	MF	long-chain-alcohol O-fatty-acyltransferase activity
GO:0051704	0.0128533	3	BP	multi-organism process
GO:0004497	0.016094	3	MF	monooxygenase activity
GO:0006950	0.0186296	3	BP	response to stress
GO:0050896	0.0186296	3	BP	response to stimulus
GO:0004499	0.0245939	3	MF	N,N-dimethylaniline monooxygenase activity
GO:0000003	0.030129	3	BP	reproduction
GO:0022414	0.030129	3	BP	reproductive process
GO:0044262	0.0391593	3	BP	cellular carbohydrate metabolic process
GO:0045735	1.75657e-30	4	MF	nutrient reservoir activity
GO:0004866	0.00179938	4	MF	endopeptidase inhibitor activity
GO:0030414	0.00179938	4	MF	peptidase inhibitor activity
GO:0061134	0.00179938	4	MF	peptidase regulator activity
GO:0061135	0.00179938	4	MF	endopeptidase regulator activity
GO:0008878	0.019138	4	MF	glucose-1-phosphate adenylyltransferase activity
GO:0004373	0.0389458	4	MF	glycogen (starch) synthase activity
GO:0004857	0.0389458	4	MF	enzyme inhibitor activity
GO:0004867	0.0419364	4	MF	serine-type endopeptidase inhibitor activity
GO:0005977	0.0472803	4	BP	glycogen metabolic process
GO:0005978	0.0472803	4	BP	glycogen biosynthetic process
GO:0006112	0.0472803	4	BP	energy reserve metabolic process
GO:0003700	1.75793e-46	6	MF	sequence-specific DNA binding transcription factor activity
GO:0140110	5.02713e-43	6	MF	transcription regulator activity
GO:0006355	3.58178e-37	6	BP	regulation of transcription, DNA-templated
GO:0009889	3.58178e-37	6	BP	regulation of biosynthetic process
GO:0010556	3.58178e-37	6	BP	regulation of macromolecule biosynthetic process
GO:0019219	3.58178e-37	6	BP	regulation of nucleobase-containing compound metabolic process
GO:0031323	3.58178e-37	6	BP	regulation of cellular metabolic process
GO:0031326	3.58178e-37	6	BP	regulation of cellular biosynthetic process
GO:0051171	3.58178e-37	6	BP	regulation of nitrogen compound metabolic process
GO:0051252	3.58178e-37	6	BP	regulation of RNA metabolic process
GO:0080090	3.58178e-37	6	BP	regulation of primary metabolic process
GO:1903506	3.58178e-37	6	BP	regulation of nucleic acid-templated transcription
GO:2000112	3.58178e-37	6	BP	regulation of cellular macromolecule biosynthetic process
GO:2001141	3.58178e-37	6	BP	regulation of RNA biosynthetic process
GO:0010468	2.66035e-35	6	BP	regulation of gene expression
GO:0060255	4.11528e-35	6	BP	regulation of macromolecule metabolic process
GO:0019222	5.77484e-35	6	BP	regulation of metabolic process
GO:0003677	7.86979e-31	6	MF	DNA binding
GO:0006351	6.51339e-28	6	BP	transcription, DNA-templated
GO:0097659	6.51339e-28	6	BP	nucleic acid-templated transcription
GO:0032774	9.27563e-28	6	BP	RNA biosynthetic process
GO:0050794	8.29755e-24	6	BP	regulation of cellular process
GO:0050789	2.98958e-22	6	BP	regulation of biological process
GO:0043565	2.87594e-19	6	MF	sequence-specific DNA binding
GO:0034654	3.54106e-18	6	BP	nucleobase-containing compound biosynthetic process
GO:0018130	6.08301e-16	6	BP	heterocycle biosynthetic process
GO:0019438	1.32478e-15	6	BP	aromatic compound biosynthetic process
GO:1901362	3.55895e-15	6	BP	organic cyclic compound biosynthetic process
GO:0020037	8.65556e-15	6	MF	heme binding
GO:0046906	2.7061e-14	6	MF	tetrapyrrole binding
GO:0016705	1.0315e-12	6	MF	oxidoreductase activity, acting on paired donors, with incorporation or reduction of molecular oxygen
GO:0005506	1.35266e-12	6	MF	iron ion binding
GO:0016070	6.36863e-12	6	BP	RNA metabolic process
GO:0065007	1.88576e-10	6	BP	biological regulation
GO:0009733	5.11321e-10	6	BP	response to auxin
GO:0046914	1.54279e-08	6	MF	transition metal ion binding
GO:0016491	2.72991e-07	6	MF	oxidoreductase activity
GO:0046872	3.23693e-07	6	MF	metal ion binding
GO:0043169	7.37423e-07	6	MF	cation binding
GO:0016020	1.17453e-05	6	CC	membrane
GO:0048037	2.18168e-05	6	MF	cofactor binding
GO:0097159	6.18412e-05	6	MF	organic cyclic compound binding
GO:1901363	6.18412e-05	6	MF	heterocyclic compound binding
GO:0042221	6.6671e-05	6	BP	response to chemical
GO:0009719	0.000126384	6	BP	response to endogenous stimulus
GO:0009725	0.000126384	6	BP	response to hormone
GO:0010033	0.000147681	6	BP	response to organic substance
GO:0016798	0.000421026	6	MF	hydrolase activity, acting on glycosyl bonds
GO:0004553	0.000429922	6	MF	hydrolase activity, hydrolyzing O-glycosyl compounds
GO:0046983	0.00159144	6	MF	protein dimerization activity
GO:0015035	0.00453242	6	MF	protein disulfide oxidoreductase activity
GO:0001871	0.00639468	6	MF	pattern binding
GO:0030247	0.00639468	6	MF	polysaccharide binding
GO:0016757	0.00753665	6	MF	transferase activity, transferring glycosyl groups
GO:0015036	0.0078835	6	MF	disulfide oxidoreductase activity
GO:0055114	0.0093087	6	BP	oxidation-reduction process
GO:0030246	0.0114191	6	MF	carbohydrate binding
GO:0016758	0.0157506	6	MF	transferase activity, transferring hexosyl groups
GO:0030145	0.0159634	6	MF	manganese ion binding
GO:0005576	0.0160531	6	CC	extracellular region
GO:0016021	0.0160531	6	CC	integral to membrane
GO:0031224	0.0160531	6	CC	intrinsic component of membrane
GO:0009059	0.0195664	6	BP	macromolecule biosynthetic process
GO:0034645	0.0195664	6	BP	cellular macromolecule biosynthetic process
GO:0003676	0.0258535	6	MF	nucleic acid binding
GO:1901136	0.0338741	6	BP	carbohydrate derivative catabolic process
GO:0044271	0.0341757	6	BP	cellular nitrogen compound biosynthetic process
GO:0005488	0.0354252	6	MF	binding
GO:0043167	0.0438766	6	MF	ion binding
GO:0006468	0.0487612	6	BP	protein phosphorylation
GO:0006952	5.84707e-11	8	BP	defense response
GO:0006950	0.0110097	8	BP	response to stress

## Sheet: PAV_Connectivity_Outliers
GO.term	p.adj	Ontology	GO_name
GO:0019953	4.06476e-11	BP	sexual reproduction
GO:0044703	4.06476e-11	BP	multi-organism reproductive process
GO:0000003	6.54569e-09	BP	reproduction
GO:0022414	6.54569e-09	BP	reproductive process
GO:0051704	6.54569e-09	BP	multi-organism process
GO:0005576	1.40091e-06	CC	extracellular region
