# Supplementary material for: An updated gene atlas for maize reveals organ‐specific and stress‐induced genes
Source: Plant J. 2019 Jan 22;97(6):1154–67. doi: 10.1111/tpj.14184 (PMC6850026; doi:10.1111/tpj.14184)
Supplement: Supplementary file 12 — Data S5. Seed tissue‐specific genes. [file TPJ-97-1154-s012.xlsx]

## Sheet: key
	Descr.
row	gene
baseMean	Mean of normalized counts over all samples
log2FoldChange	Log-2 fold change from the organ comparison
lfcSE	Standard error on log2 fold change
stat	Test Statistic
pvalue	P-value
padj	FDR adjusted p-values
Tissue Comparison	tissues being compared
Tissue Specific	tissue gene is specific for

## Sheet: data
row	baseMean	log2FoldChange	lfcSE	stat	pvalue	padj	Tissue Comparison	Tissue Specific
Zm00001d051521	2.37471	2.00259	0.626831	3.19479	0.00139934	0.00198298	Endosperm v. Embryo	Endosperm
Zm00001d038502	2.47485	2.03744	0.595619	3.42071	0.00062458	0.000904785	Endosperm v. Embryo	Endosperm
Zm00001d028277	2.06189	2.03892	0.646319	3.15467	0.00160678	0.00226556	Endosperm v. Embryo	Endosperm
Zm00001d017181	31.5368	2.05041	0.36903	5.55623	2.75659e-08	5.31225e-08	Endosperm v. Embryo	Endosperm
Zm00001d035681	2271.82	2.05079	0.305428	6.71448	1.8874e-11	4.24665e-11	Endosperm v. Embryo	Endosperm
Zm00001d017286	344.21	2.05671	0.312768	6.57583	4.83813e-11	1.07429e-10	Endosperm v. Embryo	Endosperm
Zm00001d029569	4.0942	2.06516	0.487087	4.23981	2.23712e-05	3.57095e-05	Endosperm v. Embryo	Endosperm
Zm00001d050815	146.981	2.07587	0.447639	4.63736	3.52879e-06	5.9116e-06	Embryo v. Endosperm	Embryo
Zm00001d046558	316.041	2.07948	0.182856	11.3722	5.75023e-30	2.61543e-29	Endosperm v. Embryo	Endosperm
Zm00001d014927	3.53361	2.08031	0.56294	3.69544	0.00021951	0.000327523	Endosperm v. Embryo	Endosperm
Zm00001d021191	36.1743	2.08274	0.288938	7.20824	5.6678e-13	1.38183e-12	Endosperm v. Embryo	Endosperm
Zm00001d050510	2.51802	2.08642	0.589113	3.54163	0.000397661	0.000583052	Endosperm v. Embryo	Endosperm
Zm00001d040952	28.4252	2.08773	0.309727	6.74053	1.57809e-11	3.56969e-11	Endosperm v. Embryo	Endosperm
Zm00001d002991	36.2201	2.09207	0.203372	10.2869	8.0705e-25	3.22059e-24	Endosperm v. Embryo	Endosperm
Zm00001d030984	3.54997	2.09278	0.498418	4.19886	2.68266e-05	4.24212e-05	Endosperm v. Embryo	Endosperm
Zm00001d017028	3.28691	2.09562	0.569439	3.68016	0.000233092	0.000346566	Endosperm v. Embryo	Endosperm
Zm00001d034994	1.9305	2.09679	0.600044	3.4944	0.00047513	0.000694232	Endosperm v. Embryo	Endosperm
Zm00001d031241	1.98491	2.10609	0.581183	3.62379	0.000290314	0.000429264	Endosperm v. Embryo	Endosperm
Zm00001d024648	26.5142	2.10925	0.270886	7.78648	6.88994e-15	1.80461e-14	Endosperm v. Embryo	Endosperm
Zm00001d053305	6.31665	2.11191	0.456155	4.62982	3.65988e-06	6.10702e-06	Endosperm v. Embryo	Endosperm
Zm00001d010588	1070.51	2.1158	0.494257	4.28077	1.86249e-05	3.00127e-05	Embryo v. Endosperm	Embryo
Zm00001d035154	3.3629	2.12033	0.593763	3.57101	0.000355614	0.000522308	Endosperm v. Embryo	Endosperm
Zm00001d020285	25.701	2.12384	0.230124	9.22912	2.72872e-20	9.08857e-20	Endosperm v. Embryo	Endosperm
Zm00001d028919	68.594	2.12522	0.411348	5.16647	2.38554e-07	4.30313e-07	Embryo v. Endosperm	Embryo
Zm00001d013250	668.465	2.13789	0.216784	9.86183	6.09269e-23	2.34292e-22	Embryo v. Endosperm	Embryo
Zm00001d008898	58.3747	2.16401	0.453398	4.77287	1.81617e-06	3.07296e-06	Endosperm v. Embryo	Endosperm
Zm00001d001961	3.86088	2.17647	0.600669	3.62341	0.000290742	0.000429264	Endosperm v. Embryo	Endosperm
Zm00001d053206	14.3822	2.17656	0.395567	5.50238	3.74688e-08	7.17163e-08	Endosperm v. Embryo	Endosperm
Zm00001d044385	17.0763	2.18109	0.300729	7.25268	4.08594e-13	1.00809e-12	Endosperm v. Embryo	Endosperm
Zm00001d008651	368.125	2.18139	0.138933	15.701	1.48889e-55	1.17719e-54	Endosperm v. Embryo	Endosperm
Zm00001d019357	91.0968	2.20449	0.237258	9.29154	1.5207e-20	5.10521e-20	Endosperm v. Embryo	Endosperm
Zm00001d035575	1.81596	2.20452	0.647562	3.40433	0.000663257	0.000959172	Endosperm v. Embryo	Endosperm
Zm00001d003620	4.35743	2.21155	0.527762	4.19043	2.78431e-05	4.39464e-05	Endosperm v. Embryo	Endosperm
Zm00001d052949	3.04432	2.21308	0.758749	2.91676	0.00353692	0.00490531	Endosperm v. Embryo	Endosperm
Zm00001d010176	2.80961	2.22653	0.69573	3.20029	0.00137291	0.00194879	Endosperm v. Embryo	Endosperm
Zm00001d030364	3.10351	2.24074	0.608758	3.68084	0.000232465	0.000346242	Endosperm v. Embryo	Endosperm
Zm00001d008735	63.7962	2.24352	0.22872	9.80901	1.02973e-22	3.9241e-22	Endosperm v. Embryo	Endosperm
Zm00001d018727	533.525	2.2567	0.36337	6.21047	5.28258e-10	1.12288e-09	Endosperm v. Embryo	Endosperm
Zm00001d029300	14.3281	2.2605	0.286709	7.88428	3.16364e-15	8.36386e-15	Endosperm v. Embryo	Endosperm
Zm00001d019252	10.5961	2.26547	0.404708	5.59779	2.17103e-08	4.23202e-08	Endosperm v. Embryo	Endosperm
Zm00001d003577	6.3312	2.26647	0.466826	4.85506	1.20351e-06	2.07789e-06	Endosperm v. Embryo	Endosperm
Zm00001d043382	29777.9	2.27083	0.15986	14.2052	8.51068e-46	5.33336e-45	Embryo v. Endosperm	Embryo
Zm00001d017280	221.497	2.27282	0.265853	8.54918	1.23964e-17	3.74549e-17	Endosperm v. Embryo	Endosperm
Zm00001d021880	69.417	2.27329	0.226971	10.0158	1.29937e-23	5.04251e-23	Endosperm v. Embryo	Endosperm
Zm00001d035927	4.05335	2.27505	0.535403	4.24924	2.14499e-05	3.43685e-05	Endosperm v. Embryo	Endosperm
Zm00001d045829	2.86321	2.28443	0.551058	4.14553	3.39027e-05	5.32127e-05	Endosperm v. Embryo	Endosperm
Zm00001d043513	28.2921	2.29015	0.382841	5.98198	2.20439e-09	4.51553e-09	Endosperm v. Embryo	Endosperm
Zm00001d009279	1.80269	2.29437	0.659131	3.4809	0.000499731	0.000726413	Endosperm v. Embryo	Endosperm
Zm00001d041755	1.83156	2.2952	0.65914	3.48212	0.000497461	0.000724358	Endosperm v. Embryo	Endosperm
Zm00001d020144	1.59347	2.29556	0.607602	3.77807	0.000158047	0.000238338	Endosperm v. Embryo	Endosperm
Zm00001d034132	8.18189	2.30455	0.413878	5.56819	2.57405e-08	4.98316e-08	Endosperm v. Embryo	Endosperm
Zm00001d029992	3.89119	2.3057	0.589684	3.91006	9.22716e-05	0.000141416	Endosperm v. Embryo	Endosperm
Zm00001d013594	34.2322	2.306	0.279745	8.24322	1.67636e-16	4.72733e-16	Endosperm v. Embryo	Endosperm
Zm00001d000181	17.9641	2.31006	0.318513	7.25264	4.08717e-13	1.00809e-12	Endosperm v. Embryo	Endosperm
Zm00001d012475	144.838	2.31601	0.297692	7.77988	7.2591e-15	1.89543e-14	Endosperm v. Embryo	Endosperm
Zm00001d003158	3.80774	2.31766	0.549456	4.21811	2.46358e-05	3.92503e-05	Endosperm v. Embryo	Endosperm
Zm00001d042876	2.27599	2.3236	0.566997	4.09808	4.166e-05	6.49067e-05	Endosperm v. Embryo	Endosperm
Zm00001d010031	407.97	2.33073	0.225438	10.3387	4.70994e-25	1.89743e-24	Endosperm v. Embryo	Endosperm
Zm00001d006306	678.436	2.33159	0.21432	10.879	1.45148e-27	6.17063e-27	Endosperm v. Embryo	Endosperm
Zm00001d015349	3.32666	2.33913	0.600825	3.8932	9.89302e-05	0.000151074	Endosperm v. Embryo	Endosperm
Zm00001d022423	36.6858	2.34376	0.332275	7.05367	1.74264e-12	4.1066e-12	Endosperm v. Embryo	Endosperm
Zm00001d018314	2.92382	2.34396	0.615326	3.80931	0.000139357	0.000211283	Endosperm v. Embryo	Endosperm
Zm00001d002299	13.1402	2.34825	0.411196	5.71079	1.12452e-08	2.21243e-08	Endosperm v. Embryo	Endosperm
Zm00001d044613	2.18266	2.35141	0.596711	3.94061	8.12744e-05	0.000124788	Endosperm v. Embryo	Endosperm
Zm00001d025251	10.3925	2.35336	0.431988	5.44774	5.10139e-08	9.69837e-08	Endosperm v. Embryo	Endosperm
Zm00001d042403	1.7204	2.36117	0.681836	3.46296	0.000534261	0.000775274	Endosperm v. Embryo	Endosperm
Zm00001d002260	520.979	2.36902	0.275628	8.59501	8.32603e-18	2.52467e-17	Endosperm v. Embryo	Endosperm
Zm00001d018513	2.65475	2.37331	0.601939	3.94278	8.05427e-05	0.000123889	Endosperm v. Embryo	Endosperm
Zm00001d004864	1.38922	2.37653	0.627222	3.78898	0.000151267	0.000228521	Endosperm v. Embryo	Endosperm
Zm00001d008277	7.43891	2.38564	0.451684	5.28165	1.28025e-07	2.34435e-07	Endosperm v. Embryo	Endosperm
Zm00001d049978	8.88223	2.39288	0.39752	6.01952	1.7494e-09	3.5922e-09	Endosperm v. Embryo	Endosperm
Zm00001d036800	8.29441	2.40174	0.445508	5.39102	7.00596e-08	1.3142e-07	Endosperm v. Embryo	Endosperm
Zm00001d051412	2.7307	2.40199	0.620555	3.87072	0.000108514	0.000165113	Endosperm v. Embryo	Endosperm
Zm00001d023964	17.0165	2.40559	0.863953	2.78439	0.00536279	0.00729408	Endosperm v. Embryo	Endosperm
Zm00001d013994	3.13441	2.407	0.623161	3.86256	0.000112205	0.000170423	Endosperm v. Embryo	Endosperm
Zm00001d046395	2.38794	2.41791	0.601137	4.02223	5.76509e-05	8.94911e-05	Endosperm v. Embryo	Endosperm
Zm00001d042504	699.924	2.41965	0.22936	10.5496	5.10346e-26	2.10611e-25	Endosperm v. Embryo	Endosperm
Zm00001d037439	157.169	2.42145	0.332367	7.28549	3.20514e-13	7.97515e-13	Endosperm v. Embryo	Endosperm
Zm00001d039818	3.59207	2.42979	0.591771	4.10597	4.02622e-05	6.29608e-05	Endosperm v. Embryo	Endosperm
Zm00001d045768	2.78252	2.43141	0.615706	3.94897	7.84867e-05	0.000121099	Endosperm v. Embryo	Endosperm
Zm00001d011072	8.52398	2.43298	0.653888	3.7208	0.000198596	0.000296841	Endosperm v. Embryo	Endosperm
Zm00001d016455	3.11697	2.43699	0.562642	4.33133	1.4821e-05	2.40663e-05	Endosperm v. Embryo	Endosperm
Zm00001d010854	18.6417	2.44745	0.288714	8.47707	2.30933e-17	6.83111e-17	Endosperm v. Embryo	Endosperm
Zm00001d019267	5.9279	2.4523	0.523434	4.68502	2.7993e-06	4.69883e-06	Endosperm v. Embryo	Endosperm
Zm00001d021611	137.033	2.45326	0.192798	12.7245	4.3237e-37	2.32984e-36	Endosperm v. Embryo	Endosperm
Zm00001d013761	5.28934	2.45336	0.503834	4.86938	1.11947e-06	1.93676e-06	Endosperm v. Embryo	Endosperm
Zm00001d036717	170.36	2.45654	0.271799	9.03806	1.59476e-19	5.09119e-19	Endosperm v. Embryo	Endosperm
Zm00001d031233	4.5657	2.46181	0.553335	4.44904	8.62546e-06	1.41968e-05	Endosperm v. Embryo	Endosperm
Zm00001d029512	259.314	2.46769	0.214211	11.5199	1.04723e-30	4.815e-30	Endosperm v. Embryo	Endosperm
Zm00001d018713	51.0536	2.4733	0.260145	9.50739	1.9551e-21	6.92056e-21	Endosperm v. Embryo	Endosperm
Zm00001d016742	12.0009	2.48064	0.279687	8.86935	7.35712e-19	2.32243e-18	Embryo v. Endosperm	Embryo
Zm00001d037217	3.18398	2.48519	0.57447	4.32605	1.51804e-05	2.46027e-05	Endosperm v. Embryo	Endosperm
Zm00001d017031	17.9702	2.48912	0.494345	5.03518	4.77394e-07	8.46698e-07	Endosperm v. Embryo	Endosperm
Zm00001d005230	7917.01	2.49122	0.45124	5.52082	3.37422e-08	6.473e-08	Endosperm v. Embryo	Endosperm
Zm00001d036026	17.3054	2.49216	0.412672	6.03908	1.54996e-09	3.20604e-09	Endosperm v. Embryo	Endosperm
Zm00001d017057	7.92187	2.49937	0.470324	5.31415	1.07155e-07	1.97932e-07	Endosperm v. Embryo	Endosperm
Zm00001d046598	3.91955	2.50379	0.604197	4.144	3.41294e-05	5.34693e-05	Endosperm v. Embryo	Endosperm
Zm00001d035153	107.577	2.50608	0.273823	9.15221	5.57782e-20	1.82901e-19	Endosperm v. Embryo	Endosperm
Zm00001d041531	3.40273	2.51139	0.604226	4.15637	3.23342e-05	5.08452e-05	Endosperm v. Embryo	Endosperm
Zm00001d044978	28.4403	2.51471	0.269937	9.31593	1.20889e-20	4.07457e-20	Endosperm v. Embryo	Endosperm
Zm00001d017545	2700.56	2.51687	0.389545	6.46105	1.03981e-10	2.26138e-10	Embryo v. Endosperm	Embryo
Zm00001d041756	2.56982	2.52754	0.593133	4.26134	2.032e-05	3.262e-05	Endosperm v. Embryo	Endosperm
Zm00001d046651	4.49097	2.53823	0.594883	4.26677	1.98324e-05	3.18977e-05	Endosperm v. Embryo	Endosperm
Zm00001d003677	360.891	2.5418	0.263912	9.63125	5.90091e-22	2.16111e-21	Endosperm v. Embryo	Endosperm
Zm00001d037209	208.855	2.54676	0.356764	7.1385	9.43541e-13	2.2549e-12	Endosperm v. Embryo	Endosperm
Zm00001d030329	29.8911	2.54832	0.430097	5.925	3.12302e-09	6.35113e-09	Embryo v. Endosperm	Embryo
Zm00001d052983	5.76314	2.54844	0.466384	5.46425	4.64874e-08	8.85774e-08	Endosperm v. Embryo	Endosperm
Zm00001d031727	11678.2	2.5549	0.438624	5.82481	5.71792e-09	1.14902e-08	Endosperm v. Embryo	Endosperm
Zm00001d032321	14.0717	2.55763	0.475647	5.37716	7.56713e-08	1.4132e-07	Endosperm v. Embryo	Endosperm
Zm00001d044028	1.85214	2.56098	0.603714	4.24204	2.21501e-05	3.54234e-05	Endosperm v. Embryo	Endosperm
Zm00001d032128	2.18571	2.56232	0.683895	3.74666	0.000179203	0.000268804	Endosperm v. Embryo	Endosperm
Zm00001d050548	1.58955	2.56574	0.613101	4.18485	2.85355e-05	4.49554e-05	Endosperm v. Embryo	Endosperm
Zm00001d009327	16.6844	2.56798	0.354308	7.24788	4.23336e-13	1.03833e-12	Endosperm v. Embryo	Endosperm
Zm00001d024353	84.8875	2.56883	0.254867	10.0791	6.83373e-24	2.67654e-23	Endosperm v. Embryo	Endosperm
Zm00001d040414	2.62848	2.57765	0.628603	4.1006	4.12087e-05	6.4322e-05	Endosperm v. Embryo	Endosperm
Zm00001d007163	30.6001	2.57786	0.336223	7.66712	1.75898e-14	4.49577e-14	Endosperm v. Embryo	Endosperm
Zm00001d036721	4.34592	2.58116	0.664867	3.88221	0.00010351	0.000157782	Endosperm v. Embryo	Endosperm
Zm00001d041522	100.907	2.58252	0.270694	9.54037	1.42318e-21	5.10175e-21	Endosperm v. Embryo	Endosperm
Zm00001d028701	25.0797	2.59296	0.251457	10.3117	6.23612e-25	2.50036e-24	Endosperm v. Embryo	Endosperm
Zm00001d003619	4.37965	2.59381	0.534562	4.85221	1.22092e-06	2.10366e-06	Endosperm v. Embryo	Endosperm
Zm00001d036126	1.89432	2.59442	0.583566	4.4458	8.75646e-06	1.43844e-05	Endosperm v. Embryo	Endosperm
Zm00001d005154	11.6803	2.59679	0.413798	6.27551	3.485e-10	7.46407e-10	Endosperm v. Embryo	Endosperm
Zm00001d038597	3655.02	2.60382	0.45331	5.744	9.24636e-09	1.82341e-08	Endosperm v. Embryo	Endosperm
Zm00001d024194	57.9247	2.60614	0.323954	8.0448	8.63897e-16	2.35002e-15	Endosperm v. Embryo	Endosperm
Zm00001d049592	123.601	2.61055	0.334911	7.79477	6.45269e-15	1.69533e-14	Endosperm v. Embryo	Endosperm
Zm00001d010279	79.776	2.61369	0.287152	9.10212	8.8589e-20	2.88255e-19	Endosperm v. Embryo	Endosperm
Zm00001d019118	4.26375	2.61479	0.563998	4.63616	3.54941e-06	5.93439e-06	Endosperm v. Embryo	Endosperm
Zm00001d049515	4.98242	2.61725	0.557333	4.69602	2.65278e-06	4.46173e-06	Endosperm v. Embryo	Endosperm
Zm00001d026623	55.0316	2.61888	0.324211	8.07769	6.60042e-16	1.80711e-15	Endosperm v. Embryo	Endosperm
Zm00001d035277	7.57393	2.62176	0.440127	5.95682	2.57194e-09	5.24304e-09	Endosperm v. Embryo	Endosperm
Zm00001d043375	77.1059	2.62777	0.328753	7.99314	1.31547e-15	3.5218e-15	Endosperm v. Embryo	Endosperm
Zm00001d042011	2414.58	2.63032	0.269659	9.75425	1.76897e-22	6.62361e-22	Endosperm v. Embryo	Endosperm
Zm00001d006791	53.016	2.63631	0.339671	7.76137	8.40154e-15	2.18698e-14	Endosperm v. Embryo	Endosperm
Zm00001d016174	65.1639	2.64846	0.322	8.22503	1.95141e-16	5.41276e-16	Endosperm v. Embryo	Endosperm
Zm00001d036266	3.90378	2.65233	0.539562	4.9157	8.84669e-07	1.54634e-06	Endosperm v. Embryo	Endosperm
Zm00001d013801	101.036	2.65719	0.490974	5.41208	6.22952e-08	1.17115e-07	Endosperm v. Embryo	Endosperm
Zm00001d048904	103.929	2.65768	0.237204	11.2042	3.8892e-29	1.74088e-28	Endosperm v. Embryo	Endosperm
Zm00001d049797	4.55832	2.66913	0.538044	4.9608	7.02022e-07	1.23474e-06	Endosperm v. Embryo	Endosperm
Zm00001d021552	23.6808	2.67116	0.332112	8.04294	8.77068e-16	2.3782e-15	Endosperm v. Embryo	Endosperm
Zm00001d053431	2.66518	2.67466	0.609433	4.38877	1.13994e-05	1.86535e-05	Endosperm v. Embryo	Endosperm
Zm00001d035700	16069.8	2.67589	0.290934	9.19757	3.66151e-20	1.20531e-19	Endosperm v. Embryo	Endosperm
Zm00001d048114	17.0306	2.68015	0.4142	6.47067	9.75681e-11	2.13841e-10	Endosperm v. Embryo	Endosperm
Zm00001d009431	6969.84	2.68707	0.166906	16.0992	2.58271e-58	2.18497e-57	Endosperm v. Embryo	Endosperm
Zm00001d014249	80.054	2.70961	0.244895	11.0644	1.86707e-28	8.05887e-28	Endosperm v. Embryo	Endosperm
Zm00001d012509	28.0217	2.71583	0.240766	11.28	1.64804e-29	7.45583e-29	Endosperm v. Embryo	Endosperm
Zm00001d040560	4.69858	2.71704	0.527627	5.14954	2.61126e-07	4.69029e-07	Endosperm v. Embryo	Endosperm
Zm00001d002987	1.78073	2.71718	0.593003	4.58207	4.60402e-06	7.66732e-06	Endosperm v. Embryo	Endosperm
Zm00001d029879	77.3008	2.72426	0.339553	8.02308	1.03125e-15	2.76963e-15	Endosperm v. Embryo	Endosperm
Zm00001d042935	1380.72	2.72808	0.314064	8.68641	3.74084e-18	1.15925e-17	Endosperm v. Embryo	Endosperm
Zm00001d031018	285.754	2.73021	0.221418	12.3306	6.20198e-35	3.19932e-34	Endosperm v. Embryo	Endosperm
Zm00001d017493	107.968	2.736	0.468793	5.83626	5.3384e-09	1.07531e-08	Endosperm v. Embryo	Endosperm
Zm00001d033580	108.515	2.74987	0.475768	5.77986	7.47628e-09	1.48473e-08	Endosperm v. Embryo	Endosperm
Zm00001d048307	156.318	2.75162	0.387862	7.09433	1.29975e-12	3.08874e-12	Endosperm v. Embryo	Endosperm
Zm00001d005712	2.14336	2.75637	0.617175	4.4661	7.96576e-06	1.31622e-05	Endosperm v. Embryo	Endosperm
Zm00001d010157	4.49788	2.77525	0.548686	5.05798	4.23713e-07	7.56248e-07	Endosperm v. Embryo	Endosperm
Zm00001d027603	6.84143	2.77704	0.477108	5.82058	5.86447e-09	1.17567e-08	Endosperm v. Embryo	Endosperm
Zm00001d009646	152.494	2.78732	0.227325	12.2614	1.46005e-34	7.3964e-34	Endosperm v. Embryo	Endosperm
Zm00001d043014	57.579	2.78912	0.431185	6.46851	9.89745e-11	2.16363e-10	Endosperm v. Embryo	Endosperm
Zm00001d037565	229.242	2.79238	0.14416	19.37	1.38168e-83	1.5796e-82	Endosperm v. Embryo	Endosperm
Zm00001d031633	8.36754	2.79433	0.477411	5.8531	4.82503e-09	9.74219e-09	Endosperm v. Embryo	Endosperm
Zm00001d043119	2126.71	2.79608	0.234868	11.9049	1.11632e-32	5.33563e-32	Embryo v. Endosperm	Embryo
Zm00001d010409	39.2041	2.79896	0.641472	4.36333	1.28095e-05	2.09205e-05	Endosperm v. Embryo	Endosperm
Zm00001d048807	28.9366	2.81704	0.432892	6.50749	7.64162e-11	1.68354e-10	Endosperm v. Embryo	Endosperm
Zm00001d035496	14.1681	2.81869	0.409732	6.87937	6.01197e-12	1.40114e-11	Endosperm v. Embryo	Endosperm
Zm00001d048520	2084.42	2.82907	0.520007	5.44044	5.31483e-08	1.00815e-07	Endosperm v. Embryo	Endosperm
Zm00001d014110	45.558	2.8326	0.253216	11.1865	4.74876e-29	2.10338e-28	Endosperm v. Embryo	Endosperm
Zm00001d050145	10.0406	2.83395	0.462932	6.12175	9.2555e-10	1.93337e-09	Endosperm v. Embryo	Endosperm
Zm00001d050343	11.2116	2.83806	0.427194	6.6435	3.06311e-11	6.83743e-11	Endosperm v. Embryo	Endosperm
Zm00001d000418	743.892	2.8394	0.378062	7.51041	5.89437e-14	1.49301e-13	Endosperm v. Embryo	Endosperm
Zm00001d005793	41319.8	2.84057	0.272477	10.425	1.90655e-25	7.792e-25	Endosperm v. Embryo	Endosperm
Zm00001d045937	38473.9	2.84386	0.32475	8.75706	2.00403e-18	6.23311e-18	Endosperm v. Embryo	Endosperm
Zm00001d023404	125.578	2.84553	0.464876	6.12105	9.29617e-10	1.93708e-09	Endosperm v. Embryo	Endosperm
Zm00001d035558	2297.83	2.85486	0.297315	9.60213	7.8308e-22	2.84328e-21	Endosperm v. Embryo	Endosperm
Zm00001d005124	4.04434	2.86208	0.56651	5.05213	4.36916e-07	7.7817e-07	Endosperm v. Embryo	Endosperm
Zm00001d040980	8.98665	2.8684	0.475491	6.03251	1.61433e-09	3.33102e-09	Endosperm v. Embryo	Endosperm
Zm00001d041747	26.4167	2.87031	0.422967	6.78613	1.15179e-11	2.63594e-11	Endosperm v. Embryo	Endosperm
Zm00001d016459	833.477	2.87366	0.306509	9.37545	6.88828e-21	2.34979e-20	Endosperm v. Embryo	Endosperm
Zm00001d008403	4024.55	2.87826	0.235499	12.222	2.37211e-34	1.18047e-33	Endosperm v. Embryo	Endosperm
Zm00001d009432	71.4863	2.88042	0.303494	9.49088	2.29082e-21	8.00841e-21	Endosperm v. Embryo	Endosperm
Zm00001d004216	5.80169	2.88215	0.554198	5.20059	1.98661e-07	3.6066e-07	Endosperm v. Embryo	Endosperm
Zm00001d018602	18.0043	2.88325	0.296474	9.72514	2.35579e-22	8.70304e-22	Endosperm v. Embryo	Endosperm
Zm00001d028904	21.7821	2.88401	0.398815	7.23144	4.77885e-13	1.16847e-12	Endosperm v. Embryo	Endosperm
Zm00001d038202	260.737	2.8853	0.301771	9.56122	1.16372e-21	4.20728e-21	Endosperm v. Embryo	Endosperm
Zm00001d035760	53157.8	2.89484	0.357726	8.09234	5.85272e-16	1.6076e-15	Endosperm v. Embryo	Endosperm
Zm00001d032832	19.5833	2.89657	0.303484	9.54439	1.36905e-21	4.92859e-21	Endosperm v. Embryo	Endosperm
Zm00001d016746	153.19	2.89664	0.214976	13.4743	2.21709e-41	1.33025e-40	Endosperm v. Embryo	Endosperm
Zm00001d028965	15.3101	2.89928	0.385938	7.5123	5.80969e-14	1.47598e-13	Endosperm v. Embryo	Endosperm
Zm00001d009210	50.3483	2.90082	0.241088	12.0322	2.40677e-33	1.17019e-32	Endosperm v. Embryo	Endosperm
Zm00001d007652	40.3244	2.90141	0.260071	11.1562	6.67666e-29	2.92666e-28	Endosperm v. Embryo	Endosperm
Zm00001d023985	13.1421	2.90327	0.39581	7.335	2.21723e-13	5.53326e-13	Endosperm v. Embryo	Endosperm
Zm00001d031017	16.225	2.90664	0.594936	4.88564	1.03093e-06	1.7909e-06	Endosperm v. Embryo	Endosperm
Zm00001d029544	14.4534	2.91276	0.344955	8.44389	3.06946e-17	9.01653e-17	Endosperm v. Embryo	Endosperm
Zm00001d049806	25	2.91677	0.308891	9.44269	3.63314e-21	1.26487e-20	Endosperm v. Embryo	Endosperm
Zm00001d015108	7.24532	2.91945	0.504565	5.78607	7.20531e-09	1.43428e-08	Endosperm v. Embryo	Endosperm
Zm00001d004412	6.27508	2.93282	0.565437	5.18682	2.13912e-07	3.87515e-07	Endosperm v. Embryo	Endosperm
Zm00001d020113	9.7406	2.9382	0.551383	5.32878	9.88757e-08	1.8344e-07	Endosperm v. Embryo	Endosperm
Zm00001d037436	24055.2	2.94468	0.309795	9.50525	1.99562e-21	7.03457e-21	Endosperm v. Embryo	Endosperm
Zm00001d009160	326.157	2.96356	0.529492	5.59699	2.18109e-08	4.24184e-08	Embryo v. Endosperm	Embryo
Zm00001d008773	9.32611	2.96401	0.48663	6.09089	1.12288e-09	2.33405e-09	Endosperm v. Embryo	Endosperm
Zm00001d047489	638.399	2.96569	0.209953	14.1255	2.64597e-45	1.63393e-44	Endosperm v. Embryo	Endosperm
Zm00001d047088	10.1493	2.97613	0.403922	7.36809	1.73094e-13	4.34532e-13	Endosperm v. Embryo	Endosperm
Zm00001d024488	94.297	2.97725	0.227364	13.0946	3.5349e-39	2.00706e-38	Endosperm v. Embryo	Endosperm
Zm00001d038965	31.3033	2.99179	0.465329	6.4294	1.2811e-10	2.76483e-10	Endosperm v. Embryo	Endosperm
Zm00001d017838	15.5947	2.99543	0.564047	5.3106	1.09262e-07	2.00947e-07	Endosperm v. Embryo	Endosperm
Zm00001d005530	21.1902	2.99676	0.350691	8.54529	1.28211e-17	3.86002e-17	Endosperm v. Embryo	Endosperm
Zm00001d029114	8.80119	2.99798	0.489648	6.12273	9.19869e-10	1.92626e-09	Endosperm v. Embryo	Endosperm
Zm00001d008234	2.42859	3.0037	0.667418	4.50048	6.77989e-06	1.12246e-05	Endosperm v. Embryo	Endosperm
Zm00001d024652	4.9955	3.00846	0.550286	5.46708	4.57503e-08	8.73696e-08	Endosperm v. Embryo	Endosperm
Zm00001d020752	239.802	3.00905	0.250803	11.9977	3.65506e-33	1.76696e-32	Endosperm v. Embryo	Endosperm
Zm00001d012805	3.34731	3.01144	0.575084	5.23652	1.63636e-07	2.98997e-07	Endosperm v. Embryo	Endosperm
Zm00001d021289	271.689	3.01167	0.460774	6.53611	6.3138e-11	1.39464e-10	Endosperm v. Embryo	Endosperm
Zm00001d030214	104.401	3.01205	0.315787	9.53825	1.45262e-21	5.18529e-21	Endosperm v. Embryo	Endosperm
Zm00001d021733	3.38336	3.01561	0.565381	5.33377	9.61969e-08	1.78863e-07	Endosperm v. Embryo	Endosperm
Zm00001d042031	4.51741	3.01616	0.584574	5.15959	2.47488e-07	4.45479e-07	Endosperm v. Embryo	Endosperm
Zm00001d035597	2734.96	3.01866	0.284084	10.6259	2.25756e-26	9.36225e-26	Embryo v. Endosperm	Embryo
Zm00001d009642	4.48712	3.02021	0.560431	5.38908	7.0821e-08	1.32554e-07	Endosperm v. Embryo	Endosperm
Zm00001d041935	203.422	3.02136	0.43767	6.90329	5.08119e-12	1.18748e-11	Endosperm v. Embryo	Endosperm
Zm00001d023540	2.99945	3.02483	0.613985	4.92655	8.36925e-07	1.46592e-06	Endosperm v. Embryo	Endosperm
Zm00001d015866	10.5992	3.02819	0.498879	6.06998	1.27926e-09	2.65258e-09	Endosperm v. Embryo	Endosperm
Zm00001d010025	68.2392	3.029	0.185694	16.3117	8.14408e-60	7.0305e-59	Endosperm v. Embryo	Endosperm
Zm00001d010371	973.591	3.03134	0.483387	6.27106	3.58605e-10	7.66111e-10	Endosperm v. Embryo	Endosperm
Zm00001d039990	52.1435	3.03222	0.227501	13.3284	1.58297e-40	9.365e-40	Endosperm v. Embryo	Endosperm
Zm00001d004147	30.5858	3.03427	0.368136	8.24227	1.68979e-16	4.74937e-16	Endosperm v. Embryo	Endosperm
Zm00001d042952	2.53114	3.03489	0.626713	4.84255	1.28183e-06	2.19966e-06	Endosperm v. Embryo	Endosperm
Zm00001d031070	6.59322	3.03641	0.573567	5.2939	1.19736e-07	2.19733e-07	Endosperm v. Embryo	Endosperm
Zm00001d018925	373.044	3.03755	0.292911	10.3702	3.3872e-25	1.37109e-24	Endosperm v. Embryo	Endosperm
Zm00001d047967	12.1303	3.04024	0.449843	6.75844	1.39483e-11	3.17212e-11	Endosperm v. Embryo	Endosperm
Zm00001d044909	11.1759	3.04671	0.431633	7.05855	1.68247e-12	3.97589e-12	Endosperm v. Embryo	Endosperm
Zm00001d006767	3.46023	3.05238	0.633147	4.82096	1.42866e-06	2.43679e-06	Endosperm v. Embryo	Endosperm
Zm00001d040189	1931.06	3.05834	0.228451	13.3873	7.17446e-41	4.27436e-40	Endosperm v. Embryo	Endosperm
Zm00001d045114	3.97908	3.05848	0.620533	4.92879	8.27389e-07	1.45222e-06	Endosperm v. Embryo	Endosperm
Zm00001d044386	20.4045	3.06421	0.314847	9.7324	2.19362e-22	8.1395e-22	Endosperm v. Embryo	Endosperm
Zm00001d019342	341.508	3.0665	0.253586	12.0925	1.1568e-33	5.65696e-33	Endosperm v. Embryo	Endosperm
Zm00001d029237	223.656	3.09561	0.319934	9.67577	3.822e-22	1.40583e-21	Endosperm v. Embryo	Endosperm
Zm00001d014482	15.3658	3.0961	0.469134	6.59961	4.12248e-11	9.17795e-11	Endosperm v. Embryo	Endosperm
Zm00001d019070	205.311	3.10452	0.239527	12.961	2.03507e-38	1.13268e-37	Endosperm v. Embryo	Endosperm
Zm00001d016319	4.19779	3.11039	0.581799	5.34616	8.9839e-08	1.67409e-07	Endosperm v. Embryo	Endosperm
Zm00001d018970	101.535	3.11295	0.344212	9.0437	1.51459e-19	4.85358e-19	Endosperm v. Embryo	Endosperm
Zm00001d024711	22.3586	3.12085	0.49397	6.3179	2.65138e-10	5.69306e-10	Embryo v. Endosperm	Embryo
Zm00001d033265	69.626	3.12089	0.393963	7.92179	2.3412e-15	6.20896e-15	Endosperm v. Embryo	Endosperm
Zm00001d048097	55.5345	3.13157	0.345363	9.06746	1.21825e-19	3.92126e-19	Endosperm v. Embryo	Endosperm
Zm00001d023501	78.763	3.13867	0.199881	15.7027	1.44908e-55	1.15653e-54	Endosperm v. Embryo	Endosperm
Zm00001d013733	13.6106	3.14329	0.409627	7.67354	1.67311e-14	4.28925e-14	Endosperm v. Embryo	Endosperm
Zm00001d048848	37237.3	3.14752	0.410176	7.67358	1.67255e-14	4.28925e-14	Endosperm v. Embryo	Endosperm
Zm00001d000009	260.48	3.14937	0.271298	11.6085	3.73079e-31	1.7342e-30	Endosperm v. Embryo	Endosperm
Zm00001d005850	34.8418	3.15167	0.365472	8.62357	6.48957e-18	1.99643e-17	Endosperm v. Embryo	Endosperm
Zm00001d050673	19.0606	3.16031	0.371591	8.50479	1.81926e-17	5.40034e-17	Endosperm v. Embryo	Endosperm
Zm00001d016505	358.95	3.16555	0.392623	8.06257	7.47079e-16	2.0388e-15	Endosperm v. Embryo	Endosperm
Zm00001d017497	19.9272	3.16896	0.410783	7.71445	1.21505e-14	3.14351e-14	Embryo v. Endosperm	Embryo
Zm00001d025383	11.971	3.1795	0.432594	7.34985	1.98427e-13	4.96655e-13	Endosperm v. Embryo	Endosperm
Zm00001d031045	3.25111	3.18555	0.714047	4.46126	8.14786e-06	1.34368e-05	Endosperm v. Embryo	Endosperm
Zm00001d049608	353.63	3.1872	0.25627	12.4369	1.64808e-35	8.76905e-35	Endosperm v. Embryo	Endosperm
Zm00001d016394	270.396	3.19032	0.334767	9.52998	1.57312e-21	5.59184e-21	Endosperm v. Embryo	Endosperm
Zm00001d009925	8.79624	3.19184	0.59904	5.32827	9.91552e-08	1.83556e-07	Endosperm v. Embryo	Endosperm
Zm00001d024035	93.6326	3.19848	0.319198	10.0204	1.2405e-23	4.83624e-23	Endosperm v. Embryo	Endosperm
Zm00001d009962	13.2571	3.20392	0.446616	7.17378	7.29557e-13	1.74846e-12	Endosperm v. Embryo	Endosperm
Zm00001d006157	57.6631	3.20679	0.294532	10.8878	1.31835e-27	5.63297e-27	Endosperm v. Embryo	Endosperm
Zm00001d014389	13.3911	3.20691	0.404136	7.93522	2.10118e-15	5.58993e-15	Endosperm v. Embryo	Endosperm
Zm00001d020592	82625	3.20719	0.370072	8.66639	4.46019e-18	1.37712e-17	Endosperm v. Embryo	Endosperm
Zm00001d020055	231.91	3.20736	0.205187	15.6314	4.45134e-55	3.4549e-54	Endosperm v. Embryo	Endosperm
Zm00001d032057	449.345	3.20948	0.244081	13.1493	1.71863e-39	9.82403e-39	Endosperm v. Embryo	Endosperm
Zm00001d029042	3.93809	3.22207	0.595341	5.41215	6.22731e-08	1.17115e-07	Endosperm v. Embryo	Endosperm
Zm00001d048852	15908	3.24139	0.451578	7.17792	7.07791e-13	1.70111e-12	Endosperm v. Embryo	Endosperm
Zm00001d033115	14.298	3.24699	0.431677	7.5218	5.4028e-14	1.37674e-13	Endosperm v. Embryo	Endosperm
Zm00001d048847	14611.8	3.24954	0.392049	8.2886	1.14591e-16	3.24227e-16	Endosperm v. Embryo	Endosperm
Zm00001d037498	5822	3.25172	0.277427	11.721	9.94845e-32	4.67577e-31	Endosperm v. Embryo	Endosperm
Zm00001d024716	28.9175	3.254	0.390836	8.32572	8.38158e-17	2.37947e-16	Endosperm v. Embryo	Endosperm
Zm00001d014256	24.3589	3.25433	0.478479	6.8014	1.0361e-11	2.3884e-11	Endosperm v. Embryo	Endosperm
Zm00001d007169	101.028	3.26283	0.284371	11.4739	1.78527e-30	8.16399e-30	Endosperm v. Embryo	Endosperm
Zm00001d052773	31.6172	3.27582	0.350826	9.33743	9.87003e-21	3.34002e-20	Endosperm v. Embryo	Endosperm
Zm00001d017451	3.0416	3.29509	0.662397	4.9745	6.54161e-07	1.15296e-06	Endosperm v. Embryo	Endosperm
Zm00001d023541	56.0295	3.30349	0.38319	8.62102	6.6358e-18	2.03402e-17	Endosperm v. Embryo	Endosperm
Zm00001d022081	251.295	3.30658	0.213145	15.5133	2.81925e-54	2.09218e-53	Endosperm v. Embryo	Endosperm
Zm00001d014084	66.3429	3.30958	0.318574	10.3888	2.78958e-25	1.13461e-24	Endosperm v. Embryo	Endosperm
Zm00001d032398	45.2762	3.31796	0.269305	12.3205	7.02917e-35	3.60405e-34	Endosperm v. Embryo	Endosperm
Zm00001d005617	14.784	3.32408	0.396372	8.38627	5.01818e-17	1.44893e-16	Endosperm v. Embryo	Endosperm
Zm00001d005805	2.66383	3.3258	0.596881	5.57196	2.51882e-08	4.88744e-08	Endosperm v. Embryo	Endosperm
Zm00001d008880	20.9655	3.32645	0.399473	8.32708	8.28584e-17	2.36021e-16	Endosperm v. Embryo	Endosperm
Zm00001d007952	3.54833	3.32708	0.790531	4.20866	2.56888e-05	4.0851e-05	Embryo v. Endosperm	Embryo
Zm00001d042680	14.8013	3.33144	0.404905	8.22771	1.90829e-16	5.33724e-16	Endosperm v. Embryo	Endosperm
Zm00001d019160	510.212	3.34123	0.343035	9.74022	2.0312e-22	7.57001e-22	Endosperm v. Embryo	Endosperm
Zm00001d040763	40.2118	3.34126	0.251641	13.2779	3.10946e-40	1.81421e-39	Endosperm v. Embryo	Endosperm
Zm00001d019162	46.8338	3.34194	0.313524	10.6593	1.57847e-26	6.57824e-26	Endosperm v. Embryo	Endosperm
Zm00001d013203	22.9166	3.35587	0.597394	5.61752	1.93719e-08	3.7849e-08	Endosperm v. Embryo	Endosperm
Zm00001d012068	1526.81	3.36095	0.548199	6.1309	8.73846e-10	1.83899e-09	Embryo v. Endosperm	Embryo
Zm00001d011012	178.608	3.36826	0.694593	4.84926	1.23923e-06	2.13086e-06	Endosperm v. Embryo	Endosperm
Zm00001d012229	101.399	3.37362	0.313255	10.7696	4.79313e-27	2.01741e-26	Endosperm v. Embryo	Endosperm
Zm00001d044999	37.9237	3.37476	0.301392	11.1973	4.20506e-29	1.87236e-28	Endosperm v. Embryo	Endosperm
Zm00001d003929	35.6729	3.37569	0.376244	8.97208	2.90962e-19	9.2539e-19	Endosperm v. Embryo	Endosperm
Zm00001d048812	36933.3	3.37799	0.417397	8.09298	5.82204e-16	1.60438e-15	Endosperm v. Embryo	Endosperm
Zm00001d020498	6.24517	3.38722	0.546558	6.19738	5.74121e-10	1.21427e-09	Endosperm v. Embryo	Endosperm
Zm00001d048817	33030.1	3.38972	0.373836	9.06739	1.21902e-19	3.92126e-19	Endosperm v. Embryo	Endosperm
Zm00001d005666	26.69	3.39952	0.31748	10.7078	9.35505e-27	3.91801e-26	Endosperm v. Embryo	Endosperm
Zm00001d046765	95.3092	3.40205	0.290215	11.7225	9.77139e-32	4.61821e-31	Embryo v. Endosperm	Embryo
Zm00001d011640	9.74403	3.40508	0.498892	6.8253	8.77439e-12	2.03373e-11	Endosperm v. Embryo	Endosperm
Zm00001d016811	520.019	3.40551	0.275498	12.3613	4.23326e-35	2.19714e-34	Endosperm v. Embryo	Endosperm
Zm00001d024474	5.65696	3.41765	0.578387	5.90893	3.4434e-09	6.98509e-09	Endosperm v. Embryo	Endosperm
Zm00001d048851	38585.2	3.41826	0.387306	8.82573	1.08749e-18	3.42014e-18	Endosperm v. Embryo	Endosperm
Zm00001d048850	25047.6	3.41935	0.400866	8.5299	1.46474e-17	4.36414e-17	Endosperm v. Embryo	Endosperm
Zm00001d033097	58.4173	3.4217	0.23031	14.8569	6.27347e-50	4.24588e-49	Endosperm v. Embryo	Endosperm
Zm00001d048849	49480.5	3.43094	0.426682	8.04097	8.91312e-16	2.4091e-15	Endosperm v. Embryo	Endosperm
Zm00001d045042	47113.2	3.4348	0.136581	25.1484	1.4695e-139	3.108e-138	Endosperm v. Embryo	Endosperm
Zm00001d037511	8.1829	3.44092	0.532852	6.45756	1.06404e-10	2.30815e-10	Endosperm v. Embryo	Endosperm
Zm00001d007791	13.2446	3.44227	0.50184	6.8593	6.9201e-12	1.60835e-11	Endosperm v. Embryo	Endosperm
Zm00001d036125	1781.35	3.44548	0.182831	18.8452	3.21929e-79	3.53704e-78	Endosperm v. Embryo	Endosperm
Zm00001d003578	6.62181	3.45072	0.527891	6.5368	6.28487e-11	1.39189e-10	Endosperm v. Embryo	Endosperm
Zm00001d006319	496.633	3.45903	0.278156	12.4355	1.67588e-35	8.8612e-35	Endosperm v. Embryo	Endosperm
Zm00001d004941	5.93228	3.46302	0.595069	5.81951	5.90187e-09	1.18037e-08	Endosperm v. Embryo	Endosperm
Zm00001d028252	173.41	3.46713	0.272395	12.7283	4.11449e-37	2.23132e-36	Endosperm v. Embryo	Endosperm
Zm00001d040568	61.4265	3.47044	0.36763	9.44003	3.72658e-21	1.29208e-20	Endosperm v. Embryo	Endosperm
Zm00001d033490	388.799	3.47819	0.219532	15.8437	1.5548e-56	1.25273e-55	Endosperm v. Embryo	Endosperm
Zm00001d029415	23.1203	3.48624	0.423751	8.22711	1.91787e-16	5.33724e-16	Endosperm v. Embryo	Endosperm
Zm00001d048816	31533.4	3.49639	0.352244	9.92605	3.20712e-23	1.23892e-22	Endosperm v. Embryo	Endosperm
Zm00001d021843	1576.27	3.49687	0.244976	14.2743	3.16311e-46	2.01203e-45	Endosperm v. Embryo	Endosperm
Zm00001d022444	478.325	3.51571	0.287556	12.2262	2.25284e-34	1.12775e-33	Endosperm v. Embryo	Endosperm
Zm00001d022054	6.15255	3.52536	0.68815	5.12295	3.00785e-07	5.37978e-07	Endosperm v. Embryo	Endosperm
Zm00001d000128	318.991	3.52894	0.358903	9.83257	8.15086e-23	3.1202e-22	Endosperm v. Embryo	Endosperm
Zm00001d047593	5.4601	3.53464	0.611727	5.77813	7.55351e-09	1.49655e-08	Endosperm v. Embryo	Endosperm
Zm00001d031171	4.12002	3.54145	0.653138	5.42221	5.88675e-08	1.11414e-07	Endosperm v. Embryo	Endosperm
Zm00001d048809	53054.3	3.5445	0.345257	10.2663	1.00011e-24	3.97227e-24	Endosperm v. Embryo	Endosperm
Zm00001d002729	6.9338	3.54489	0.734144	4.8286	1.37499e-06	2.34999e-06	Endosperm v. Embryo	Endosperm
Zm00001d016351	340.896	3.55061	0.176977	20.0626	1.56747e-89	1.86771e-88	Endosperm v. Embryo	Endosperm
Zm00001d042607	33.9245	3.56064	0.251658	14.1488	1.90076e-45	1.18238e-44	Embryo v. Endosperm	Embryo
Zm00001d019156	87553.9	3.56362	0.340866	10.4546	1.39586e-25	5.7325e-25	Endosperm v. Embryo	Endosperm
Zm00001d032535	2182.5	3.58028	0.386681	9.259	2.06347e-20	6.89999e-20	Endosperm v. Embryo	Endosperm
Zm00001d040214	77.3834	3.5886	0.416808	8.60971	7.32483e-18	2.23712e-17	Embryo v. Endosperm	Embryo
Zm00001d042399	8.89721	3.60454	0.559846	6.43844	1.20705e-10	2.61167e-10	Endosperm v. Embryo	Endosperm
Zm00001d027310	12.3276	3.60538	0.451185	7.9909	1.33961e-15	3.57512e-15	Endosperm v. Embryo	Endosperm
Zm00001d037990	4.93763	3.61024	0.589156	6.12782	8.90897e-10	1.87022e-09	Endosperm v. Embryo	Endosperm
Zm00001d022443	101.023	3.61902	0.413215	8.75821	1.98371e-18	6.19268e-18	Endosperm v. Embryo	Endosperm
Zm00001d048813	30278.6	3.61927	0.385211	9.39556	5.69163e-21	1.95737e-20	Endosperm v. Embryo	Endosperm
Zm00001d043390	584.432	3.62201	0.32115	11.2782	1.6808e-29	7.56359e-29	Embryo v. Endosperm	Embryo
Zm00001d042348	4.40671	3.63677	0.61551	5.90855	3.45126e-09	6.98509e-09	Endosperm v. Embryo	Endosperm
Zm00001d032095	1121.17	3.63879	0.23956	15.1894	4.15432e-52	2.9288e-51	Endosperm v. Embryo	Endosperm
Zm00001d049243	60801.7	3.64044	0.464509	7.83718	4.60785e-15	1.21441e-14	Endosperm v. Embryo	Endosperm
Zm00001d043574	127.705	3.64258	0.282501	12.894	4.86235e-38	2.67114e-37	Endosperm v. Embryo	Endosperm
Zm00001d035566	22.8961	3.64467	0.51469	7.08129	1.42818e-12	3.38443e-12	Endosperm v. Embryo	Endosperm
Zm00001d049838	2.79464	3.65458	0.802852	4.552	5.31379e-06	8.83196e-06	Endosperm v. Embryo	Endosperm
Zm00001d048808	471.827	3.65523	0.433537	8.43118	3.42211e-17	9.94882e-17	Endosperm v. Embryo	Endosperm
Zm00001d050532	6.68914	3.6587	0.645651	5.66668	1.4559e-08	2.85115e-08	Endosperm v. Embryo	Endosperm
Zm00001d046394	3.33813	3.65985	0.60697	6.0297	1.64264e-09	3.38119e-09	Endosperm v. Embryo	Endosperm
Zm00001d015746	8423.65	3.6604	0.361313	10.1308	4.03211e-24	1.58659e-23	Endosperm v. Embryo	Endosperm
Zm00001d042605	57.508	3.67086	0.318435	11.5278	9.55369e-31	4.41662e-30	Embryo v. Endosperm	Embryo
Zm00001d045968	117.267	3.6727	0.235997	15.5625	1.3097e-54	9.89288e-54	Endosperm v. Embryo	Endosperm
Zm00001d002874	176.502	3.67716	0.236215	15.567	1.21979e-54	9.29676e-54	Endosperm v. Embryo	Endosperm
Zm00001d043190	57.0259	3.6848	0.545382	6.75637	1.41492e-11	3.20918e-11	Embryo v. Endosperm	Embryo
Zm00001d018971	1050.23	3.71903	0.25259	14.7236	4.54943e-49	3.03056e-48	Endosperm v. Embryo	Endosperm
Zm00001d048842	13.8618	3.72012	0.4435	8.3881	4.94083e-17	1.43149e-16	Endosperm v. Embryo	Endosperm
Zm00001d027338	244.9	3.73044	0.642126	5.80952	6.26533e-09	1.25011e-08	Embryo v. Endosperm	Embryo
Zm00001d021167	82.6123	3.73432	0.442339	8.44221	3.11392e-17	9.1155e-17	Embryo v. Endosperm	Embryo
Zm00001d052638	3.53882	3.7373	0.690172	5.41503	6.128e-08	1.15721e-07	Endosperm v. Embryo	Endosperm
Zm00001d029630	72.6774	3.75337	0.445124	8.43218	3.39278e-17	9.89756e-17	Endosperm v. Embryo	Endosperm
Zm00001d042402	15.8843	3.75423	0.517363	7.25646	3.97348e-13	9.85797e-13	Endosperm v. Embryo	Endosperm
Zm00001d049476	2317.49	3.79114	0.308062	12.3064	8.3672e-35	4.26425e-34	Endosperm v. Embryo	Endosperm
Zm00001d045462	10.5292	3.80627	0.52996	7.18219	6.86013e-13	1.65819e-12	Endosperm v. Embryo	Endosperm
Zm00001d043716	39.5024	3.81916	0.292574	13.0537	6.05674e-39	3.416e-38	Endosperm v. Embryo	Endosperm
Zm00001d016460	368.875	3.82608	0.238562	16.0381	6.92616e-58	5.74464e-57	Endosperm v. Embryo	Endosperm
Zm00001d013570	6.53232	3.82814	0.610501	6.27049	3.59905e-10	7.66952e-10	Endosperm v. Embryo	Endosperm
Zm00001d048818	1864.69	3.83106	0.344581	11.118	1.02529e-28	4.4711e-28	Endosperm v. Embryo	Endosperm
Zm00001d050032	19583.9	3.84515	0.125928	30.5346	9.05322e-205	6.96275e-203	Endosperm v. Embryo	Endosperm
Zm00001d030855	23215.1	3.85996	0.516343	7.47558	7.68654e-14	1.94114e-13	Endosperm v. Embryo	Endosperm
Zm00001d042780	23.8432	3.86158	0.550737	7.01167	2.35497e-12	5.51885e-12	Embryo v. Endosperm	Embryo
Zm00001d039464	56.5669	3.8644	0.753832	5.12634	2.95433e-07	5.29526e-07	Embryo v. Endosperm	Embryo
Zm00001d031734	12.2511	3.86774	0.598009	6.46769	9.95104e-11	2.16974e-10	Endosperm v. Embryo	Endosperm
Zm00001d050068	23.2382	3.88237	0.3965	9.79161	1.22336e-22	4.62037e-22	Endosperm v. Embryo	Endosperm
Zm00001d009292	8493.73	3.88467	0.28796	13.4903	1.78419e-41	1.07816e-40	Endosperm v. Embryo	Endosperm
Zm00001d013628	3.86224	3.8957	0.573531	6.79248	1.10222e-11	2.53392e-11	Endosperm v. Embryo	Endosperm
Zm00001d049508	43.9842	3.89726	0.320902	12.1447	6.12037e-34	3.02797e-33	Endosperm v. Embryo	Endosperm
Zm00001d017481	17.1809	3.90583	0.48654	8.02776	9.92715e-16	2.67464e-15	Endosperm v. Embryo	Endosperm
Zm00001d003856	320.438	3.90777	0.358846	10.8898	1.28916e-27	5.53621e-27	Embryo v. Endosperm	Embryo
Zm00001d039913	1160.74	3.93642	0.364454	10.8009	3.40895e-27	1.44199e-26	Embryo v. Endosperm	Embryo
Zm00001d048810	1022.52	3.97642	0.321251	12.3779	3.4417e-35	1.79733e-34	Endosperm v. Embryo	Endosperm
Zm00001d045886	6.36225	3.99008	0.771721	5.17036	2.33642e-07	4.22354e-07	Endosperm v. Embryo	Endosperm
Zm00001d037545	5.57148	4.01061	0.618145	6.48814	8.69047e-11	1.90965e-10	Endosperm v. Embryo	Endosperm
Zm00001d019155	15895.5	4.04206	0.361369	11.1854	4.807e-29	2.11809e-28	Endosperm v. Embryo	Endosperm
Zm00001d046711	49.4253	4.08454	0.315421	12.9495	2.36509e-38	1.30776e-37	Endosperm v. Embryo	Endosperm
Zm00001d045321	128.204	4.10101	0.309341	13.2572	4.09774e-40	2.37444e-39	Embryo v. Endosperm	Embryo
Zm00001d033937	12.7264	4.10217	0.604505	6.786	1.15284e-11	2.63594e-11	Endosperm v. Embryo	Endosperm
Zm00001d023248	58.631	4.11909	0.507433	8.1175	4.75875e-16	1.31565e-15	Embryo v. Endosperm	Embryo
Zm00001d021734	6.02398	4.12061	0.612665	6.72571	1.7474e-11	3.94214e-11	Endosperm v. Embryo	Endosperm
Zm00001d040765	27.7776	4.18175	0.493825	8.46808	2.49477e-17	7.35393e-17	Endosperm v. Embryo	Endosperm
Zm00001d020591	68165.6	4.26694	0.435082	9.80723	1.0481e-22	3.9762e-22	Endosperm v. Embryo	Endosperm
Zm00001d044607	114.663	4.26787	0.468986	9.1002	9.01657e-20	2.92261e-19	Endosperm v. Embryo	Endosperm
Zm00001d014508	15.7157	4.34237	0.638258	6.80347	1.0213e-11	2.3607e-11	Endosperm v. Embryo	Endosperm
Zm00001d040499	9.23158	4.34386	0.561405	7.73748	1.01405e-14	2.63156e-14	Endosperm v. Embryo	Endosperm
Zm00001d050021	76.7102	4.35642	0.351271	12.4019	2.55201e-35	1.34099e-34	Endosperm v. Embryo	Endosperm
Zm00001d044129	19903.3	4.38275	0.175476	24.9764	1.10297e-137	2.27589e-136	Endosperm v. Embryo	Endosperm
Zm00001d021957	391.812	4.42923	0.434466	10.1947	2.09487e-24	8.28158e-24	Embryo v. Endosperm	Embryo
Zm00001d021544	442.917	4.4545	0.521337	8.54438	1.29227e-17	3.87681e-17	Embryo v. Endosperm	Embryo
Zm00001d017376	18.5127	4.53015	0.630148	7.18902	6.52564e-13	1.58186e-12	Endosperm v. Embryo	Endosperm
Zm00001d025723	69.5567	4.58939	0.304813	15.0564	3.13254e-51	2.17224e-50	Endosperm v. Embryo	Endosperm
Zm00001d046713	9.75094	4.63168	0.562956	8.22743	1.91279e-16	5.33724e-16	Endosperm v. Embryo	Endosperm
Zm00001d049561	17.3989	4.73605	0.766127	6.18181	6.33704e-10	1.33694e-09	Endosperm v. Embryo	Endosperm
Zm00001d039520	245.783	4.98362	0.311897	15.9784	1.80731e-57	1.48445e-56	Embryo v. Endosperm	Embryo
Zm00001d003282	47.789	5.00069	0.712287	7.02061	2.20904e-12	5.19124e-12	Embryo v. Endosperm	Embryo
Zm00001d020888	47.0503	5.02006	0.692627	7.24786	4.23422e-13	1.0383e-12	Embryo v. Endosperm	Embryo
Zm00001d006713	556.759	5.05263	0.340471	14.8401	8.06311e-50	5.4138e-49	Embryo v. Endosperm	Embryo
Zm00001d037941	1399.54	5.05712	0.2732	18.5107	1.6931e-76	1.76835e-75	Embryo v. Endosperm	Embryo
Zm00001d042875	37.5905	5.17566	0.465873	11.1096	1.12677e-28	4.88844e-28	Endosperm v. Embryo	Endosperm
Zm00001d018961	10623.6	5.17786	0.186372	27.7824	7.0824e-170	2.1399e-168	Embryo v. Endosperm	Embryo
Zm00001d040113	303.608	5.29126	0.56528	9.36041	7.94274e-21	2.69862e-20	Embryo v. Endosperm	Embryo
Zm00001d019446	696.779	5.33385	0.546825	9.75423	1.76935e-22	6.62333e-22	Embryo v. Endosperm	Embryo
Zm00001d049834	337.298	5.64301	0.383404	14.7182	4.92767e-49	3.25688e-48	Embryo v. Endosperm	Embryo
Zm00001d031861	45.1094	5.64392	0.594632	9.49145	2.27839e-21	7.99798e-21	Embryo v. Endosperm	Embryo
Zm00001d038772	1135.66	5.75442	0.308986	18.6236	2.0699e-77	2.24505e-76	Embryo v. Endosperm	Embryo
Zm00001d039533	512.875	5.85814	0.381499	15.3556	3.24907e-53	2.34933e-52	Embryo v. Endosperm	Embryo
Zm00001d032519	324.384	5.95635	0.447508	13.3101	2.02332e-40	1.1887e-39	Embryo v. Endosperm	Embryo
Zm00001d049889	64.0778	6.03723	0.65442	9.22531	2.82747e-20	9.38054e-20	Embryo v. Endosperm	Embryo
Zm00001d006080	5039.66	6.08758	0.188296	32.3298	2.66595e-229	2.81924e-227	Embryo v. Endosperm	Embryo
Zm00001d007967	34.4268	6.22763	0.431023	14.4485	2.56289e-47	1.65512e-46	Embryo v. Endosperm	Embryo
Zm00001d032130	109.839	6.38425	0.435132	14.672	9.74724e-49	6.39237e-48	Embryo v. Endosperm	Embryo
Zm00001d000429	151.142	6.54835	0.557507	11.7458	7.42411e-32	3.52854e-31	Embryo v. Endosperm	Embryo
Zm00001d029778	1281.18	6.56038	0.540709	12.1329	7.06803e-34	3.47649e-33	Embryo v. Endosperm	Embryo
Zm00001d024302	7154.53	6.57772	0.551774	11.921	9.19575e-33	4.42023e-32	Embryo v. Endosperm	Embryo
Zm00001d037334	1159.16	6.77997	0.441531	15.3556	3.24866e-53	2.34933e-52	Embryo v. Endosperm	Embryo
Zm00001d022278	9238.96	6.80303	0.30784	22.0993	3.21169e-108	5.03165e-107	Embryo v. Endosperm	Embryo
Zm00001d027258	765.154	6.80509	0.457453	14.8761	4.71518e-50	3.21697e-49	Embryo v. Endosperm	Embryo
Zm00001d043464	4409.26	6.81106	0.45115	15.0971	1.69211e-51	1.18308e-50	Embryo v. Endosperm	Embryo
Zm00001d037915	124.46	6.84868	0.48016	14.2633	3.70341e-46	2.33812e-45	Embryo v. Endosperm	Embryo
Zm00001d033625	2608.19	6.85692	0.374644	18.3025	7.90121e-75	8.05352e-74	Embryo v. Endosperm	Embryo
Zm00001d012296	1251.2	6.86862	0.264776	25.9412	2.28353e-148	5.85414e-147	Embryo v. Endosperm	Embryo
Zm00001d006476	1924.22	6.90482	0.339515	20.3373	6.01483e-92	7.48316e-91	Embryo v. Endosperm	Embryo
Zm00001d043302	4489.04	7.01988	0.460957	15.2289	2.27234e-52	1.61546e-51	Embryo v. Endosperm	Embryo
Zm00001d013384	199.863	7.03671	0.556899	12.6355	1.34504e-36	7.20194e-36	Embryo v. Endosperm	Embryo
Zm00001d042756	122.271	7.13498	0.325136	21.9446	9.75863e-107	1.44839e-105	Embryo v. Endosperm	Embryo
Zm00001d002360	616.144	7.1395	0.431656	16.5398	1.89671e-61	1.68907e-60	Embryo v. Endosperm	Embryo
Zm00001d037988	3909.04	7.14088	1.00057	7.13683	9.55057e-13	2.27599e-12	Embryo v. Endosperm	Embryo
Zm00001d012258	2769.45	7.17395	0.25515	28.1166	6.13245e-174	2.4705e-172	Embryo v. Endosperm	Embryo
Zm00001d011365	1051.8	7.32644	0.413821	17.7044	3.87867e-70	3.77167e-69	Embryo v. Endosperm	Embryo
Zm00001d028398	4303.66	7.33415	0.45644	16.0682	4.265e-58	3.57247e-57	Embryo v. Endosperm	Embryo
Zm00001d034435	30.4751	7.35823	0.558295	13.1798	1.14672e-39	6.5995e-39	Embryo v. Endosperm	Embryo
Zm00001d052405	5071.94	7.53907	0.350663	21.4995	1.57533e-102	2.25886e-101	Embryo v. Endosperm	Embryo
Zm00001d048421	690.458	7.58407	0.448414	16.9131	3.60179e-64	3.24161e-63	Embryo v. Endosperm	Embryo
Zm00001d040613	4767.43	7.62311	0.409961	18.5947	3.54434e-77	3.79558e-76	Embryo v. Endosperm	Embryo
Zm00001d028647	1673.81	7.72969	0.594625	12.9993	1.23518e-38	6.92031e-38	Embryo v. Endosperm	Embryo
Zm00001d025229	455.281	7.766	0.448572	17.3127	3.77165e-67	3.50639e-66	Embryo v. Endosperm	Embryo
Zm00001d008241	365.765	7.78847	0.340968	22.8422	1.74633e-115	2.89686e-114	Embryo v. Endosperm	Embryo
Zm00001d005016	9635.93	7.84141	0.214381	36.5771	6.619e-293	2.79984e-290	Embryo v. Endosperm	Embryo
Zm00001d029062	17613.4	7.89425	0.388408	20.3246	7.79283e-92	9.55468e-91	Embryo v. Endosperm	Embryo
Zm00001d011340	23.5591	7.92895	0.824705	9.61428	6.95947e-22	2.53781e-21	Embryo v. Endosperm	Embryo
Zm00001d006364	385.017	7.93678	0.403229	19.6831	3.01174e-86	3.53879e-85	Embryo v. Endosperm	Embryo
Zm00001d043323	291.967	8.03536	0.535991	14.9916	8.33134e-51	5.73033e-50	Embryo v. Endosperm	Embryo
Zm00001d009718	476.523	8.08935	0.62847	12.8715	6.51257e-38	3.5546e-37	Embryo v. Endosperm	Embryo
Zm00001d034027	2636.7	8.12311	0.320553	25.3409	1.13104e-141	2.58611e-140	Embryo v. Endosperm	Embryo
Zm00001d043937	144.867	8.17512	0.354865	23.0373	1.97418e-117	3.40848e-116	Embryo v. Endosperm	Embryo
Zm00001d050833	21.8709	8.22842	0.67214	12.2421	1.85116e-34	9.32189e-34	Embryo v. Endosperm	Embryo
Zm00001d035560	37522.9	8.40292	0.290128	28.9628	1.93511e-184	1.02319e-182	Embryo v. Endosperm	Embryo
Zm00001d016098	1019.94	8.48629	0.518889	16.3547	4.02482e-60	3.51031e-59	Embryo v. Endosperm	Embryo
Zm00001d033019	2287.87	8.51217	0.264781	32.148	9.43333e-227	8.86733e-225	Embryo v. Endosperm	Embryo
Zm00001d012259	941.802	8.52039	0.406229	20.9744	1.12435e-97	1.55934e-96	Embryo v. Endosperm	Embryo
Zm00001d051459	7839.62	8.53898	0.408252	20.916	3.83098e-97	5.14445e-96	Embryo v. Endosperm	Embryo
Zm00001d048176	59215.3	8.58028	0.3084	27.8219	2.35585e-170	7.66556e-169	Embryo v. Endosperm	Embryo
Zm00001d013956	2645.82	8.66304	0.327483	26.4534	3.33141e-154	8.80742e-153	Embryo v. Endosperm	Embryo
Zm00001d051636	12579.1	8.67528	0.222457	38.9976	0	0	Embryo v. Endosperm	Embryo
Zm00001d009377	1616.08	8.69418	0.23909	36.3636	1.6009e-289	4.51454e-287	Embryo v. Endosperm	Embryo
Zm00001d024303	6302.47	8.85877	0.413417	21.4282	7.29974e-102	1.02926e-100	Embryo v. Endosperm	Embryo
Zm00001d035505	3875.58	8.9226	0.264174	33.7755	4.51172e-250	5.45274e-248	Embryo v. Endosperm	Embryo
Zm00001d027740	248.754	8.93736	0.483398	18.4886	2.55083e-76	2.63171e-75	Embryo v. Endosperm	Embryo
Zm00001d025833	12943.1	8.93777	0.249988	35.7529	5.97022e-280	1.2627e-277	Embryo v. Endosperm	Embryo
Zm00001d002768	51081.4	8.98031	0.462012	19.4374	3.72612e-84	4.31822e-83	Embryo v. Endosperm	Embryo
Zm00001d028873	768.543	9.01166	0.362731	24.8439	3.01108e-136	6.06518e-135	Embryo v. Endosperm	Embryo
Zm00001d003938	3088.79	9.04693	0.367826	24.5957	1.40515e-133	2.76455e-132	Embryo v. Endosperm	Embryo
Zm00001d043709	1874.04	9.07682	0.355428	25.5377	7.525e-144	1.8189e-142	Embryo v. Endosperm	Embryo
Zm00001d011755	1823.1	9.08391	0.404318	22.4672	8.68669e-112	1.38659e-110	Embryo v. Endosperm	Embryo
Zm00001d052424	349.071	9.09021	0.359278	25.3013	3.08805e-141	6.87497e-140	Embryo v. Endosperm	Embryo
Zm00001d003447	203.583	9.1239	0.341682	26.7029	4.35191e-157	1.18765e-155	Embryo v. Endosperm	Embryo
Zm00001d006796	18363.6	9.13185	0.305023	29.9383	6.25229e-197	3.77817e-195	Embryo v. Endosperm	Embryo
Zm00001d033447	28110.4	9.13389	0.361745	25.2495	1.14612e-140	2.48619e-139	Embryo v. Endosperm	Embryo
Zm00001d038990	99.2839	9.14958	0.591676	15.4638	6.08567e-54	4.47694e-53	Embryo v. Endosperm	Embryo
Zm00001d015310	299.798	9.15997	0.5545	16.5193	2.66393e-61	2.34759e-60	Embryo v. Endosperm	Embryo
Zm00001d005663	132.599	9.19013	0.564073	16.2925	1.11635e-59	9.53974e-59	Embryo v. Endosperm	Embryo
Zm00001d022376	1677.91	9.19146	0.478009	19.2286	2.13222e-82	2.37349e-81	Embryo v. Endosperm	Embryo
Zm00001d042396	3014.37	9.19485	0.330808	27.7951	4.97022e-170	1.55734e-168	Embryo v. Endosperm	Embryo
Zm00001d017399	5740.22	9.28575	0.314044	29.5683	3.82227e-192	2.15576e-190	Embryo v. Endosperm	Embryo
Zm00001d024414	103.124	9.29486	0.797753	11.6513	2.26002e-31	1.05634e-30	Embryo v. Endosperm	Embryo
Zm00001d033612	8525.09	9.3017	0.387921	23.9783	4.68178e-127	8.4272e-126	Embryo v. Endosperm	Embryo
Zm00001d045988	3418.46	9.32243	0.423581	22.0086	2.38247e-107	3.59923e-106	Embryo v. Endosperm	Embryo
Zm00001d005659	1867.55	9.3294	0.428945	21.7496	6.96197e-105	1.01549e-103	Embryo v. Endosperm	Embryo
Zm00001d011342	605.132	9.33335	0.529576	17.6242	1.60661e-69	1.54454e-68	Embryo v. Endosperm	Embryo
Zm00001d022303	2644.02	9.35985	0.390162	23.9896	3.56722e-127	6.56059e-126	Embryo v. Endosperm	Embryo
Zm00001d011345	98.4404	9.36716	0.60017	15.6075	6.47223e-55	4.97773e-54	Embryo v. Endosperm	Embryo
Zm00001d052958	51293.7	9.43528	0.466613	20.2208	6.4254e-91	7.76556e-90	Embryo v. Endosperm	Embryo
Zm00001d002952	1400.53	9.43728	0.336033	28.0844	1.52015e-173	5.5915e-172	Embryo v. Endosperm	Embryo
Zm00001d045883	5488.73	9.45284	0.370491	25.5143	1.36733e-143	3.21324e-142	Embryo v. Endosperm	Embryo
Zm00001d028986	1657.73	9.53322	0.373048	25.5549	4.83878e-144	1.204e-142	Embryo v. Endosperm	Embryo
Zm00001d020590	5995.19	9.59896	0.458298	20.9448	2.09311e-97	2.85608e-96	Embryo v. Endosperm	Embryo
Zm00001d012764	8117.99	9.61638	0.341824	28.1325	3.92113e-174	1.65864e-172	Embryo v. Endosperm	Embryo
Zm00001d048656	341.721	9.63017	0.343701	28.019	9.52303e-173	3.35687e-171	Embryo v. Endosperm	Embryo
Zm00001d010249	188.171	9.64977	0.671081	14.3794	6.9664e-47	4.46483e-46	Embryo v. Endosperm	Embryo
Zm00001d047559	1042.89	9.66391	0.339582	28.4582	3.85683e-178	1.81271e-176	Embryo v. Endosperm	Embryo
Zm00001d024477	4509.75	9.69992	0.396488	24.4646	3.51736e-132	6.76293e-131	Embryo v. Endosperm	Embryo
Zm00001d016694	32018.8	9.70599	0.440498	22.0341	1.35595e-107	2.0857e-106	Embryo v. Endosperm	Embryo
Zm00001d008435	8355.65	9.83227	0.277227	35.4665	1.61592e-275	2.73414e-273	Embryo v. Endosperm	Embryo
Zm00001d029446	574.788	9.83661	0.326697	30.1093	3.66176e-199	2.38296e-197	Embryo v. Endosperm	Embryo
Zm00001d037404	1467.3	9.84119	0.621038	15.8464	1.48968e-56	1.2118e-55	Embryo v. Endosperm	Embryo
Zm00001d012818	2020.08	9.89345	0.43095	22.9573	1.24522e-116	2.10691e-115	Embryo v. Endosperm	Embryo
Zm00001d035559	36590	9.9327	0.352724	28.16	1.80857e-174	8.05292e-173	Embryo v. Endosperm	Embryo
Zm00001d014205	1876.66	9.94936	0.344408	28.8883	1.67699e-183	8.34551e-182	Embryo v. Endosperm	Embryo
Zm00001d042446	83.6613	9.97196	0.568932	17.5275	8.8358e-69	8.30565e-68	Embryo v. Endosperm	Embryo
Zm00001d019504	10415.3	9.99764	0.293513	34.062	2.69289e-254	3.79698e-252	Embryo v. Endosperm	Embryo
Zm00001d032448	178.621	9.99776	0.568317	17.5919	2.84297e-69	2.70242e-68	Embryo v. Endosperm	Embryo
Zm00001d021687	1241.12	10.0011	0.487233	20.5263	1.2526e-93	1.6303e-92	Embryo v. Endosperm	Embryo
Zm00001d008446	1629.69	10.0346	0.36473	27.5125	1.24563e-166	3.51269e-165	Embryo v. Endosperm	Embryo
Zm00001d020268	1220.14	10.0708	0.427866	23.5373	1.69553e-122	2.98837e-121	Embryo v. Endosperm	Embryo
Zm00001d037493	3550.15	10.0771	0.364978	27.6102	8.39699e-168	2.44961e-166	Embryo v. Endosperm	Embryo
Zm00001d035161	433.421	10.078	0.55837	18.0489	8.04407e-73	8.10153e-72	Embryo v. Endosperm	Embryo
Zm00001d034003	181.889	10.0893	0.592449	17.0298	4.93356e-65	4.48795e-64	Embryo v. Endosperm	Embryo
Zm00001d044080	203.769	10.114	0.69627	14.526	8.28756e-48	5.39329e-47	Embryo v. Endosperm	Embryo
Zm00001d034002	2231.83	10.1262	0.744527	13.6008	3.96124e-42	2.41094e-41	Embryo v. Endosperm	Embryo
Zm00001d026317	2391.21	10.1704	0.336264	30.2453	6.01682e-201	4.24186e-199	Embryo v. Endosperm	Embryo
Zm00001d034413	21680	10.2091	0.657444	15.5285	2.2266e-54	1.667e-53	Embryo v. Endosperm	Embryo
Zm00001d006616	76.3598	10.2219	0.576474	17.7318	2.3834e-70	2.3446e-69	Embryo v. Endosperm	Embryo
Zm00001d053594	908.898	10.2313	0.365974	27.9564	5.50899e-172	1.86424e-170	Embryo v. Endosperm	Embryo
Zm00001d005322	373.19	10.3025	0.534306	19.282	7.60816e-83	8.58201e-82	Embryo v. Endosperm	Embryo
Zm00001d037985	1417.87	10.3186	0.597392	17.2727	7.54594e-67	6.93899e-66	Embryo v. Endosperm	Embryo
Zm00001d013494	23007.9	10.4042	0.507261	20.5105	1.73656e-93	2.22595e-92	Embryo v. Endosperm	Embryo
Zm00001d031808	1834.19	10.4065	0.43014	24.1933	2.61471e-129	4.91565e-128	Embryo v. Endosperm	Embryo
Zm00001d032610	7990.12	10.4071	0.336248	30.9507	2.48584e-210	2.10302e-208	Embryo v. Endosperm	Embryo
Zm00001d026037	2818.21	10.4593	0.56438	18.5323	1.13303e-76	1.19818e-75	Embryo v. Endosperm	Embryo
Zm00001d050422	179.521	10.4705	0.684117	15.3052	7.05847e-53	5.06056e-52	Embryo v. Endosperm	Embryo
Zm00001d047567	1494.16	10.5746	0.376236	28.1062	8.21979e-174	3.16088e-172	Embryo v. Endosperm	Embryo
Zm00001d018615	261.806	10.6006	0.512468	20.6853	4.69791e-95	6.21006e-94	Embryo v. Endosperm	Embryo
Zm00001d049085	204.838	11.1106	0.541744	20.5089	1.79307e-93	2.26408e-92	Embryo v. Endosperm	Embryo
Zm00001d035027	239.845	11.1618	0.622948	17.9176	8.58974e-72	8.54932e-71	Embryo v. Endosperm	Embryo
Zm00001d038001	615.62	11.3514	0.501888	22.6173	2.9261e-113	4.76054e-112	Embryo v. Endosperm	Embryo
Zm00001d050948	118.483	11.4332	0.731231	15.6355	4.17082e-55	3.26714e-54	Embryo v. Endosperm	Embryo
