# Supplementary material for: An updated gene atlas for maize reveals organ‐specific and stress‐induced genes
Source: Plant J. 2019 Jan 22;97(6):1154–67. doi: 10.1111/tpj.14184 (PMC6850026; doi:10.1111/tpj.14184)
Supplement: Supplementary file 13 — Data S6. Reproductive tissue‐specific genes. [file TPJ-97-1154-s013.xlsx]

## Sheet: key
	Descr.
row	gene
baseMean	Mean of normalized counts over all samples
log2FoldChange	Log-2 fold change from the organ comparison
lfcSE	Standard error on log2 fold change
stat	Test Statistic
pvalue	P-value
padj	FDR adjusted p-values
Tissue Comparison	tissues being compared
Tissue Specific	tissue gene is specific for

## Sheet: data
row	baseMean	log2FoldChange	lfcSE	stat	pvalue	padj	Tissue Comparison	Tissue Specific
Zm00001d018352	44.9019	2.01053	0.404402	4.97162	6.63958e-07	9.92099e-07	Anther v. Immature Tassel	Anther
Zm00001d011774	20.7591	2.03796	0.315059	6.46848	9.89952e-11	1.62478e-10	Anther v. Meiotic Tassel	Anther
Zm00001d033991	15.0032	2.36604	0.527775	4.48305	7.35827e-06	9.60663e-06	Anther v. Meiotic Tassel	Anther
Zm00001d040398	89.605	2.43704	0.549067	4.43851	9.05837e-06	1.25219e-05	Anther v. Immature Cob	Anther
Zm00001d039282	13.5335	2.47285	0.297039	8.32499	8.43341e-17	1.85535e-16	Anther v. Meiotic Tassel	Anther
Zm00001d033878	24.8263	2.47657	0.277462	8.92579	4.42512e-19	1.9388e-18	Anther v. Immature Tassel	Anther
Zm00001d010623	8.76061	2.50448	0.332274	7.53739	4.79462e-14	9.07992e-14	Anther v. Meiotic Tassel	Anther
Zm00001d010558	397.212	2.52202	0.259347	9.72448	2.37106e-22	1.393e-21	Anther v. Immature Cob	Anther
Zm00001d044293	157.542	2.57599	0.159668	16.1334	1.48632e-58	2.02217e-57	Anther v. Immature Cob	Anther
Zm00001d033878	24.8263	2.64764	0.242063	10.9378	7.59984e-28	2.28437e-27	Anther v. Immature Tassel	Anther
Zm00001d037066	16.0227	2.68263	0.421323	6.36716	1.92564e-10	3.1111e-10	Anther v. Meiotic Tassel	Anther
Zm00001d045039	6.00444	2.73211	0.618879	4.41461	1.01193e-05	1.3914e-05	Anther v. Immature Cob	Anther
Zm00001d040269	5.81866	2.75573	0.500757	5.50313	3.73108e-08	5.46449e-08	Anther v. Meiotic Tassel	Anther
Zm00001d039878	46.3586	2.76685	0.261396	10.5849	3.5016e-26	1.00018e-25	Anther v. Meiotic Tassel	Anther
Zm00001d041752	6.11234	2.77847	0.455006	6.10646	1.01865e-09	1.57206e-09	Anther v. Meiotic Tassel	Anther
Zm00001d031340	24.1038	2.7911	0.789219	3.53654	0.000405413	0.000494336	Anther v. Meiotic Tassel	Anther
Zm00001d053578	1.7095	2.80452	0.935256	2.99867	0.00271162	0.0032007	Anther v. Meiotic Tassel	Anther
Zm00001d023581	8.96821	2.84365	0.545763	5.2104	1.88433e-07	2.89941e-07	Anther v. Immature Cob	Anther
Zm00001d052067	52.7708	3.12101	0.41683	7.48749	7.02051e-14	2.07406e-13	Anther v. Immature Cob	Anther
Zm00001d033188	7.49549	3.13442	0.484044	6.4755	9.44995e-11	1.55593e-10	Anther v. Meiotic Tassel	Anther
Zm00001d038509	26.2519	3.13671	0.249	12.5972	2.1875e-36	8.25502e-36	Anther v. Meiotic Tassel	Anther
Zm00001d031588	4.77964	3.14484	0.738975	4.25568	2.08411e-05	2.88098e-05	Anther v. Immature Tassel	Anther
Zm00001d048245	29.5261	3.15739	0.32208	9.8031	1.09184e-22	6.72004e-22	Anther v. Immature Cob	Anther
Zm00001d039480	13.3752	3.17403	0.378106	8.39455	4.6767e-17	1.04669e-16	Anther v. Meiotic Tassel	Anther
Zm00001d052232	18.3784	3.18829	0.305235	10.4454	1.5387e-25	4.28795e-25	Anther v. Meiotic Tassel	Anther
Zm00001d032387	44.8883	3.19889	0.260589	12.2756	1.22478e-34	4.45922e-34	Anther v. Meiotic Tassel	Anther
Zm00001d017516	112.68	3.24508	0.534564	6.07052	1.27496e-09	1.95594e-09	Anther v. Meiotic Tassel	Anther
Zm00001d021139	54.4472	3.25172	0.225967	14.3903	5.95753e-47	3.04955e-46	Anther v. Meiotic Tassel	Anther
Zm00001d044819	153.796	3.26526	0.182799	17.8626	2.30711e-71	4.25991e-70	Anther v. Immature Cob	Anther
Zm00001d048994	47.8528	3.34171	0.248564	13.4441	3.33495e-41	3.25315e-40	Anther v. Immature Tassel	Anther
Zm00001d007181	26.4606	3.34398	0.292979	11.4137	3.57179e-30	1.13289e-29	Anther v. Meiotic Tassel	Anther
Zm00001d044819	153.796	3.35851	0.183118	18.3407	3.91948e-75	7.79373e-74	Anther v. Immature Cob	Anther
Zm00001d052713	45.3486	3.42452	0.217108	15.7734	4.74579e-56	2.88655e-55	Anther v. Meiotic Tassel	Anther
Zm00001d033878	24.8263	3.45162	0.392444	8.7952	1.42793e-18	6.41947e-18	Anther v. Immature Tassel	Anther
Zm00001d033188	7.49549	3.45331	0.625973	5.5167	3.45421e-08	5.65135e-08	Anther v. Meiotic Tassel	Anther
Zm00001d040398	89.605	3.47543	0.563502	6.16756	6.93534e-10	1.34796e-09	Anther v. Immature Cob	Anther
Zm00001d010397	66.1147	3.49739	0.766574	4.56236	5.05813e-06	6.65408e-06	Anther v. Meiotic Tassel	Anther
Zm00001d038490	38.7341	3.50143	0.237281	14.7565	2.79579e-49	1.53769e-48	Anther v. Meiotic Tassel	Anther
Zm00001d012466	5.40857	3.53363	0.770721	4.58484	4.54342e-06	6.48881e-06	Anther v. Immature Tassel	Anther
Zm00001d023581	8.96821	3.53674	0.55076	6.42156	1.34887e-10	2.1999e-10	Anther v. Immature Cob	Anther
Zm00001d018352	44.9019	3.58815	0.450463	7.96548	1.64578e-15	3.43093e-15	Anther v. Immature Tassel	Anther
Zm00001d011465	52.7944	3.59272	0.267012	13.4553	2.86638e-41	2.74429e-40	Anther v. Immature Cob	Anther
Zm00001d039480	13.3752	3.69841	0.53049	6.97169	3.13148e-12	7.46071e-12	Anther v. Meiotic Tassel	Anther
Zm00001d016846	13.2359	3.71313	0.450001	8.25137	1.56593e-16	3.41598e-16	Anther v. Meiotic Tassel	Anther
Zm00001d052285	49.9253	3.71837	0.312805	11.8872	1.37999e-32	4.66309e-32	Anther v. Meiotic Tassel	Anther
Zm00001d022579	4.4092	3.72975	0.68997	5.40567	6.45672e-08	9.2984e-08	Anther v. Meiotic Tassel	Anther
Zm00001d031848	3.93844	3.73224	0.73756	5.06025	4.18703e-07	5.78795e-07	Anther v. Meiotic Tassel	Anther
Zm00001d039071	14.4815	3.79003	0.409765	9.24928	2.26021e-20	5.70014e-20	Anther v. Meiotic Tassel	Anther
Zm00001d052067	52.7708	3.79363	0.44451	8.53441	1.40874e-17	5.68999e-17	Anther v. Immature Cob	Anther
Zm00001d039480	13.3752	3.81481	0.564601	6.75664	1.41225e-11	3.27414e-11	Anther v. Meiotic Tassel	Anther
Zm00001d012466	5.40857	3.86628	0.717669	5.38728	7.15324e-08	1.02444e-07	Anther v. Immature Tassel	Anther
Zm00001d046641	5.01621	3.88658	1.45727	2.66702	0.00765264	0.00877254	Anther v. Meiotic Tassel	Anther
Zm00001d044173	33.9232	3.89959	0.267536	14.576	3.99523e-48	2.10768e-47	Anther v. Meiotic Tassel	Anther
Zm00001d023581	8.96821	3.91676	0.747126	5.24243	1.58477e-07	2.47531e-07	Anther v. Immature Cob	Anther
Zm00001d041309	10.296	3.94663	0.492863	8.00756	1.17009e-15	2.4591e-15	Anther v. Meiotic Tassel	Anther
Zm00001d048245	29.5261	3.97242	0.337868	11.7573	6.47743e-32	2.13301e-31	Anther v. Immature Cob	Anther
Zm00001d045039	6.00444	3.98893	0.742082	5.37532	7.64485e-08	1.08881e-07	Anther v. Immature Cob	Anther
Zm00001d044293	157.542	4.02658	0.204997	19.6421	6.75286e-86	1.51793e-84	Anther v. Immature Cob	Anther
Zm00001d016601	779.273	4.02916	0.129714	31.0618	7.89303e-212	5.10087e-210	Anther v. Immature Cob	Anther
Zm00001d010558	397.212	4.0642	0.27432	14.8156	1.16216e-49	1.50209e-48	Anther v. Immature Cob	Anther
Zm00001d049506	11.5167	4.10694	0.530984	7.73458	1.03742e-14	2.03161e-14	Anther v. Meiotic Tassel	Anther
Zm00001d044850	21.4011	4.13103	1.07011	3.86036	0.00011322	0.000140035	Anther v. Meiotic Tassel	Anther
Zm00001d051388	143.983	4.25001	0.971516	4.37462	1.21645e-05	1.57226e-05	Anther v. Meiotic Tassel	Anther
Zm00001d039071	14.4815	4.28153	0.594757	7.19879	6.07479e-13	1.51723e-12	Anther v. Meiotic Tassel	Anther
Zm00001d018352	44.9019	4.2943	0.522197	8.22352	1.97615e-16	7.62439e-16	Anther v. Immature Tassel	Anther
Zm00001d044230	15.4749	4.30514	0.478291	9.00108	2.23508e-19	5.45065e-19	Anther v. Meiotic Tassel	Anther
Zm00001d019666	28.3506	4.36209	0.348501	12.5167	6.05017e-36	2.26662e-35	Anther v. Meiotic Tassel	Anther
Zm00001d004230	8.81667	4.42063	0.605166	7.30484	2.77605e-13	5.07144e-13	Anther v. Meiotic Tassel	Anther
Zm00001d017006	8.63677	4.48023	0.851604	5.26093	1.43331e-07	2.23199e-07	Anther v. Immature Cob	Anther
Zm00001d012975	33.7374	4.49223	0.670074	6.70407	2.0269e-11	3.44707e-11	Anther v. Meiotic Tassel	Anther
Zm00001d053578	1.7095	4.5278	1.25512	3.60747	0.000309196	0.000392762	Anther v. Meiotic Tassel	Anther
Zm00001d019596	4.95992	4.53792	0.827307	5.48517	4.13075e-08	6.01577e-08	Anther v. Meiotic Tassel	Anther
Zm00001d040269	5.81866	4.54952	1.04223	4.36517	1.27025e-05	1.77013e-05	Anther v. Meiotic Tassel	Anther
Zm00001d016601	779.273	4.55645	0.136705	33.3307	1.38867e-243	1.79486e-241	Anther v. Immature Cob	Anther
Zm00001d036772	7.91573	4.55681	0.660445	6.8996	5.21485e-12	9.13924e-12	Anther v. Meiotic Tassel	Anther
Zm00001d048209	8.42228	4.57826	0.678511	6.7475	1.50414e-11	2.6008e-11	Anther v. Meiotic Tassel	Anther
Zm00001d017516	112.68	4.58163	0.563382	8.13237	4.20974e-16	1.47056e-15	Anther v. Meiotic Tassel	Anther
Zm00001d005437	4.97989	4.58643	1.03774	4.41965	9.88624e-06	1.38514e-05	Anther v. Immature Tassel	Anther
Zm00001d048209	8.42228	4.59446	0.851233	5.39742	6.76068e-08	1.08213e-07	Anther v. Meiotic Tassel	Anther
Zm00001d010548	27.7041	4.59554	0.469017	9.79823	1.14576e-22	6.8879e-22	Anther v. Immature Cob	Anther
Zm00001d053578	1.7095	4.62041	1.25512	3.68125	0.000232091	0.000303008	Anther v. Meiotic Tassel	Anther
Zm00001d037066	16.0227	4.62053	0.710503	6.50318	7.86399e-11	1.63939e-10	Anther v. Meiotic Tassel	Anther
Zm00001d039282	13.5335	4.62619	0.730371	6.33402	2.38851e-10	4.86165e-10	Anther v. Meiotic Tassel	Anther
Zm00001d010397	66.1147	4.66165	0.806782	5.77809	7.55539e-09	1.31964e-08	Anther v. Meiotic Tassel	Anther
Zm00001d039878	46.3586	4.67343	0.445297	10.4951	9.09942e-26	5.95493e-25	Anther v. Meiotic Tassel	Anther
Zm00001d031588	4.77964	4.70907	0.949811	4.95791	7.1257e-07	9.6947e-07	Anther v. Immature Tassel	Anther
Zm00001d011465	52.7944	4.75821	0.309627	15.3676	2.70118e-53	1.58695e-52	Anther v. Immature Cob	Anther
Zm00001d052232	18.3784	4.80173	0.651223	7.37341	1.66323e-13	4.67332e-13	Anther v. Meiotic Tassel	Anther
Zm00001d048245	29.5261	4.81456	0.526106	9.15133	5.62387e-20	2.59602e-19	Anther v. Immature Cob	Anther
Zm00001d033991	15.0032	4.8364	0.85128	5.68133	1.33653e-08	2.28804e-08	Anther v. Meiotic Tassel	Anther
Zm00001d012521	12.5021	4.84288	0.734757	6.59112	4.36511e-11	9.56255e-11	Anther v. Immature Tassel	Anther
Zm00001d012975	33.7374	4.84672	0.727404	6.66304	2.68224e-11	6.05554e-11	Anther v. Meiotic Tassel	Anther
Zm00001d052232	18.3784	4.88151	0.651897	7.48816	6.9845e-14	1.93101e-13	Anther v. Meiotic Tassel	Anther
Zm00001d031848	3.93844	4.90657	1.18917	4.12606	3.69025e-05	4.92987e-05	Anther v. Meiotic Tassel	Anther
Zm00001d044230	15.4749	4.92336	0.733429	6.71279	1.90933e-11	4.3678e-11	Anther v. Meiotic Tassel	Anther
Zm00001d053876	26.2989	4.95456	0.902974	5.48693	4.08973e-08	5.97285e-08	Anther v. Meiotic Tassel	Anther
Zm00001d052713	45.3486	5.00688	0.428376	11.6881	1.46709e-31	1.11542e-30	Anther v. Meiotic Tassel	Anther
Zm00001d045013	30.5021	5.02729	1.1002	4.56944	4.8903e-06	6.44971e-06	Anther v. Meiotic Tassel	Anther
Zm00001d037087	27.6811	5.03104	0.425347	11.8281	2.79381e-32	9.25898e-32	Anther v. Meiotic Tassel	Anther
Zm00001d036984	24.9921	5.05452	0.555822	9.09376	9.56718e-20	4.3388e-19	Anther v. Immature Tassel	Anther
Zm00001d007181	26.4606	5.07236	0.601726	8.42968	3.46609e-17	1.35755e-16	Anther v. Meiotic Tassel	Anther
Zm00001d050149	6.76724	5.07428	0.831214	6.10466	1.03019e-09	1.58514e-09	Anther v. Meiotic Tassel	Anther
Zm00001d026166	25.1804	5.08046	1.26236	4.02457	5.70784e-05	7.17993e-05	Anther v. Meiotic Tassel	Anther
Zm00001d012600	111.479	5.11001	0.378241	13.51	1.36611e-41	5.88567e-41	Anther v. Meiotic Tassel	Anther
Zm00001d017006	8.63677	5.14016	1.0351	4.96586	6.8396e-07	1.01904e-06	Anther v. Immature Cob	Anther
Zm00001d017006	8.63677	5.16764	0.831896	6.21188	5.23543e-10	8.22711e-10	Anther v. Immature Cob	Anther
Zm00001d016001	77.8102	5.17296	0.339532	15.2356	2.05334e-52	3.03308e-51	Anther v. Immature Tassel	Anther
Zm00001d012521	12.5021	5.18082	0.844498	6.1348	8.52683e-10	1.64491e-09	Anther v. Immature Tassel	Anther
Zm00001d031286	19.5946	5.18396	0.578582	8.95978	3.25343e-19	7.85991e-19	Anther v. Meiotic Tassel	Anther
Zm00001d010548	27.7041	5.18685	0.556132	9.32666	1.09263e-20	5.23045e-20	Anther v. Immature Cob	Anther
Zm00001d044819	153.796	5.1878	0.246396	21.0547	2.06872e-98	2.18271e-97	Anther v. Immature Cob	Anther
Zm00001d012975	33.7374	5.19178	0.755335	6.87348	6.2656e-12	1.44612e-11	Anther v. Meiotic Tassel	Anther
Zm00001d008803	7.54591	5.22446	0.841853	6.2059	5.43846e-10	8.52025e-10	Anther v. Meiotic Tassel	Anther
Zm00001d048994	47.8528	5.23261	0.46564	11.2375	2.6694e-29	1.97154e-28	Anther v. Immature Tassel	Anther
Zm00001d015096	26.9824	5.24364	0.55769	9.40243	5.33153e-21	2.60038e-20	Anther v. Immature Tassel	Anther
Zm00001d045039	6.00444	5.26443	1.1923	4.41534	1.00853e-05	1.40921e-05	Anther v. Immature Cob	Anther
Zm00001d039878	46.3586	5.26712	0.517267	10.1826	2.37146e-24	1.36227e-23	Anther v. Meiotic Tassel	Anther
Zm00001d010558	397.212	5.28551	0.29625	17.8414	3.37406e-71	2.56528e-70	Anther v. Immature Cob	Anther
Zm00001d042014	23.1763	5.28877	0.504618	10.4808	1.059e-25	2.99183e-25	Anther v. Meiotic Tassel	Anther
Zm00001d010422	103.967	5.31191	1.08644	4.88926	1.01216e-06	1.35919e-06	Anther v. Meiotic Tassel	Anther
Zm00001d046641	5.01621	5.3153	1.71151	3.10562	0.00189877	0.00229361	Anther v. Meiotic Tassel	Anther
Zm00001d040269	5.81866	5.33594	1.19755	4.4557	8.36209e-06	1.15903e-05	Anther v. Meiotic Tassel	Anther
Zm00001d021139	54.4472	5.37259	0.474112	11.3319	9.11985e-30	6.37157e-29	Anther v. Meiotic Tassel	Anther
Zm00001d004230	8.81667	5.38322	1.02794	5.23689	1.63302e-07	2.54298e-07	Anther v. Meiotic Tassel	Anther
Zm00001d049506	11.5167	5.41703	1.02286	5.29596	1.1839e-07	1.86608e-07	Anther v. Meiotic Tassel	Anther
Zm00001d037738	13.5228	5.43705	0.867487	6.26759	3.66689e-10	7.2358e-10	Anther v. Immature Tassel	Anther
Zm00001d031426	8.82545	5.45669	1.04794	5.20706	1.9186e-07	2.96981e-07	Anther v. Immature Tassel	Anther
Zm00001d052713	45.3486	5.49143	0.490181	11.2029	3.94724e-29	2.68516e-28	Anther v. Meiotic Tassel	Anther
Zm00001d011465	52.7944	5.52425	0.471006	11.7286	9.0942e-32	6.91427e-31	Anther v. Immature Cob	Anther
Zm00001d031600	6.50783	5.53584	0.939743	5.8908	3.84325e-09	5.80983e-09	Anther v. Meiotic Tassel	Anther
Zm00001d032100	56.0344	5.55473	0.449513	12.3572	4.45237e-35	3.65377e-34	Anther v. Immature Cob	Anther
Zm00001d018915	68.1355	5.56382	0.801537	6.94144	3.88115e-12	9.6935e-12	Anther v. Immature Cob	Anther
Zm00001d041844	41.2863	5.57651	0.513934	10.8506	1.98044e-27	1.36518e-26	Anther v. Immature Cob	Anther
Zm00001d003877	233.414	5.57862	0.988701	5.64238	1.67721e-08	2.49171e-08	Anther v. Meiotic Tassel	Anther
Zm00001d019666	28.3506	5.58876	0.649221	8.60841	7.40813e-18	3.03138e-17	Anther v. Meiotic Tassel	Anther
Zm00001d051388	143.983	5.61316	0.995601	5.63795	1.72081e-08	2.91692e-08	Anther v. Meiotic Tassel	Anther
Zm00001d039282	13.5335	5.70526	1.02703	5.55512	2.77423e-08	4.62669e-08	Anther v. Meiotic Tassel	Anther
Zm00001d037831	77.2819	5.74021	1.44174	3.98146	6.84941e-05	8.57421e-05	Anther v. Meiotic Tassel	Anther
Zm00001d018279	66.8573	5.7578	0.515959	11.1594	6.44146e-29	1.98228e-28	Anther v. Meiotic Tassel	Anther
Zm00001d039071	14.4815	5.78903	1.01621	5.69666	1.22178e-08	2.10553e-08	Anther v. Meiotic Tassel	Anther
Zm00001d004679	18.5678	5.80208	0.836222	6.93844	3.96448e-12	9.85403e-12	Anther v. Immature Cob	Anther
Zm00001d018780	21.5805	5.80463	0.661001	8.78159	1.61186e-18	3.77074e-18	Anther v. Meiotic Tassel	Anther
Zm00001d033188	7.49549	5.82293	1.1967	4.86584	1.13971e-06	1.65514e-06	Anther v. Meiotic Tassel	Anther
Zm00001d014648	21.7385	5.82395	1.41042	4.12923	3.63974e-05	4.61211e-05	Anther v. Meiotic Tassel	Anther
Zm00001d005437	4.97989	5.83042	1.0746	5.42567	5.77391e-08	8.3383e-08	Anther v. Immature Tassel	Anther
Zm00001d019666	28.3506	5.83309	0.724728	8.04866	8.37065e-16	2.90445e-15	Anther v. Meiotic Tassel	Anther
Zm00001d052067	52.7708	5.85538	0.58563	9.99844	1.54814e-23	4.19051e-23	Anther v. Immature Cob	Anther
Zm00001d037066	16.0227	5.8928	1.06018	5.55829	2.72424e-08	4.54332e-08	Anther v. Meiotic Tassel	Anther
Zm00001d031588	4.77964	5.89312	1.18904	4.95619	7.18889e-07	1.05587e-06	Anther v. Immature Tassel	Anther
Zm00001d054086	39.8888	5.9015	0.723403	8.15797	3.4071e-16	7.33945e-16	Anther v. Meiotic Tassel	Anther
Zm00001d045013	30.5021	5.90833	1.19742	4.93421	8.04768e-07	1.19559e-06	Anther v. Meiotic Tassel	Anther
Zm00001d051843	6.83772	5.92982	1.1855	5.00196	5.67506e-07	8.52909e-07	Anther v. Immature Tassel	Anther
Zm00001d011277	11.7425	5.93715	0.817045	7.26662	3.68601e-13	6.66317e-13	Anther v. Meiotic Tassel	Anther
Zm00001d029235	14.7922	5.94249	1.51276	3.92825	8.55649e-05	0.000106853	Anther v. Meiotic Tassel	Anther
Zm00001d031848	3.93844	5.96097	1.18917	5.01274	5.36617e-07	8.08836e-07	Anther v. Meiotic Tassel	Anther
Zm00001d004602	8.58014	5.97499	0.940402	6.35366	2.10256e-10	3.38636e-10	Anther v. Meiotic Tassel	Anther
Zm00001d042378	26.1793	6.01173	0.73516	8.17744	2.89944e-16	1.05564e-15	Anther v. Immature Tassel	Anther
Zm00001d016001	77.8102	6.02412	0.462737	13.0185	9.60803e-39	8.41924e-38	Anther v. Immature Tassel	Anther
Zm00001d002365	3.81008	6.03481	1.19029	5.07005	3.97722e-07	5.92572e-07	Anther v. Immature Cob	Anther
Zm00001d035640	5.84152	6.05157	1.08755	5.56442	2.63022e-08	3.88522e-08	Anther v. Meiotic Tassel	Anther
Zm00001d015414	7.80145	6.08592	1.18313	5.14391	2.6908e-07	4.05581e-07	Anther v. Immature Cob	Anther
Zm00001d032100	56.0344	6.092	0.522517	11.6589	2.06611e-31	1.48358e-30	Anther v. Immature Cob	Anther
Zm00001d000160	8.01267	6.09382	1.18181	5.15635	2.51815e-07	3.81784e-07	Anther v. Immature Cob	Anther
Zm00001d031340	24.1038	6.11911	1.13243	5.40352	6.53469e-08	1.05576e-07	Anther v. Meiotic Tassel	Anther
Zm00001d002365	3.81008	6.12742	1.19029	5.14784	2.63497e-07	4.01852e-07	Anther v. Immature Cob	Anther
Zm00001d048209	8.42228	6.13883	1.1919	5.15047	2.59835e-07	3.9744e-07	Anther v. Meiotic Tassel	Anther
Zm00001d010397	66.1147	6.14802	0.906133	6.7849	1.16164e-11	2.63406e-11	Anther v. Meiotic Tassel	Anther
Zm00001d038509	26.2519	6.17222	0.836405	7.37947	1.58925e-13	4.19206e-13	Anther v. Meiotic Tassel	Anther
Zm00001d022579	4.4092	6.17448	1.19878	5.15063	2.59615e-07	3.92459e-07	Anther v. Meiotic Tassel	Anther
Zm00001d036984	24.9921	6.20294	0.840435	7.38063	1.57539e-13	4.45068e-13	Anther v. Immature Tassel	Anther
Zm00001d008265	32.6287	6.219	0.722405	8.60874	7.38697e-18	1.69736e-17	Anther v. Meiotic Tassel	Anther
Zm00001d031426	8.82545	6.24108	1.20186	5.19286	2.0709e-07	3.16763e-07	Anther v. Immature Tassel	Anther
Zm00001d051835	22.8057	6.26262	0.836721	7.48471	7.17037e-14	1.97185e-13	Anther v. Immature Tassel	Anther
Zm00001d022579	4.4092	6.26708	1.19878	5.22788	1.71468e-07	2.66212e-07	Anther v. Meiotic Tassel	Anther
Zm00001d019596	4.95992	6.26743	1.18942	5.26932	1.36932e-07	2.14527e-07	Anther v. Meiotic Tassel	Anther
Zm00001d011450	25.7973	6.28112	0.853999	7.35495	1.91002e-13	5.30902e-13	Anther v. Immature Cob	Anther
Zm00001d012466	5.40857	6.28968	1.20992	5.19841	2.00998e-07	3.08357e-07	Anther v. Immature Tassel	Anther
Zm00001d051843	6.83772	6.29475	1.06524	5.90926	3.43654e-09	5.21023e-09	Anther v. Immature Tassel	Anther
Zm00001d052784	7.05852	6.32711	1.08866	5.81184	6.17884e-09	9.28622e-09	Anther v. Meiotic Tassel	Anther
Zm00001d041844	41.2863	6.3308	0.648148	9.76753	1.55189e-22	8.44558e-22	Anther v. Immature Cob	Anther
Zm00001d005437	4.97989	6.33418	1.19356	5.30698	1.11456e-07	1.76756e-07	Anther v. Immature Tassel	Anther
Zm00001d046540	26.0484	6.35311	0.840459	7.55909	4.05906e-14	1.17237e-13	Anther v. Immature Tassel	Anther
Zm00001d019596	4.95992	6.36003	1.18942	5.34717	8.93382e-08	1.42996e-07	Anther v. Meiotic Tassel	Anther
Zm00001d046641	5.01621	6.3697	1.71151	3.72169	0.000197895	0.000259674	Anther v. Meiotic Tassel	Anther
Zm00001d049506	11.5167	6.36993	1.18623	5.36988	7.87877e-08	1.26895e-07	Anther v. Meiotic Tassel	Anther
Zm00001d014819	27.3332	6.37476	0.669695	9.51889	1.75033e-21	4.47981e-21	Anther v. Meiotic Tassel	Anther
Zm00001d011774	20.7591	6.39321	1.04942	6.09211	1.1143e-09	2.11023e-09	Anther v. Meiotic Tassel	Anther
Zm00001d002365	3.81008	6.40451	1.19029	5.38064	7.42224e-08	1.06003e-07	Anther v. Immature Cob	Anther
Zm00001d053876	26.2989	6.42287	1.14184	5.62503	1.85475e-08	3.13368e-08	Anther v. Meiotic Tassel	Anther
Zm00001d041752	6.11234	6.47844	1.18941	5.44679	5.12878e-08	8.44452e-08	Anther v. Meiotic Tassel	Anther
Zm00001d016601	779.273	6.48228	0.176645	36.6966	8.27164e-295	3.0546e-293	Anther v. Immature Cob	Anther
Zm00001d015414	7.80145	6.54332	1.06248	6.15853	7.34257e-10	1.13656e-09	Anther v. Immature Cob	Anther
Zm00001d000160	8.01267	6.54953	1.06067	6.17491	6.62024e-10	1.02783e-09	Anther v. Immature Cob	Anther
Zm00001d011450	25.7973	6.55424	0.744521	8.80329	1.32858e-18	3.12215e-18	Anther v. Immature Cob	Anther
Zm00001d035640	5.84152	6.55463	1.20471	5.44081	5.30382e-08	8.65008e-08	Anther v. Meiotic Tassel	Anther
Zm00001d045013	30.5021	6.56204	1.31492	4.99045	6.02394e-07	8.89822e-07	Anther v. Meiotic Tassel	Anther
Zm00001d041752	6.11234	6.57104	1.18941	5.52464	3.30153e-08	5.43596e-08	Anther v. Meiotic Tassel	Anther
Zm00001d033507	48.7884	6.58675	0.540402	12.1886	3.57486e-34	1.28347e-33	Anther v. Meiotic Tassel	Anther
Zm00001d014083	258.923	6.59359	0.854947	7.71228	1.2359e-14	2.4021e-14	Anther v. Meiotic Tassel	Anther
Zm00001d021139	54.4472	6.61791	0.732505	9.03463	1.64556e-19	8.02597e-19	Anther v. Meiotic Tassel	Anther
Zm00001d035992	32.7827	6.62691	0.843384	7.85752	3.91805e-15	1.26602e-14	Anther v. Immature Cob	Anther
Zm00001d035640	5.84152	6.64723	1.20471	5.51768	3.43504e-08	5.63782e-08	Anther v. Meiotic Tassel	Anther
Zm00001d016846	13.2359	6.66751	1.1962	5.57392	2.49067e-08	4.16723e-08	Anther v. Meiotic Tassel	Anther
Zm00001d048994	47.8528	6.66918	0.597198	11.1675	5.88382e-29	1.82152e-28	Anther v. Immature Tassel	Anther
Zm00001d038509	26.2519	6.68076	1.01585	6.57651	4.81621e-11	1.03319e-10	Anther v. Meiotic Tassel	Anther
Zm00001d008272	8.76424	6.69444	1.07152	6.24763	4.16721e-10	6.56843e-10	Anther v. Meiotic Tassel	Anther
Zm00001d031600	6.50783	6.72681	1.18281	5.68713	1.29188e-08	2.21894e-08	Anther v. Meiotic Tassel	Anther
Zm00001d018780	21.5805	6.7327	1.05365	6.38985	1.66044e-10	3.36647e-10	Anther v. Meiotic Tassel	Anther
Zm00001d027590	48.6784	6.77175	0.568358	11.9146	9.93681e-33	3.4022e-32	Anther v. Meiotic Tassel	Anther
Zm00001d044293	157.542	6.77204	0.368249	18.3898	1.58454e-75	1.24122e-74	Anther v. Immature Cob	Anther
Zm00001d051843	6.83772	6.79901	1.1855	5.73515	9.7429e-09	1.69029e-08	Anther v. Immature Tassel	Anther
Zm00001d050149	6.76724	6.80335	1.19159	5.70947	1.13331e-08	1.9596e-08	Anther v. Meiotic Tassel	Anther
Zm00001d017516	112.68	6.80655	0.720662	9.44485	3.55901e-21	1.9785e-20	Anther v. Meiotic Tassel	Anther
Zm00001d037738	13.5228	6.81049	1.20316	5.6605	1.50935e-08	2.55848e-08	Anther v. Immature Tassel	Anther
Zm00001d031600	6.50783	6.81942	1.18281	5.76543	8.14514e-09	1.4131e-08	Anther v. Meiotic Tassel	Anther
Zm00001d052422	50.0559	6.8258	0.62034	11.0033	3.68303e-28	1.1267e-27	Anther v. Meiotic Tassel	Anther
Zm00001d052784	7.05852	6.8438	1.2076	5.66728	1.45084e-08	2.46738e-08	Anther v. Meiotic Tassel	Anther
Zm00001d026135	15.9743	6.8651	0.942616	7.28303	3.26396e-13	5.92094e-13	Anther v. Meiotic Tassel	Anther
Zm00001d044230	15.4749	6.87441	1.1849	5.80168	6.5654e-09	1.14673e-08	Anther v. Meiotic Tassel	Anther
Zm00001d033507	48.7884	6.87722	0.739163	9.30407	1.35167e-20	6.98813e-20	Anther v. Meiotic Tassel	Anther
Zm00001d050149	6.76724	6.89596	1.19159	5.78718	7.15773e-09	1.24598e-08	Anther v. Meiotic Tassel	Anther
Zm00001d041198	8.70727	6.90701	1.34789	5.1243	2.9865e-07	4.48843e-07	Anther v. Immature Cob	Anther
Zm00001d008803	7.54591	6.92467	1.19398	5.79967	6.64474e-09	1.17215e-08	Anther v. Meiotic Tassel	Anther
Zm00001d052784	7.05852	6.9364	1.2076	5.74396	9.24863e-09	1.59385e-08	Anther v. Meiotic Tassel	Anther
Zm00001d011450	25.7973	6.94042	1.03693	6.69325	2.18265e-11	4.84305e-11	Anther v. Immature Cob	Anther
Zm00001d041844	41.2863	6.96087	0.649594	10.7157	8.58843e-27	2.49451e-26	Anther v. Immature Cob	Anther
Zm00001d046540	26.0484	6.97293	0.821039	8.49282	2.01689e-17	4.57337e-17	Anther v. Immature Tassel	Anther
Zm00001d041198	8.70727	6.99962	1.34789	5.193	2.06933e-07	3.18405e-07	Anther v. Immature Cob	Anther
Zm00001d036772	7.91573	7.00105	1.1851	5.90755	3.47235e-09	6.25506e-09	Anther v. Meiotic Tassel	Anther
Zm00001d051388	143.983	7.01585	1.06397	6.59404	4.28021e-11	9.25887e-11	Anther v. Meiotic Tassel	Anther
Zm00001d008803	7.54591	7.01728	1.19398	5.87723	4.17202e-09	7.36155e-09	Anther v. Meiotic Tassel	Anther
Zm00001d004679	18.5678	7.01896	0.93614	7.49777	6.49105e-14	1.22032e-13	Anther v. Immature Cob	Anther
Zm00001d018915	68.1355	7.03628	0.947734	7.42431	1.13368e-13	3.03685e-13	Anther v. Immature Cob	Anther
Zm00001d019042	11.1571	7.04711	1.06007	6.64778	2.97541e-11	4.97827e-11	Anther v. Meiotic Tassel	Anther
Zm00001d016001	77.8102	7.05227	0.517714	13.6219	2.96564e-42	1.29935e-41	Anther v. Immature Tassel	Anther
Zm00001d034741	8.02922	7.06025	1.18523	5.95688	2.57106e-09	4.69696e-09	Anther v. Immature Cob	Anther
Zm00001d010623	8.76061	7.06991	1.18315	5.97547	2.29425e-09	4.26664e-09	Anther v. Meiotic Tassel	Anther
Zm00001d036772	7.91573	7.09365	1.1851	5.98569	2.15475e-09	3.89513e-09	Anther v. Meiotic Tassel	Anther
Zm00001d010422	103.967	7.09552	1.17739	6.02646	1.67585e-09	3.07238e-09	Anther v. Meiotic Tassel	Anther
Zm00001d018915	68.1355	7.10664	0.911166	7.7995	6.21519e-15	1.25518e-14	Anther v. Immature Cob	Anther
Zm00001d012382	44.8568	7.12425	0.655545	10.8677	1.64337e-27	4.88287e-27	Anther v. Meiotic Tassel	Anther
Zm00001d004230	8.81667	7.13072	1.18508	6.01707	1.77601e-09	3.3268e-09	Anther v. Meiotic Tassel	Anther
Zm00001d045765	104.187	7.13865	1.05186	6.78672	1.14712e-11	1.99684e-11	Anther v. Meiotic Tassel	Anther
Zm00001d015414	7.80145	7.14032	1.18313	6.0351	1.58862e-09	2.935e-09	Anther v. Immature Cob	Anther
Zm00001d000160	8.01267	7.14822	1.18181	6.04854	1.46167e-09	2.72809e-09	Anther v. Immature Cob	Anther
Zm00001d034741	8.02922	7.15285	1.18523	6.03501	1.58956e-09	2.935e-09	Anther v. Immature Cob	Anther
Zm00001d010623	8.76061	7.16251	1.18315	6.05374	1.4152e-09	2.65094e-09	Anther v. Meiotic Tassel	Anther
Zm00001d004602	8.58014	7.17149	1.18397	6.05717	1.38542e-09	2.63331e-09	Anther v. Meiotic Tassel	Anther
Zm00001d011774	20.7591	7.17509	1.20239	5.96737	2.41113e-09	4.43614e-09	Anther v. Meiotic Tassel	Anther
Zm00001d012676	8.38025	7.17748	1.1822	6.07129	1.26887e-09	2.42068e-09	Anther v. Immature Cob	Anther
Zm00001d008272	8.76424	7.20467	1.1918	6.04521	1.49211e-09	2.82572e-09	Anther v. Meiotic Tassel	Anther
Zm00001d037643	67.7525	7.23847	0.553269	13.0831	4.11308e-39	1.63574e-38	Anther v. Meiotic Tassel	Anther
Zm00001d004602	8.58014	7.26409	1.18397	6.13538	8.49559e-10	1.62675e-09	Anther v. Meiotic Tassel	Anther
Zm00001d037738	13.5228	7.26917	1.08577	6.69494	2.15761e-11	3.65732e-11	Anther v. Immature Tassel	Anther
Zm00001d012676	8.38025	7.27008	1.1822	6.14962	7.76679e-10	1.49829e-09	Anther v. Immature Cob	Anther
Zm00001d041198	8.70727	7.27671	1.34789	5.39857	6.71731e-08	9.6468e-08	Anther v. Immature Cob	Anther
Zm00001d009110	20.7687	7.29099	0.939787	7.75813	8.61899e-15	1.72047e-14	Anther v. Meiotic Tassel	Anther
Zm00001d008272	8.76424	7.29728	1.1918	6.12292	9.18782e-10	1.7528e-09	Anther v. Meiotic Tassel	Anther
Zm00001d035992	32.7827	7.31667	0.82375	8.88214	6.55832e-19	1.56251e-18	Anther v. Immature Cob	Anther
Zm00001d045056	81.4558	7.3243	0.714822	10.2463	1.22921e-24	7.22163e-24	Anther v. Immature Tassel	Anther
Zm00001d008991	21.8906	7.36155	0.950016	7.74887	9.27144e-15	1.83653e-14	Anther v. Meiotic Tassel	Anther
Zm00001d041309	10.296	7.39185	1.1901	6.2111	5.26145e-10	1.03823e-09	Anther v. Meiotic Tassel	Anther
Zm00001d026638	35.6474	7.39633	1.02622	7.20732	5.70635e-13	1.43213e-12	Anther v. Immature Tassel	Anther
Zm00001d025022	9.73927	7.41204	1.19204	6.21796	5.0365e-10	9.97652e-10	Anther v. Immature Cob	Anther
Zm00001d036984	24.9921	7.42245	0.940755	7.88989	3.02457e-15	6.2548e-15	Anther v. Immature Tassel	Anther
Zm00001d018078	14.5872	7.42428	1.06781	6.95278	3.58151e-12	6.2981e-12	Anther v. Meiotic Tassel	Anther
Zm00001d034741	8.02922	7.42994	1.18523	6.26879	3.63853e-10	5.80593e-10	Anther v. Immature Cob	Anther
Zm00001d007181	26.4606	7.44041	1.18419	6.28315	3.31786e-10	6.67446e-10	Anther v. Meiotic Tassel	Anther
Zm00001d045056	81.4558	7.46112	0.641785	11.6256	3.05535e-31	9.9347e-31	Anther v. Immature Tassel	Anther
Zm00001d041309	10.296	7.48445	1.1901	6.28891	3.19696e-10	6.35704e-10	Anther v. Meiotic Tassel	Anther
Zm00001d032737	95.0987	7.4917	0.556143	13.4708	2.3228e-41	9.76332e-41	Anther v. Meiotic Tassel	Anther
Zm00001d025022	9.73927	7.50464	1.19204	6.29565	3.06117e-10	6.11052e-10	Anther v. Immature Cob	Anther
Zm00001d000304	242.686	7.51242	1.06601	7.04726	1.82478e-12	3.24196e-12	Anther v. Meiotic Tassel	Anther
Zm00001d037782	15.5061	7.54128	1.06184	7.10206	1.2291e-12	2.19878e-12	Anther v. Meiotic Tassel	Anther
Zm00001d012676	8.38025	7.54717	1.1822	6.38401	1.72512e-10	2.79589e-10	Anther v. Immature Cob	Anther
Zm00001d019042	11.1571	7.55164	1.18106	6.39396	1.61647e-10	3.30322e-10	Anther v. Meiotic Tassel	Anther
Zm00001d031426	8.82545	7.57257	1.20186	6.30072	2.9627e-10	4.75688e-10	Anther v. Immature Tassel	Anther
Zm00001d031263	11.1954	7.5792	1.18476	6.39724	1.58214e-10	3.25368e-10	Anther v. Immature Cob	Anther
Zm00001d015096	26.9824	7.61109	0.941965	8.08002	6.47579e-16	1.37212e-15	Anther v. Immature Tassel	Anther
Zm00001d019042	11.1571	7.64424	1.18106	6.47236	9.64808e-11	1.97939e-10	Anther v. Meiotic Tassel	Anther
Zm00001d011277	11.7425	7.65336	1.18161	6.47707	9.35227e-11	1.9655e-10	Anther v. Meiotic Tassel	Anther
Zm00001d031263	11.1954	7.67181	1.18476	6.4754	9.45616e-11	1.94928e-10	Anther v. Immature Cob	Anther
Zm00001d016846	13.2359	7.72191	1.1962	6.45538	1.07946e-10	2.20585e-10	Anther v. Meiotic Tassel	Anther
Zm00001d011277	11.7425	7.74596	1.18161	6.55544	5.54787e-11	1.18523e-10	Anther v. Meiotic Tassel	Anther
Zm00001d033991	15.0032	7.75257	1.26038	6.15096	7.70153e-10	1.49127e-09	Anther v. Meiotic Tassel	Anther
Zm00001d009741	57.046	7.77867	0.733306	10.6077	2.74506e-26	7.88443e-26	Anther v. Meiotic Tassel	Anther
Zm00001d025022	9.73927	7.78173	1.19204	6.5281	6.6609e-11	1.10022e-10	Anther v. Immature Cob	Anther
Zm00001d052551	13.1068	7.8134	1.20919	6.46167	1.03553e-10	2.1675e-10	Anther v. Immature Cob	Anther
Zm00001d014819	27.3332	7.86948	1.1904	6.61076	3.82362e-11	8.37633e-11	Anther v. Meiotic Tassel	Anther
Zm00001d006447	48.6044	7.86952	1.02583	7.67135	1.70193e-14	5.24478e-14	Anther v. Immature Cob	Anther
Zm00001d009775	49.3819	7.88391	0.826541	9.53843	1.4501e-21	3.72987e-21	Anther v. Meiotic Tassel	Anther
Zm00001d034747	26.9151	7.89065	1.19179	6.62083	3.57185e-11	7.85808e-11	Anther v. Immature Cob	Anther
Zm00001d052551	13.1068	7.906	1.20919	6.53825	6.22412e-11	1.3188e-10	Anther v. Immature Cob	Anther
Zm00001d029235	14.7922	7.92849	1.72031	4.60875	4.05103e-06	5.73803e-06	Anther v. Meiotic Tassel	Anther
Zm00001d018078	14.5872	7.93318	1.18839	6.67556	2.46296e-11	5.58487e-11	Anther v. Meiotic Tassel	Anther
Zm00001d031263	11.1954	7.9489	1.18476	6.70928	1.95589e-11	3.33728e-11	Anther v. Immature Cob	Anther
Zm00001d012521	12.5021	7.95874	1.18613	6.70982	1.94866e-11	3.33595e-11	Anther v. Immature Tassel	Anther
Zm00001d045056	81.4558	7.97759	0.885343	9.01074	2.04679e-19	9.79808e-19	Anther v. Immature Tassel	Anther
Zm00001d029235	14.7922	8.02109	1.72031	4.66258	3.12274e-06	4.52229e-06	Anther v. Meiotic Tassel	Anther
Zm00001d018078	14.5872	8.02579	1.18839	6.75348	1.4434e-11	3.25868e-11	Anther v. Meiotic Tassel	Anther
Zm00001d012600	111.479	8.03699	0.778418	10.3248	5.44464e-25	3.31162e-24	Anther v. Meiotic Tassel	Anther
Zm00001d037782	15.5061	8.0457	1.18257	6.80355	1.02073e-11	2.43189e-11	Anther v. Meiotic Tassel	Anther
Zm00001d026135	15.9743	8.05131	1.18416	6.79918	1.05214e-11	2.47253e-11	Anther v. Meiotic Tassel	Anther
Zm00001d031509	15.6194	8.05841	1.19016	6.77084	1.2804e-11	2.99532e-11	Anther v. Immature Cob	Anther
Zm00001d009741	57.046	8.06672	1.02027	7.90644	2.64849e-15	8.72147e-15	Anther v. Meiotic Tassel	Anther
Zm00001d017996	51.632	8.08932	0.840266	9.6271	6.14379e-22	1.58817e-21	Anther v. Meiotic Tassel	Anther
Zm00001d037782	15.5061	8.13831	1.18257	6.88185	5.9078e-12	1.37583e-11	Anther v. Meiotic Tassel	Anther
Zm00001d026135	15.9743	8.14391	1.18416	6.87739	6.0961e-12	1.41331e-11	Anther v. Meiotic Tassel	Anther
Zm00001d031509	15.6194	8.15101	1.19016	6.84865	7.4553e-12	1.71306e-11	Anther v. Immature Cob	Anther
Zm00001d035992	32.7827	8.17218	1.18659	6.88712	5.69318e-12	1.34284e-11	Anther v. Immature Cob	Anther
Zm00001d026638	35.6474	8.18177	1.18353	6.91303	4.74413e-12	1.15694e-11	Anther v. Immature Tassel	Anther
Zm00001d052551	13.1068	8.18309	1.20919	6.76741	1.3111e-11	2.27463e-11	Anther v. Immature Cob	Anther
Zm00001d008265	32.6287	8.20711	1.25002	6.56558	5.18302e-11	1.11188e-10	Anther v. Meiotic Tassel	Anther
Zm00001d010548	27.7041	8.23325	1.06203	7.75238	9.01858e-15	1.79331e-14	Anther v. Immature Cob	Anther
Zm00001d042378	26.1793	8.2552	1.06656	7.74001	9.94101e-15	1.95418e-14	Anther v. Immature Tassel	Anther
Zm00001d031286	19.5946	8.26066	1.20082	6.87917	6.02014e-12	1.46123e-11	Anther v. Meiotic Tassel	Anther
Zm00001d040398	89.605	8.27412	0.9581	8.63597	5.82336e-18	1.35008e-17	Anther v. Immature Cob	Anther
Zm00001d045122	138.944	8.27981	0.556669	14.8738	4.87328e-50	2.73857e-49	Anther v. Meiotic Tassel	Anther
Zm00001d004679	18.5678	8.30174	1.18014	7.03452	1.9995e-12	4.83057e-12	Anther v. Immature Cob	Anther
Zm00001d034747	26.9151	8.34209	1.0715	7.78542	6.94825e-15	1.39776e-14	Anther v. Immature Cob	Anther
Zm00001d031286	19.5946	8.35327	1.20082	6.95629	3.49352e-12	8.2851e-12	Anther v. Meiotic Tassel	Anther
Zm00001d016686	63.7411	8.37659	0.84802	9.87782	5.19511e-23	1.38447e-22	Anther v. Meiotic Tassel	Anther
Zm00001d025287	152.381	8.38539	0.622749	13.4651	2.50868e-41	1.04596e-40	Anther v. Meiotic Tassel	Anther
Zm00001d017246	19.7744	8.4039	1.18657	7.08253	1.41545e-12	3.60485e-12	Anther v. Immature Cob	Anther
Zm00001d044850	21.4011	8.42571	1.53766	5.47957	4.26373e-08	7.08795e-08	Anther v. Meiotic Tassel	Anther
Zm00001d008346	46.0081	8.42754	0.94927	8.87791	6.8127e-19	1.61567e-18	Anther v. Meiotic Tassel	Anther
Zm00001d031509	15.6194	8.4281	1.19016	7.08146	1.42641e-12	2.54295e-12	Anther v. Immature Cob	Anther
Zm00001d038992	20.3111	8.45045	1.1848	7.13239	9.86404e-13	2.53717e-12	Anther v. Immature Cob	Anther
Zm00001d018780	21.5805	8.47603	1.20593	7.0286	2.0861e-12	5.23549e-12	Anther v. Meiotic Tassel	Anther
Zm00001d009110	20.7687	8.47818	1.1823	7.17094	7.44854e-13	1.93512e-12	Anther v. Meiotic Tassel	Anther
Zm00001d003877	233.414	8.48083	1.13184	7.49298	6.73287e-14	2.00051e-13	Anther v. Meiotic Tassel	Anther
Zm00001d014648	21.7385	8.48729	1.69911	4.99514	5.87928e-07	8.70942e-07	Anther v. Meiotic Tassel	Anther
Zm00001d017246	19.7744	8.4965	1.18657	7.16057	8.03392e-13	1.98734e-12	Anther v. Immature Cob	Anther
Zm00001d044850	21.4011	8.51832	1.53766	5.53979	3.02837e-08	5.0343e-08	Anther v. Meiotic Tassel	Anther
Zm00001d038992	20.3111	8.54305	1.1848	7.21055	5.5726e-13	1.40538e-12	Anther v. Immature Cob	Anther
Zm00001d008991	21.8906	8.55532	1.19032	7.18741	6.60293e-13	1.7241e-12	Anther v. Meiotic Tassel	Anther
Zm00001d009110	20.7687	8.57078	1.1823	7.24926	4.19042e-13	1.0725e-12	Anther v. Meiotic Tassel	Anther
Zm00001d031340	24.1038	8.5733	1.39452	6.14786	7.85334e-10	1.50936e-09	Anther v. Meiotic Tassel	Anther
Zm00001d014648	21.7385	8.5799	1.69911	5.04964	4.42638e-07	6.71096e-07	Anther v. Meiotic Tassel	Anther
Zm00001d042014	23.1763	8.59345	1.18679	7.24094	4.45598e-13	1.18141e-12	Anther v. Meiotic Tassel	Anther
Zm00001d051835	22.8057	8.59376	1.18063	7.27895	3.36424e-13	9.15427e-13	Anther v. Immature Tassel	Anther
Zm00001d026638	35.6474	8.63661	1.06253	8.12837	4.35097e-16	9.29525e-16	Anther v. Immature Tassel	Anther
Zm00001d008991	21.8906	8.64793	1.19032	7.26521	3.72451e-13	9.57996e-13	Anther v. Meiotic Tassel	Anther
Zm00001d004909	24.0433	8.66728	1.70045	5.09706	3.4496e-07	5.1694e-07	Anther v. Immature Cob	Anther
Zm00001d026166	25.1804	8.67104	1.64647	5.26643	1.39103e-07	2.17269e-07	Anther v. Meiotic Tassel	Anther
Zm00001d046540	26.0484	8.68389	1.18318	7.33947	2.1444e-13	5.8659e-13	Anther v. Immature Tassel	Anther
Zm00001d042014	23.1763	8.68605	1.18679	7.31897	2.4989e-13	6.52491e-13	Anther v. Meiotic Tassel	Anther
Zm00001d014697	24.2932	8.69315	1.18416	7.34122	2.11655e-13	5.8205e-13	Anther v. Immature Cob	Anther
Zm00001d053876	26.2989	8.72883	1.40707	6.20355	5.52016e-10	1.08514e-09	Anther v. Meiotic Tassel	Anther
Zm00001d052422	50.0559	8.74969	1.20491	7.26169	3.82295e-13	1.02407e-12	Anther v. Meiotic Tassel	Anther
Zm00001d004909	24.0433	8.75988	1.70045	5.15152	2.58379e-07	3.96385e-07	Anther v. Immature Cob	Anther
Zm00001d026166	25.1804	8.76364	1.64647	5.32267	1.02253e-07	1.63163e-07	Anther v. Meiotic Tassel	Anther
Zm00001d042378	26.1793	8.76368	1.18724	7.38154	1.56472e-13	4.44484e-13	Anther v. Immature Tassel	Anther
Zm00001d017246	19.7744	8.77359	1.18657	7.3941	1.42371e-13	2.61942e-13	Anther v. Immature Cob	Anther
Zm00001d014697	24.2932	8.78575	1.18416	7.41942	1.17632e-13	3.13482e-13	Anther v. Immature Cob	Anther
Zm00001d015096	26.9824	8.79748	1.18371	7.4321	1.06882e-13	3.08705e-13	Anther v. Immature Tassel	Anther
Zm00001d038992	20.3111	8.82014	1.1848	7.44442	9.73693e-14	1.81733e-13	Anther v. Immature Cob	Anther
Zm00001d037087	27.6811	8.8507	1.18508	7.46844	8.11533e-14	2.37041e-13	Anther v. Meiotic Tassel	Anther
Zm00001d019377	28.5796	8.85958	1.18579	7.47147	7.93007e-14	2.32946e-13	Anther v. Immature Cob	Anther
Zm00001d039623	27.5408	8.87642	1.18166	7.51182	5.83089e-14	1.74253e-13	Anther v. Immature Cob	Anther
Zm00001d014819	27.3332	8.92388	1.1904	7.4965	6.55421e-14	1.82179e-13	Anther v. Meiotic Tassel	Anther
Zm00001d017996	51.632	8.93579	1.19503	7.47745	7.57755e-14	2.0728e-13	Anther v. Meiotic Tassel	Anther
Zm00001d045765	104.187	8.94192	1.35715	6.58874	4.4358e-11	9.6764e-11	Anther v. Meiotic Tassel	Anther
Zm00001d037087	27.6811	8.94331	1.18508	7.54658	4.46844e-14	1.27634e-13	Anther v. Meiotic Tassel	Anther
Zm00001d034747	26.9151	8.94505	1.19179	7.50555	6.11719e-14	1.7188e-13	Anther v. Immature Cob	Anther
Zm00001d019377	28.5796	8.95218	1.18579	7.54957	4.36696e-14	1.25429e-13	Anther v. Immature Cob	Anther
Zm00001d051835	22.8057	8.96346	1.18063	7.59208	3.14798e-14	6.00556e-14	Anther v. Immature Tassel	Anther
Zm00001d039623	27.5408	8.96903	1.18166	7.59019	3.19431e-14	9.33028e-14	Anther v. Immature Cob	Anther
Zm00001d009741	57.046	9.01986	1.18409	7.61757	2.58491e-14	7.72485e-14	Anther v. Meiotic Tassel	Anther
Zm00001d033011	60.1128	9.02056	1.18862	7.58912	3.22081e-14	9.73778e-14	Anther v. Immature Cob	Anther
Zm00001d004909	24.0433	9.03697	1.70045	5.31447	1.06965e-07	1.51509e-07	Anther v. Immature Cob	Anther
Zm00001d044173	33.9232	9.05819	1.18081	7.67117	1.7043e-14	5.24478e-14	Anther v. Meiotic Tassel	Anther
Zm00001d014697	24.2932	9.06285	1.18416	7.65342	1.957e-14	3.7894e-14	Anther v. Immature Cob	Anther
Zm00001d008265	32.6287	9.0763	1.25002	7.26092	3.84457e-13	1.02456e-12	Anther v. Meiotic Tassel	Anther
Zm00001d033011	60.1128	9.11316	1.18862	7.66703	1.76023e-14	5.32188e-14	Anther v. Immature Cob	Anther
Zm00001d044173	33.9232	9.1508	1.18081	7.7496	9.21841e-15	2.82007e-14	Anther v. Meiotic Tassel	Anther
Zm00001d052022	357.71	9.17387	0.795045	11.5388	8.40878e-31	2.68354e-30	Anther v. Meiotic Tassel	Anther
Zm00001d003877	233.414	9.17564	1.20778	7.59708	3.02885e-14	8.89724e-14	Anther v. Meiotic Tassel	Anther
Zm00001d038490	38.7341	9.20084	1.18239	7.78153	7.16506e-15	2.25874e-14	Anther v. Meiotic Tassel	Anther
Zm00001d005464	49.3027	9.20646	1.09702	8.39224	4.76983e-17	1.05837e-16	Anther v. Meiotic Tassel	Anther
Zm00001d037643	67.7525	9.2095	1.18136	7.79564	6.40819e-15	2.03254e-14	Anther v. Meiotic Tassel	Anther
Zm00001d019377	28.5796	9.22927	1.18579	7.78325	7.06863e-15	1.41647e-14	Anther v. Immature Cob	Anther
Zm00001d039623	27.5408	9.24612	1.18166	7.82468	5.08928e-15	1.03589e-14	Anther v. Immature Cob	Anther
Zm00001d018279	66.8573	9.25818	1.23396	7.50281	6.24635e-14	1.7456e-13	Anther v. Meiotic Tassel	Anther
Zm00001d038490	38.7341	9.29345	1.18239	7.85985	3.84586e-15	1.2021e-14	Anther v. Meiotic Tassel	Anther
Zm00001d054086	39.8888	9.37959	1.29032	7.2692	3.61616e-13	9.78824e-13	Anther v. Meiotic Tassel	Anther
Zm00001d028019	39.3404	9.38961	1.18146	7.94747	1.90353e-15	6.43217e-15	Anther v. Immature Cob	Anther
Zm00001d032387	44.8883	9.4488	1.19177	7.92837	2.22046e-15	7.40632e-15	Anther v. Meiotic Tassel	Anther
Zm00001d054086	39.8888	9.47219	1.29032	7.34097	2.1205e-13	5.56496e-13	Anther v. Meiotic Tassel	Anther
Zm00001d033011	60.1128	9.47327	1.06805	8.86968	7.33591e-19	1.73181e-18	Anther v. Immature Cob	Anther
Zm00001d000304	242.686	9.48079	1.28014	7.40605	1.30113e-13	3.73715e-13	Anther v. Meiotic Tassel	Anther
Zm00001d028019	39.3404	9.48221	1.18146	8.02586	1.00821e-15	3.32002e-15	Anther v. Immature Cob	Anther
Zm00001d044585	76.9011	9.48398	1.18128	8.02858	9.86066e-16	3.26792e-15	Anther v. Immature Tassel	Anther
Zm00001d032387	44.8883	9.5414	1.19177	8.00607	1.18432e-15	3.85091e-15	Anther v. Meiotic Tassel	Anther
Zm00001d012382	44.8568	9.56293	1.18228	8.08855	6.03774e-16	2.16436e-15	Anther v. Meiotic Tassel	Anther
Zm00001d009775	49.3819	9.59187	1.18595	8.0879	6.07025e-16	2.16436e-15	Anther v. Meiotic Tassel	Anther
Zm00001d019291	106.554	9.60285	0.968323	9.91699	3.51186e-23	9.45641e-23	Anther v. Meiotic Tassel	Anther
Zm00001d008346	46.0081	9.61129	1.1885	8.08692	6.11909e-16	2.16683e-15	Anther v. Meiotic Tassel	Anther
Zm00001d052285	49.9253	9.63338	1.19996	8.02807	9.90138e-16	3.41268e-15	Anther v. Meiotic Tassel	Anther
Zm00001d032737	95.0987	9.65468	1.19507	8.07878	6.54157e-16	2.30067e-15	Anther v. Meiotic Tassel	Anther
Zm00001d012382	44.8568	9.65554	1.18228	8.16688	3.16466e-16	1.1362e-15	Anther v. Meiotic Tassel	Anther
Zm00001d009775	49.3819	9.68447	1.18595	8.16598	3.18826e-16	1.13678e-15	Anther v. Meiotic Tassel	Anther
Zm00001d027590	48.6784	9.68583	1.18581	8.16809	3.13299e-16	1.14876e-15	Anther v. Meiotic Tassel	Anther
Zm00001d008346	46.0081	9.7039	1.1885	8.16484	3.21862e-16	1.13974e-15	Anther v. Meiotic Tassel	Anther
Zm00001d052285	49.9253	9.72598	1.19996	8.10525	5.26381e-16	1.82644e-15	Anther v. Meiotic Tassel	Anther
Zm00001d005464	49.3027	9.72653	1.21533	8.00319	1.21234e-15	4.15084e-15	Anther v. Meiotic Tassel	Anther
Zm00001d028019	39.3404	9.7593	1.18146	8.26039	1.45199e-16	3.18084e-16	Anther v. Immature Cob	Anther
Zm00001d027590	48.6784	9.77844	1.18581	8.24619	1.63528e-16	6.12636e-16	Anther v. Meiotic Tassel	Anther
Zm00001d006447	48.6044	9.7837	1.18863	8.23104	1.85592e-16	6.80503e-16	Anther v. Immature Cob	Anther
Zm00001d033507	48.7884	9.78899	1.18822	8.23837	1.74577e-16	6.49328e-16	Anther v. Meiotic Tassel	Anther
Zm00001d052422	50.0559	9.80409	1.20491	8.13677	4.05963e-16	1.42777e-15	Anther v. Meiotic Tassel	Anther
Zm00001d017996	51.632	9.80498	1.19503	8.20479	2.30988e-16	8.65367e-16	Anther v. Meiotic Tassel	Anther
Zm00001d045765	104.187	9.81299	1.49719	6.55427	5.59131e-11	1.19451e-10	Anther v. Meiotic Tassel	Anther
Zm00001d005464	49.3027	9.81914	1.21533	8.07939	6.50917e-16	2.22864e-15	Anther v. Meiotic Tassel	Anther
Zm00001d012600	111.479	9.82915	1.21447	8.09337	5.8038e-16	2.0983e-15	Anther v. Meiotic Tassel	Anther
Zm00001d037370	130.661	9.89546	0.970535	10.1959	2.06855e-24	5.68851e-24	Anther v. Meiotic Tassel	Anther
Zm00001d005465	142.15	10.0014	1.09126	9.16502	4.954e-20	1.24331e-19	Anther v. Meiotic Tassel	Anther
Zm00001d006447	48.6044	10.0608	1.18863	8.46416	2.58007e-17	5.82488e-17	Anther v. Immature Cob	Anther
Zm00001d016686	63.7411	10.0921	1.1996	8.41286	4.00142e-17	1.56722e-16	Anther v. Meiotic Tassel	Anther
Zm00001d018279	66.8573	10.1274	1.23396	8.2072	2.26402e-16	8.62508e-16	Anther v. Meiotic Tassel	Anther
Zm00001d016686	63.7411	10.1847	1.1996	8.49005	2.06543e-17	8.27772e-17	Anther v. Meiotic Tassel	Anther
Zm00001d032100	56.0344	10.209	1.18343	8.62666	6.31672e-18	1.45792e-17	Anther v. Immature Cob	Anther
Zm00001d003139	69.2749	10.2157	1.18326	8.6335	5.95048e-18	2.48097e-17	Anther v. Immature Cob	Anther
Zm00001d025588	229.529	10.2186	1.02198	9.99885	1.54182e-23	4.19051e-23	Anther v. Meiotic Tassel	Anther
Zm00001d006399	71.5596	10.2277	1.2947	7.89972	2.79531e-15	9.14669e-15	Anther v. Immature Cob	Anther
Zm00001d045122	138.944	10.2444	1.18219	8.6656	4.49133e-18	1.93502e-17	Anther v. Meiotic Tassel	Anther
Zm00001d037370	130.661	10.2554	1.20921	8.48106	2.23147e-17	8.8744e-17	Anther v. Meiotic Tassel	Anther
Zm00001d037643	67.7525	10.2639	1.18136	8.68817	3.68329e-18	1.5357e-17	Anther v. Meiotic Tassel	Anther
Zm00001d012799	71.9841	10.2724	1.18964	8.63494	5.87576e-18	2.46973e-17	Anther v. Immature Cob	Anther
Zm00001d014083	258.923	10.2887	1.30558	7.88056	3.25903e-15	1.0597e-14	Anther v. Meiotic Tassel	Anther
Zm00001d003139	69.2749	10.3083	1.18326	8.71176	2.99199e-18	1.26792e-17	Anther v. Immature Cob	Anther
Zm00001d006399	71.5596	10.3203	1.2947	7.97124	1.57083e-15	5.04423e-15	Anther v. Immature Cob	Anther
Zm00001d014083	258.923	10.3349	1.30421	7.92427	2.29482e-15	7.32361e-15	Anther v. Meiotic Tassel	Anther
Zm00001d037831	77.2819	10.3457	1.82299	5.67514	1.38572e-08	2.36441e-08	Anther v. Meiotic Tassel	Anther
Zm00001d044585	76.9011	10.3532	1.18128	8.76439	1.87795e-18	8.22799e-18	Anther v. Immature Tassel	Anther
Zm00001d012799	71.9841	10.365	1.18964	8.71278	2.96504e-18	1.26688e-17	Anther v. Immature Cob	Anther
Zm00001d037831	77.2819	10.4383	1.82299	5.72594	1.02861e-08	1.76676e-08	Anther v. Meiotic Tassel	Anther
Zm00001d003139	69.2749	10.5854	1.18326	8.94593	3.68819e-19	8.84614e-19	Anther v. Immature Cob	Anther
Zm00001d006399	71.5596	10.5974	1.2947	8.18526	2.71704e-16	5.90215e-16	Anther v. Immature Cob	Anther
Zm00001d012799	71.9841	10.6421	1.18964	8.9457	3.69587e-19	8.84614e-19	Anther v. Immature Cob	Anther
Zm00001d032737	95.0987	10.7091	1.19507	8.96108	3.21519e-19	1.42073e-18	Anther v. Meiotic Tassel	Anther
Zm00001d010422	103.967	10.7215	1.57675	6.79979	1.04771e-11	2.47253e-11	Anther v. Meiotic Tassel	Anther
Zm00001d044585	76.9011	10.7229	1.18128	9.07735	1.11251e-19	2.77859e-19	Anther v. Immature Tassel	Anther
Zm00001d019291	106.554	10.8296	1.20736	8.96969	2.97353e-19	1.39756e-18	Anther v. Meiotic Tassel	Anther
Zm00001d019291	106.554	10.9222	1.20736	9.04639	1.47775e-19	6.58617e-19	Anther v. Meiotic Tassel	Anther
Zm00001d036158	177.481	11.0695	1.05978	10.4451	1.54267e-25	4.28795e-25	Anther v. Meiotic Tassel	Anther
Zm00001d037370	130.661	11.1246	1.20921	9.19987	3.58384e-20	1.81652e-19	Anther v. Meiotic Tassel	Anther
Zm00001d000304	242.686	11.142	1.54149	7.22806	4.8994e-13	1.24166e-12	Anther v. Meiotic Tassel	Anther
Zm00001d005465	142.15	11.2299	1.29799	8.65179	5.06992e-18	2.14848e-17	Anther v. Meiotic Tassel	Anther
Zm00001d045122	138.944	11.2988	1.18219	9.5575	1.20631e-21	6.11436e-21	Anther v. Meiotic Tassel	Anther
Zm00001d005465	142.15	11.3225	1.29799	8.72313	2.70612e-18	1.16589e-17	Anther v. Meiotic Tassel	Anther
Zm00001d025287	152.381	11.3583	1.21214	9.37045	7.22274e-21	3.88975e-20	Anther v. Meiotic Tassel	Anther
Zm00001d048413	162.152	11.4293	1.2444	9.18458	4.13154e-20	2.07379e-19	Anther v. Immature Cob	Anther
Zm00001d025287	152.381	11.4509	1.21214	9.44684	3.49208e-21	1.71943e-20	Anther v. Meiotic Tassel	Anther
Zm00001d048413	162.152	11.5219	1.2444	9.25899	2.06371e-20	9.78842e-20	Anther v. Immature Cob	Anther
Zm00001d036158	177.481	11.5755	1.181	9.80138	1.11062e-22	6.75519e-22	Anther v. Meiotic Tassel	Anther
Zm00001d052022	357.71	11.6076	1.32393	8.76759	1.82535e-18	8.06586e-18	Anther v. Meiotic Tassel	Anther
Zm00001d036158	177.481	11.6681	1.181	9.87979	5.09408e-23	2.83187e-22	Anther v. Meiotic Tassel	Anther
Zm00001d052022	357.71	11.7002	1.32393	8.83753	9.78543e-19	4.25132e-18	Anther v. Meiotic Tassel	Anther
Zm00001d048413	162.152	11.799	1.2444	9.48166	2.50263e-21	6.3737e-21	Anther v. Immature Cob	Anther
Zm00001d025588	229.529	11.9293	1.31112	9.09855	9.15416e-20	4.50733e-19	Anther v. Meiotic Tassel	Anther
Zm00001d025588	229.529	12.0219	1.31112	9.16919	4.76609e-20	2.21988e-19	Anther v. Meiotic Tassel	Anther
Zm00001d041198	8.70727	2.03179	0.7186	2.82742	0.00469243	0.00578995	Anther v. Immature Cob	Anther
Zm00001d007181	26.4606	2.14954	0.219051	9.81299	9.8991e-23	3.52954e-22	Anther v. Meiotic Tassel	Anther
Zm00001d045039	6.00444	2.53219	0.492596	5.14049	2.74021e-07	4.30604e-07	Anther v. Immature Cob	Anther
Zm00001d023581	8.96821	2.56863	0.429275	5.98366	2.18183e-09	4.00001e-09	Anther v. Immature Cob	Anther
Zm00001d049506	11.5167	2.63597	0.412581	6.38896	1.67013e-10	3.50999e-10	Anther v. Meiotic Tassel	Anther
Zm00001d023581	8.96821	2.72518	0.525382	5.18705	2.13658e-07	3.5466e-07	Anther v. Immature Cob	Anther
Zm00001d021139	54.4472	2.74266	0.23214	11.8147	3.27899e-32	1.90476e-31	Anther v. Meiotic Tassel	Anther
Zm00001d033878	24.8263	2.84536	0.268979	10.5784	3.75357e-26	1.54016e-25	Anther v. Immature Tassel	Anther
Zm00001d017006	8.63677	2.89269	0.434373	6.65946	2.74845e-11	5.59428e-11	Anther v. Immature Cob	Anther
Zm00001d031588	4.77964	3.02428	0.610517	4.95364	7.28377e-07	1.12075e-06	Anther v. Immature Tassel	Anther
Zm00001d010397	66.1147	3.06144	0.75371	4.06183	4.86891e-05	6.67699e-05	Anther v. Meiotic Tassel	Anther
Zm00001d031588	4.77964	3.1073	0.74115	4.19253	2.75856e-05	3.98372e-05	Anther v. Immature Tassel	Anther
Zm00001d010558	397.212	3.12108	0.267164	11.6823	1.57034e-31	8.92163e-31	Anther v. Immature Cob	Anther
Zm00001d039071	14.4815	3.16104	0.349735	9.03838	1.59011e-19	4.98235e-19	Anther v. Meiotic Tassel	Anther
Zm00001d009775	49.3819	3.17091	0.252499	12.5581	3.58697e-36	2.40839e-35	Anther v. Meiotic Tassel	Anther
Zm00001d039282	13.5335	3.22837	0.455595	7.08603	1.38009e-12	3.4469e-12	Anther v. Meiotic Tassel	Anther
Zm00001d044230	15.4749	3.23979	0.420759	7.69988	1.36198e-14	3.76547e-14	Anther v. Meiotic Tassel	Anther
Zm00001d048245	29.5261	3.24034	0.282592	11.4665	1.9436e-30	9.5699e-30	Anther v. Immature Cob	Anther
Zm00001d053578	1.7095	3.24046	1.10698	2.92729	0.00341933	0.00428037	Anther v. Meiotic Tassel	Anther
Zm00001d010558	397.212	3.27381	0.260458	12.5694	3.10936e-36	1.98461e-35	Anther v. Immature Cob	Anther
Zm00001d019666	28.3506	3.28618	0.257419	12.7659	2.54314e-37	1.75307e-36	Anther v. Meiotic Tassel	Anther
Zm00001d016001	77.8102	3.36162	0.16838	19.9645	1.12049e-88	2.14554e-87	Anther v. Immature Tassel	Anther
Zm00001d039878	46.3586	3.38638	0.325941	10.3895	2.76672e-25	1.25473e-24	Anther v. Meiotic Tassel	Anther
Zm00001d037066	16.0227	3.39848	0.537364	6.32434	2.54312e-10	5.25918e-10	Anther v. Meiotic Tassel	Anther
Zm00001d048994	47.8528	3.42311	0.222076	15.4141	1.31518e-53	1.65841e-52	Anther v. Immature Tassel	Anther
Zm00001d044819	153.796	3.46538	0.193676	17.8927	1.34393e-71	1.65431e-70	Anther v. Immature Cob	Anther
Zm00001d052067	52.7708	3.54307	0.446404	7.93693	2.07254e-15	5.91991e-15	Anther v. Immature Cob	Anther
Zm00001d052067	52.7708	3.62987	0.414499	8.75724	2.00096e-18	5.94538e-18	Anther v. Immature Cob	Anther
Zm00001d033878	24.8263	3.71832	0.424114	8.76727	1.83048e-18	6.18536e-18	Anther v. Immature Tassel	Anther
Zm00001d038509	26.2519	3.7609	0.316911	11.8674	1.74869e-32	9.41743e-32	Anther v. Meiotic Tassel	Anther
Zm00001d045039	6.00444	3.76956	0.857161	4.39773	1.09389e-05	1.62047e-05	Anther v. Immature Cob	Anther
Zm00001d039878	46.3586	3.8639	0.315834	12.234	2.04665e-34	1.1889e-33	Anther v. Meiotic Tassel	Anther
Zm00001d016846	13.2359	3.88499	0.482034	8.05957	7.65631e-16	2.10548e-15	Anther v. Meiotic Tassel	Anther
Zm00001d044819	153.796	3.91828	0.18637	21.0241	3.94547e-98	7.84541e-97	Anther v. Immature Cob	Anther
Zm00001d033991	15.0032	3.93302	0.626912	6.27363	3.52721e-10	6.77906e-10	Anther v. Meiotic Tassel	Anther
Zm00001d026638	35.6474	3.95867	0.287745	13.7575	4.58845e-43	3.95372e-42	Anther v. Immature Tassel	Anther
Zm00001d040269	5.81866	4.01682	0.75327	5.33251	9.6865e-08	1.56988e-07	Anther v. Meiotic Tassel	Anther
Zm00001d038490	38.7341	4.0951	0.341017	12.0085	3.20655e-33	1.95033e-32	Anther v. Meiotic Tassel	Anther
Zm00001d044293	157.542	4.11272	0.189002	21.7602	5.5262e-105	1.19044e-103	Anther v. Immature Cob	Anther
Zm00001d021139	54.4472	4.12221	0.283171	14.5573	5.24693e-48	5.65138e-47	Anther v. Meiotic Tassel	Anther
Zm00001d046540	26.0484	4.15368	0.349139	11.8969	1.22763e-32	6.68088e-32	Anther v. Immature Tassel	Anther
Zm00001d052232	18.3784	4.15963	0.517931	8.03125	9.64854e-16	2.83426e-15	Anther v. Meiotic Tassel	Anther
Zm00001d035640	5.84152	4.16298	0.870144	4.78424	1.71639e-06	2.69965e-06	Anther v. Meiotic Tassel	Anther
Zm00001d039480	13.3752	4.16804	0.531241	7.84586	4.30014e-15	1.10605e-14	Anther v. Meiotic Tassel	Anther
Zm00001d035992	32.7827	4.17776	0.327783	12.7455	3.30168e-37	2.21684e-36	Anther v. Immature Cob	Anther
Zm00001d052232	18.3784	4.20633	0.444071	9.47222	2.7397e-21	9.38031e-21	Anther v. Meiotic Tassel	Anther
Zm00001d018352	44.9019	4.23757	0.528895	8.01211	1.12752e-15	3.29338e-15	Anther v. Immature Tassel	Anther
Zm00001d053578	1.7095	4.33314	1.25512	3.45238	0.000555672	0.000746188	Anther v. Meiotic Tassel	Anther
Zm00001d039480	13.3752	4.35119	0.666169	6.53165	6.50479e-11	1.41302e-10	Anther v. Meiotic Tassel	Anther
Zm00001d019377	28.5796	4.40665	0.366261	12.0315	2.42815e-33	1.36452e-32	Anther v. Immature Cob	Anther
Zm00001d012466	5.40857	4.42217	0.877568	5.03912	4.67684e-07	7.30491e-07	Anther v. Immature Tassel	Anther
Zm00001d031286	19.5946	4.43293	0.562264	7.88406	3.16917e-15	9.00252e-15	Anther v. Meiotic Tassel	Anther
Zm00001d048245	29.5261	4.4484	0.475693	9.35142	8.64797e-21	3.33657e-20	Anther v. Immature Cob	Anther
Zm00001d004679	18.5678	4.46831	0.440936	10.1337	3.91527e-24	1.46681e-23	Anther v. Immature Cob	Anther
Zm00001d040269	5.81866	4.48369	0.977645	4.58622	4.5135e-06	6.88342e-06	Anther v. Meiotic Tassel	Anther
Zm00001d012521	12.5021	4.49883	0.562603	7.99646	1.28046e-15	3.4842e-15	Anther v. Immature Tassel	Anther
Zm00001d010548	27.7041	4.54762	0.387228	11.744	7.57728e-32	3.91745e-31	Anther v. Immature Cob	Anther
Zm00001d038509	26.2519	4.54896	0.487397	9.33316	1.02762e-20	3.90647e-20	Anther v. Meiotic Tassel	Anther
Zm00001d039282	13.5335	4.58485	0.600562	7.63427	2.27109e-14	5.61796e-14	Anther v. Meiotic Tassel	Anther
Zm00001d016001	77.8102	4.58787	0.285581	16.065	4.48574e-58	4.45986e-57	Anther v. Immature Tassel	Anther
Zm00001d031848	3.93844	4.588	1.03354	4.43912	9.03295e-06	1.3155e-05	Anther v. Meiotic Tassel	Anther
Zm00001d041752	6.11234	4.61389	0.849702	5.43001	5.63516e-08	9.36777e-08	Anther v. Meiotic Tassel	Anther
Zm00001d049506	11.5167	4.63797	0.66078	7.01893	2.2357e-12	4.87704e-12	Anther v. Meiotic Tassel	Anther
Zm00001d046641	5.01621	4.64256	1.60754	2.88799	0.00387709	0.00493709	Anther v. Meiotic Tassel	Anther
Zm00001d008803	7.54591	4.64367	0.747515	6.21214	5.22684e-10	9.93484e-10	Anther v. Meiotic Tassel	Anther
Zm00001d036772	7.91573	4.6438	0.847162	5.48159	4.21512e-08	7.36223e-08	Anther v. Meiotic Tassel	Anther
Zm00001d044230	15.4749	4.65461	0.560205	8.30875	9.67117e-17	2.71739e-16	Anther v. Meiotic Tassel	Anther
Zm00001d031286	19.5946	4.65727	0.512722	9.08343	1.05203e-19	3.33679e-19	Anther v. Meiotic Tassel	Anther
Zm00001d012600	111.479	4.66632	0.384895	12.1236	7.91729e-34	4.8729e-33	Anther v. Meiotic Tassel	Anther
Zm00001d012975	33.7374	4.67279	0.727843	6.42005	1.36229e-10	2.88649e-10	Anther v. Meiotic Tassel	Anther
Zm00001d029235	14.7922	4.69711	1.43375	3.2761	0.0010525	0.00139166	Anther v. Meiotic Tassel	Anther
Zm00001d026166	25.1804	4.74704	1.27612	3.7199	0.000199301	0.000275504	Anther v. Meiotic Tassel	Anther
Zm00001d011450	25.7973	4.81885	0.454775	10.5961	3.10608e-26	1.29503e-25	Anther v. Immature Cob	Anther
Zm00001d039071	14.4815	4.83017	0.726365	6.64978	2.9353e-11	6.54117e-11	Anther v. Meiotic Tassel	Anther
Zm00001d018078	14.5872	4.84431	0.567627	8.53432	1.40983e-17	4.09483e-17	Anther v. Meiotic Tassel	Anther
Zm00001d045013	30.5021	4.84613	1.1248	4.30844	1.6441e-05	2.40793e-05	Anther v. Meiotic Tassel	Anther
Zm00001d032737	95.0987	4.85329	0.295624	16.4171	1.44346e-60	2.01694e-59	Anther v. Meiotic Tassel	Anther
Zm00001d037066	16.0227	4.85654	0.666495	7.28668	3.17693e-13	7.26757e-13	Anther v. Meiotic Tassel	Anther
Zm00001d011774	20.7591	4.86595	0.56623	8.59358	8.43002e-18	2.46233e-17	Anther v. Meiotic Tassel	Anther
Zm00001d036984	24.9921	4.87024	0.448642	10.8555	1.87727e-27	8.15587e-27	Anther v. Immature Tassel	Anther
Zm00001d046641	5.01621	4.87792	1.58342	3.08063	0.00206565	0.00260473	Anther v. Meiotic Tassel	Anther
Zm00001d019377	28.5796	4.9199	0.505036	9.74167	2.00234e-22	8.55546e-22	Anther v. Immature Cob	Anther
Zm00001d016601	779.273	4.92057	0.134801	36.5024	1.01419e-291	1.31085e-289	Anther v. Immature Cob	Anther
Zm00001d010422	103.967	4.94452	1.07022	4.62012	3.8352e-06	5.71411e-06	Anther v. Meiotic Tassel	Anther
Zm00001d052422	50.0559	4.94874	0.454376	10.8913	1.2684e-27	6.36663e-27	Anther v. Meiotic Tassel	Anther
Zm00001d040398	89.605	4.95459	0.592741	8.35877	6.33738e-17	1.7904e-16	Anther v. Immature Cob	Anther
Zm00001d006399	71.5596	4.96522	0.636084	7.80592	5.90703e-15	1.65975e-14	Anther v. Immature Cob	Anther
Zm00001d019596	4.95992	4.98713	1.03386	4.8238	1.40847e-06	2.1417e-06	Anther v. Meiotic Tassel	Anther
Zm00001d051843	6.83772	4.9879	0.961668	5.18672	2.14031e-07	3.5466e-07	Anther v. Immature Tassel	Anther
Zm00001d036984	24.9921	5.01408	0.556594	9.00851	2.0887e-19	7.3963e-19	Anther v. Immature Tassel	Anther
Zm00001d052784	7.05852	5.02724	0.990909	5.07336	3.90862e-07	6.41509e-07	Anther v. Meiotic Tassel	Anther
Zm00001d005437	4.97989	5.05465	1.03891	4.86532	1.14274e-06	1.7531e-06	Anther v. Immature Tassel	Anther
Zm00001d019666	28.3506	5.07219	0.551409	9.1986	3.62631e-20	1.33914e-19	Anther v. Meiotic Tassel	Anther
Zm00001d012600	111.479	5.08041	0.368801	13.7755	3.58014e-43	3.13718e-42	Anther v. Meiotic Tassel	Anther
Zm00001d044850	21.4011	5.101	1.19029	4.28551	1.82322e-05	2.65522e-05	Anther v. Meiotic Tassel	Anther
Zm00001d053876	26.2989	5.10325	0.893904	5.70894	1.13681e-08	1.97226e-08	Anther v. Meiotic Tassel	Anther
Zm00001d011450	25.7973	5.10504	0.581735	8.77555	1.70066e-18	5.78447e-18	Anther v. Immature Cob	Anther
Zm00001d008803	7.54591	5.11144	0.972943	5.25359	1.49162e-07	2.52016e-07	Anther v. Meiotic Tassel	Anther
Zm00001d018780	21.5805	5.11603	0.653667	7.82666	5.01011e-15	1.41542e-14	Anther v. Meiotic Tassel	Anther
Zm00001d016601	779.273	5.11691	0.154116	33.2017	1.01868e-241	5.26655e-240	Anther v. Immature Cob	Anther
Zm00001d011465	52.7944	5.13814	0.359199	14.3044	2.05298e-46	2.08116e-45	Anther v. Immature Cob	Anther
Zm00001d037738	13.5228	5.16098	0.688783	7.49289	6.7374e-14	1.60518e-13	Anther v. Immature Tassel	Anther
Zm00001d019596	4.95992	5.17157	1.09062	4.74185	2.11775e-06	3.29783e-06	Anther v. Meiotic Tassel	Anther
Zm00001d026135	15.9743	5.18088	0.600578	8.62649	6.32636e-18	1.85837e-17	Anther v. Meiotic Tassel	Anther
Zm00001d034741	8.02922	5.19355	0.843192	6.15939	7.30239e-10	1.37786e-09	Anther v. Immature Cob	Anther
Zm00001d033991	15.0032	5.21863	0.945927	5.51695	3.44941e-08	6.14947e-08	Anther v. Meiotic Tassel	Anther
Zm00001d009741	57.046	5.21889	0.337554	15.4609	6.36991e-54	8.23311e-53	Anther v. Meiotic Tassel	Anther
Zm00001d012521	12.5021	5.22453	0.846878	6.16916	6.86524e-10	1.39189e-09	Anther v. Immature Tassel	Anther
Zm00001d042014	23.1763	5.24859	0.61384	8.55042	1.22643e-17	4.01305e-17	Anther v. Meiotic Tassel	Anther
Zm00001d014648	21.7385	5.32497	1.41546	3.76201	0.000168552	0.000236797	Anther v. Meiotic Tassel	Anther
Zm00001d004230	8.81667	5.32528	0.962147	5.53479	3.11609e-08	5.6133e-08	Anther v. Meiotic Tassel	Anther
Zm00001d018352	44.9019	5.33707	0.571767	9.33435	1.01614e-20	3.34616e-20	Anther v. Immature Tassel	Anther
Zm00001d041752	6.11234	5.37833	1.08992	4.93461	8.03121e-07	1.29754e-06	Anther v. Meiotic Tassel	Anther
Zm00001d008272	8.76424	5.39196	0.970061	5.55837	2.72304e-08	4.93968e-08	Anther v. Meiotic Tassel	Anther
Zm00001d045056	81.4558	5.40559	0.471438	11.4662	1.95096e-30	1.08457e-29	Anther v. Immature Tassel	Anther
Zm00001d004679	18.5678	5.42768	0.725261	7.48377	7.22221e-14	1.90504e-13	Anther v. Immature Cob	Anther
Zm00001d037738	13.5228	5.43607	0.882949	6.15672	7.42653e-10	1.49981e-09	Anther v. Immature Tassel	Anther
Zm00001d031600	6.50783	5.44579	1.02595	5.30807	1.1079e-07	1.78994e-07	Anther v. Meiotic Tassel	Anther
Zm00001d017516	112.68	5.45057	0.577483	9.4385	3.78158e-21	1.28623e-20	Anther v. Meiotic Tassel	Anther
Zm00001d008265	32.6287	5.45625	0.702256	7.76959	7.87389e-15	2.1886e-14	Anther v. Meiotic Tassel	Anther
Zm00001d012382	44.8568	5.46366	0.469863	11.6282	2.96293e-31	1.66504e-30	Anther v. Meiotic Tassel	Anther
Zm00001d040398	89.605	5.47579	0.668995	8.1851	2.72085e-16	8.3731e-16	Anther v. Immature Cob	Anther
Zm00001d039623	27.5408	5.51185	0.597909	9.21855	3.01134e-20	1.12005e-19	Anther v. Immature Cob	Anther
Zm00001d050149	6.76724	5.518	1.03462	5.33337	9.64063e-08	1.56736e-07	Anther v. Meiotic Tassel	Anther
Zm00001d046540	26.0484	5.56928	0.653793	8.51841	1.61759e-17	5.19438e-17	Anther v. Immature Tassel	Anther
Zm00001d018915	68.1355	5.57884	0.820231	6.80155	1.03498e-11	2.44331e-11	Anther v. Immature Cob	Anther
Zm00001d033011	60.1128	5.59805	0.448559	12.4801	9.5886e-36	6.35552e-35	Anther v. Immature Cob	Anther
Zm00001d014697	24.2932	5.60298	0.661272	8.47303	2.39081e-17	7.58313e-17	Anther v. Immature Cob	Anther
Zm00001d045765	104.187	5.60988	0.992963	5.64964	1.60785e-08	2.96878e-08	Anther v. Meiotic Tassel	Anther
Zm00001d031600	6.50783	5.62875	1.08287	5.19799	2.01453e-07	3.35972e-07	Anther v. Meiotic Tassel	Anther
Zm00001d002365	3.81008	5.63827	1.19029	4.7369	2.17017e-06	3.29025e-06	Anther v. Immature Cob	Anther
Zm00001d051388	143.983	5.64224	1.00988	5.58705	2.30963e-08	4.21936e-08	Anther v. Meiotic Tassel	Anther
Zm00001d042378	26.1793	5.64963	0.66269	8.52529	1.52422e-17	4.95611e-17	Anther v. Immature Tassel	Anther
Zm00001d031848	3.93844	5.6737	1.18917	4.77116	1.83163e-06	2.86955e-06	Anther v. Meiotic Tassel	Anther
Zm00001d037782	15.5061	5.68103	0.840858	6.75623	1.41628e-11	3.26882e-11	Anther v. Meiotic Tassel	Anther
Zm00001d004909	24.0433	5.68197	1.43839	3.95023	7.80776e-05	0.000110592	Anther v. Immature Cob	Anther
Zm00001d012975	33.7374	5.68201	0.757583	7.50018	6.37301e-14	1.52539e-13	Anther v. Meiotic Tassel	Anther
Zm00001d025588	229.529	5.68313	0.627086	9.06276	1.27187e-19	4.53489e-19	Anther v. Meiotic Tassel	Anther
Zm00001d019042	11.1571	5.68556	0.837461	6.78905	1.12876e-11	2.37223e-11	Anther v. Meiotic Tassel	Anther
Zm00001d044173	33.9232	5.68746	0.59465	9.56439	1.12869e-21	4.55883e-21	Anther v. Meiotic Tassel	Anther
Zm00001d015096	26.9824	5.68798	0.65608	8.66964	4.33471e-18	1.43657e-17	Anther v. Immature Tassel	Anther
Zm00001d005465	142.15	5.70396	0.628718	9.07236	1.16465e-19	4.1814e-19	Anther v. Meiotic Tassel	Anther
Zm00001d014083	258.923	5.72287	0.845061	6.77214	1.26892e-11	2.95783e-11	Anther v. Meiotic Tassel	Anther
Zm00001d048209	8.42228	5.72517	1.03584	5.52707	3.25622e-08	5.46579e-08	Anther v. Meiotic Tassel	Anther
Zm00001d041198	8.70727	5.75846	1.25822	4.57666	4.72464e-06	7.14222e-06	Anther v. Immature Cob	Anther
Zm00001d026638	35.6474	5.76734	0.600016	9.61199	7.11638e-22	2.89698e-21	Anther v. Immature Tassel	Anther
Zm00001d031263	11.1954	5.76821	0.960711	6.00411	1.92382e-09	3.75326e-09	Anther v. Immature Cob	Anther
Zm00001d011774	20.7591	5.7737	0.874241	6.60424	3.9956e-11	8.82788e-11	Anther v. Meiotic Tassel	Anther
Zm00001d044173	33.9232	5.77688	0.516703	11.1803	5.09448e-29	2.43875e-28	Anther v. Meiotic Tassel	Anther
Zm00001d048994	47.8528	5.77949	0.552706	10.4567	1.36497e-25	6.35755e-25	Anther v. Immature Tassel	Anther
Zm00001d017006	8.63677	5.78454	1.09101	5.30201	1.14533e-07	1.95425e-07	Anther v. Immature Cob	Anther
Zm00001d052022	357.71	5.81408	0.639913	9.08573	1.03004e-19	3.72399e-19	Anther v. Meiotic Tassel	Anther
Zm00001d054086	39.8888	5.83848	0.789524	7.39494	1.41472e-13	3.71275e-13	Anther v. Meiotic Tassel	Anther
Zm00001d002365	3.81008	5.84015	1.19029	4.9065	9.27149e-07	1.48862e-06	Anther v. Immature Cob	Anther
Zm00001d008346	46.0081	5.84085	0.540145	10.8135	2.97198e-27	1.44954e-26	Anther v. Meiotic Tassel	Anther
Zm00001d048209	8.42228	5.90706	1.09258	5.40653	6.4258e-08	1.1037e-07	Anther v. Meiotic Tassel	Anther
Zm00001d009741	57.046	5.93377	0.497778	11.9205	9.25499e-33	5.4998e-32	Anther v. Meiotic Tassel	Anther
Zm00001d041844	41.2863	5.94798	0.484999	12.2639	1.41542e-34	8.41117e-34	Anther v. Immature Cob	Anther
Zm00001d010548	27.7041	5.9495	0.72868	8.16476	3.22083e-16	9.85308e-16	Anther v. Immature Cob	Anther
Zm00001d015414	7.80145	5.95137	1.08351	5.49266	3.95924e-08	6.9849e-08	Anther v. Immature Cob	Anther
Zm00001d052551	13.1068	5.95235	0.878331	6.77689	1.22792e-11	2.57018e-11	Anther v. Immature Cob	Anther
Zm00001d048413	162.152	5.95859	0.507802	11.7341	8.52377e-32	4.89643e-31	Anther v. Immature Cob	Anther
Zm00001d000160	8.01267	5.95915	1.08201	5.50747	3.64022e-08	6.4668e-08	Anther v. Immature Cob	Anther
Zm00001d034741	8.02922	5.96138	1.08545	5.49209	3.97207e-08	6.9849e-08	Anther v. Immature Cob	Anther
Zm00001d022579	4.4092	5.97981	1.19878	4.98825	6.09304e-07	9.90598e-07	Anther v. Meiotic Tassel	Anther
Zm00001d009775	49.3819	5.9895	0.476787	12.5622	3.40662e-36	2.14784e-35	Anther v. Meiotic Tassel	Anther
Zm00001d052285	49.9253	6.01126	0.593694	10.1252	4.27148e-24	1.88748e-23	Anther v. Meiotic Tassel	Anther
Zm00001d007181	26.4606	6.03117	0.841782	7.16476	7.79237e-13	1.9652e-12	Anther v. Meiotic Tassel	Anther
Zm00001d018915	68.1355	6.04566	0.795584	7.59902	2.9839e-14	7.31126e-14	Anther v. Immature Cob	Anther
Zm00001d045013	30.5021	6.07068	1.16113	5.22823	1.71137e-07	2.71404e-07	Anther v. Meiotic Tassel	Anther
Zm00001d038992	20.3111	6.08583	0.844649	7.20516	5.79744e-13	1.4838e-12	Anther v. Immature Cob	Anther
Zm00001d014697	24.2932	6.09032	0.656653	9.27479	1.77971e-20	5.78687e-20	Anther v. Immature Cob	Anther
Zm00001d037370	130.661	6.09156	0.441758	13.7894	2.95303e-43	2.34879e-42	Anther v. Meiotic Tassel	Anther
Zm00001d012466	5.40857	6.09502	1.20992	5.03752	4.71594e-07	7.6913e-07	Anther v. Immature Tassel	Anther
Zm00001d032737	95.0987	6.09562	0.451304	13.5067	1.42827e-41	1.08591e-40	Anther v. Meiotic Tassel	Anther
Zm00001d045122	138.944	6.09601	0.339773	17.9414	5.60024e-72	7.06176e-71	Anther v. Meiotic Tassel	Anther
Zm00001d032100	56.0344	6.09754	0.44957	13.5631	6.63161e-42	5.5299e-41	Anther v. Immature Cob	Anther
Zm00001d031426	8.82545	6.10804	1.10469	5.52918	3.21737e-08	5.77563e-08	Anther v. Immature Tassel	Anther
Zm00001d041309	10.296	6.11144	1.03462	5.90696	3.4847e-09	6.32136e-09	Anther v. Meiotic Tassel	Anther
Zm00001d051388	143.983	6.11323	0.996205	6.13652	8.43496e-10	1.56866e-09	Anther v. Meiotic Tassel	Anther
Zm00001d005437	4.97989	6.13952	1.19356	5.14389	2.69112e-07	4.43092e-07	Anther v. Immature Tassel	Anther
Zm00001d014648	21.7385	6.15024	1.41585	4.34385	1.40006e-05	1.99953e-05	Anther v. Meiotic Tassel	Anther
Zm00001d017516	112.68	6.16573	0.671027	9.1885	3.98345e-20	1.4606e-19	Anther v. Meiotic Tassel	Anther
Zm00001d010397	66.1147	6.16691	0.940146	6.55953	5.39785e-11	1.1825e-10	Anther v. Meiotic Tassel	Anther
Zm00001d003877	233.414	6.17439	1.01172	6.10286	1.04187e-09	2.09591e-09	Anther v. Meiotic Tassel	Anther
Zm00001d011465	52.7944	6.22136	0.601492	10.3432	4.49192e-25	2.01941e-24	Anther v. Immature Cob	Anther
Zm00001d018279	66.8573	6.23517	0.63039	9.89098	4.55565e-23	1.96273e-22	Anther v. Meiotic Tassel	Anther
Zm00001d026135	15.9743	6.24045	0.959916	6.50104	7.97682e-11	1.71121e-10	Anther v. Meiotic Tassel	Anther
Zm00001d044585	76.9011	6.2459	0.465617	13.4142	4.99062e-41	3.73935e-40	Anther v. Immature Tassel	Anther
Zm00001d031509	15.6194	6.24604	0.967911	6.45311	1.09575e-10	2.3313e-10	Anther v. Immature Cob	Anther
Zm00001d037087	27.6811	6.24755	0.658261	9.49099	2.28848e-21	7.94057e-21	Anther v. Meiotic Tassel	Anther
Zm00001d000304	242.686	6.26593	1.03861	6.03299	1.60952e-09	3.16396e-09	Anther v. Meiotic Tassel	Anther
Zm00001d003139	69.2749	6.2726	0.497409	12.6106	1.84668e-36	1.25623e-35	Anther v. Immature Cob	Anther
Zm00001d028019	39.3404	6.28668	0.652651	9.63254	5.82701e-22	2.39093e-21	Anther v. Immature Cob	Anther
Zm00001d041844	41.2863	6.29669	0.648709	9.7065	2.82887e-22	1.19879e-21	Anther v. Immature Cob	Anther
Zm00001d052713	45.3486	6.30333	0.652745	9.65666	4.60654e-22	1.90526e-21	Anther v. Meiotic Tassel	Anther
Zm00001d051835	22.8057	6.3124	0.725772	8.69749	3.39301e-18	1.00239e-17	Anther v. Immature Tassel	Anther
Zm00001d019291	106.554	6.31247	0.487815	12.9403	2.66607e-38	1.88816e-37	Anther v. Meiotic Tassel	Anther
Zm00001d027590	48.6784	6.31337	0.606146	10.4156	2.10493e-25	9.63052e-25	Anther v. Meiotic Tassel	Anther
Zm00001d006447	48.6044	6.32766	0.614473	10.2977	7.21636e-25	3.21626e-24	Anther v. Immature Cob	Anther
Zm00001d032387	44.8883	6.32935	0.67119	9.43005	4.09893e-21	1.60542e-20	Anther v. Meiotic Tassel	Anther
Zm00001d026166	25.1804	6.34606	1.3537	4.68792	2.75994e-06	4.16003e-06	Anther v. Meiotic Tassel	Anther
Zm00001d032387	44.8883	6.36018	0.574759	11.0658	1.83781e-28	8.48346e-28	Anther v. Meiotic Tassel	Anther
Zm00001d005465	142.15	6.38072	0.62113	10.2728	9.35003e-25	3.58071e-24	Anther v. Meiotic Tassel	Anther
Zm00001d051843	6.83772	6.40247	1.1855	5.40065	6.63997e-08	1.09676e-07	Anther v. Immature Tassel	Anther
Zm00001d027590	48.6784	6.40498	0.528195	12.1262	7.67655e-34	4.36129e-33	Anther v. Meiotic Tassel	Anther
Zm00001d014083	258.923	6.41384	0.840042	7.63514	2.25569e-14	5.60668e-14	Anther v. Meiotic Tassel	Anther
Zm00001d048413	162.152	6.42154	0.490087	13.1029	3.17019e-39	2.41028e-38	Anther v. Immature Cob	Anther
Zm00001d031340	24.1038	6.43798	1.20349	5.34943	8.82321e-08	1.51046e-07	Anther v. Meiotic Tassel	Anther
Zm00001d014819	27.3332	6.43999	0.846589	7.60698	2.80566e-14	7.59437e-14	Anther v. Meiotic Tassel	Anther
Zm00001d052784	7.05852	6.44726	1.2076	5.3389	9.35096e-08	1.52506e-07	Anther v. Meiotic Tassel	Anther
Zm00001d019042	11.1571	6.45404	1.08099	5.9705	2.36526e-09	4.57993e-09	Anther v. Meiotic Tassel	Anther
Zm00001d032100	56.0344	6.46322	0.599814	10.7754	4.50004e-27	2.17432e-26	Anther v. Immature Cob	Anther
Zm00001d010422	103.967	6.46336	1.15813	5.58084	2.39357e-08	4.35731e-08	Anther v. Meiotic Tassel	Anther
Zm00001d034747	26.9151	6.5035	0.860792	7.55525	4.18054e-14	1.11986e-13	Anther v. Immature Cob	Anther
Zm00001d008346	46.0081	6.52023	0.567454	11.4903	1.47547e-30	7.3348e-30	Anther v. Meiotic Tassel	Anther
Zm00001d028019	39.3404	6.52285	0.595941	10.9455	6.98614e-28	3.11365e-27	Anther v. Immature Cob	Anther
Zm00001d016846	13.2359	6.52692	1.09717	5.94889	2.69969e-09	5.20798e-09	Anther v. Meiotic Tassel	Anther
Zm00001d017246	19.7744	6.53715	0.845075	7.73558	1.02932e-14	2.5959e-14	Anther v. Immature Cob	Anther
Zm00001d014819	27.3332	6.55016	0.741735	8.83087	1.03868e-18	3.12207e-18	Anther v. Meiotic Tassel	Anther
Zm00001d044293	157.542	6.55201	0.420587	15.5782	1.02333e-54	9.44749e-54	Anther v. Immature Cob	Anther
Zm00001d033188	7.49549	6.59007	1.1967	5.50688	3.65243e-08	6.4668e-08	Anther v. Meiotic Tassel	Anther
Zm00001d006447	48.6044	6.59799	0.56737	11.6291	2.93294e-31	1.4866e-30	Anther v. Immature Cob	Anther
Zm00001d036772	7.91573	6.60451	1.1851	5.57294	2.50472e-08	4.21805e-08	Anther v. Meiotic Tassel	Anther
Zm00001d018780	21.5805	6.60863	0.872059	7.57819	3.50406e-14	8.54528e-14	Anther v. Meiotic Tassel	Anther
Zm00001d050149	6.76724	6.60869	1.19159	5.5461	2.92106e-08	5.28038e-08	Anther v. Meiotic Tassel	Anther
Zm00001d044585	76.9011	6.61165	0.443882	14.8951	3.54826e-50	4.26616e-49	Anther v. Immature Tassel	Anther
Zm00001d000160	8.01267	6.65907	1.18181	5.63464	1.75424e-08	2.98336e-08	Anther v. Immature Cob	Anther
Zm00001d009110	20.7687	6.66777	0.957438	6.96418	3.30322e-12	7.98021e-12	Anther v. Meiotic Tassel	Anther
Zm00001d053876	26.2989	6.67328	1.21788	5.4794	4.26765e-08	7.42886e-08	Anther v. Meiotic Tassel	Anther
Zm00001d037831	77.2819	6.68107	1.51824	4.40053	1.07988e-05	1.6043e-05	Anther v. Meiotic Tassel	Anther
Zm00001d016686	63.7411	6.68477	0.631024	10.5935	3.19311e-26	1.50076e-25	Anther v. Meiotic Tassel	Anther
Zm00001d052551	13.1068	6.71917	1.11296	6.03719	1.56825e-09	3.10645e-09	Anther v. Immature Cob	Anther
Zm00001d004909	24.0433	6.72017	1.47149	4.56692	4.94934e-06	7.26934e-06	Anther v. Immature Cob	Anther
Zm00001d004230	8.81667	6.73418	1.18508	5.68246	1.32772e-08	2.2805e-08	Anther v. Meiotic Tassel	Anther
Zm00001d022579	4.4092	6.73973	1.19878	5.62215	1.88594e-08	3.19683e-08	Anther v. Meiotic Tassel	Anther
Zm00001d008991	21.8906	6.7531	0.969966	6.9622	3.34993e-12	8.05542e-12	Anther v. Meiotic Tassel	Anther
Zm00001d052285	49.9253	6.7614	0.631069	10.7142	8.73041e-27	3.69969e-26	Anther v. Meiotic Tassel	Anther
Zm00001d004602	8.58014	6.77495	1.18397	5.72224	1.0513e-08	1.83622e-08	Anther v. Meiotic Tassel	Anther
Zm00001d031509	15.6194	6.77826	1.03478	6.55044	5.73671e-11	1.15404e-10	Anther v. Immature Cob	Anther
Zm00001d012676	8.38025	6.78093	1.1822	5.73586	9.70178e-09	1.70134e-08	Anther v. Immature Cob	Anther
Zm00001d051835	22.8057	6.78589	0.955605	7.10114	1.23734e-12	3.10536e-12	Anther v. Immature Tassel	Anther
Zm00001d008265	32.6287	6.79812	0.835221	8.13931	3.97543e-16	1.105e-15	Anther v. Meiotic Tassel	Anther
Zm00001d031426	8.82545	6.80633	1.20186	5.66317	1.48599e-08	2.5439e-08	Anther v. Immature Tassel	Anther
Zm00001d012799	71.9841	6.81506	0.508089	13.4131	5.06573e-41	4.0292e-40	Anther v. Immature Cob	Anther
Zm00001d018279	66.8573	6.84972	0.629864	10.8749	1.51809e-27	6.65129e-27	Anther v. Meiotic Tassel	Anther
Zm00001d010623	8.76061	6.87524	1.18315	5.81094	6.21216e-09	1.17215e-08	Anther v. Meiotic Tassel	Anther
Zm00001d037831	77.2819	6.88197	1.47237	4.67407	2.95286e-06	4.42501e-06	Anther v. Meiotic Tassel	Anther
Zm00001d036158	177.481	6.88304	0.383242	17.96	4.00692e-72	5.31174e-71	Anther v. Meiotic Tassel	Anther
Zm00001d005464	49.3027	6.88609	0.77806	8.85034	8.72533e-19	3.00733e-18	Anther v. Meiotic Tassel	Anther
Zm00001d037643	67.7525	6.88943	0.517887	13.303	2.22465e-40	1.71663e-39	Anther v. Meiotic Tassel	Anther
Zm00001d033011	60.1128	6.89126	0.567699	12.1389	6.56709e-34	3.77243e-33	Anther v. Immature Cob	Anther
Zm00001d006399	71.5596	6.91915	0.738483	9.36941	7.29409e-21	2.44873e-20	Anther v. Immature Cob	Anther
Zm00001d038490	38.7341	6.91949	0.728659	9.4962	2.17699e-21	7.60476e-21	Anther v. Meiotic Tassel	Anther
Zm00001d033507	48.7884	6.92106	0.742464	9.32175	1.14436e-20	4.31849e-20	Anther v. Meiotic Tassel	Anther
Zm00001d012382	44.8568	6.95993	0.653202	10.6551	1.6508e-26	6.93875e-26	Anther v. Meiotic Tassel	Anther
Zm00001d052022	357.71	6.96999	0.646536	10.7805	4.25537e-27	1.83336e-26	Anther v. Meiotic Tassel	Anther
Zm00001d004602	8.58014	6.97683	1.18397	5.89275	3.79822e-09	7.27288e-09	Anther v. Meiotic Tassel	Anther
Zm00001d012676	8.38025	6.98281	1.1822	5.90663	3.4918e-09	6.711e-09	Anther v. Immature Cob	Anther
Zm00001d045765	104.187	7.06274	1.02424	6.89556	5.36525e-12	1.1415e-11	Anther v. Meiotic Tassel	Anther
Zm00001d037643	67.7525	7.06838	0.652465	10.8333	2.3927e-27	1.17812e-26	Anther v. Meiotic Tassel	Anther
Zm00001d019291	106.554	7.08943	0.509778	13.9069	5.75385e-44	5.12886e-43	Anther v. Meiotic Tassel	Anther
Zm00001d054086	39.8888	7.1011	0.894632	7.93745	2.06377e-15	5.49985e-15	Anther v. Meiotic Tassel	Anther
Zm00001d035640	5.84152	7.11988	1.20471	5.91001	3.42082e-09	6.24935e-09	Anther v. Meiotic Tassel	Anther
Zm00001d025588	229.529	7.12415	0.650256	10.9559	6.22451e-28	2.79832e-27	Anther v. Meiotic Tassel	Anther
Zm00001d003139	69.2749	7.12681	0.556732	12.8011	1.61542e-37	1.12861e-36	Anther v. Immature Cob	Anther
Zm00001d012799	71.9841	7.16765	0.669821	10.7008	1.00852e-26	4.82782e-26	Anther v. Immature Cob	Anther
Zm00001d044850	21.4011	7.18269	1.43198	5.01593	5.27788e-07	8.19419e-07	Anther v. Meiotic Tassel	Anther
Zm00001d031340	24.1038	7.18346	1.26083	5.69743	1.21627e-08	2.10306e-08	Anther v. Meiotic Tassel	Anther
Zm00001d003877	233.414	7.1945	1.01512	7.08731	1.36748e-12	3.03427e-12	Anther v. Meiotic Tassel	Anther
Zm00001d041309	10.296	7.19718	1.1901	6.04753	1.4708e-09	2.92463e-09	Anther v. Meiotic Tassel	Anther
Zm00001d025022	9.73927	7.21737	1.19204	6.05466	1.40714e-09	2.80885e-09	Anther v. Immature Cob	Anther
Zm00001d000304	242.686	7.22377	1.03992	6.94645	3.74603e-12	8.03609e-12	Anther v. Meiotic Tassel	Anther
Zm00001d035992	32.7827	7.22987	0.963168	7.50634	6.08024e-14	1.61204e-13	Anther v. Immature Cob	Anther
Zm00001d011277	11.7425	7.25681	1.18161	6.14147	8.17608e-10	1.526e-09	Anther v. Meiotic Tassel	Anther
Zm00001d008991	21.8906	7.27545	1.03505	7.02905	2.07946e-12	4.55543e-12	Anther v. Meiotic Tassel	Anther
Zm00001d017246	19.7744	7.30451	1.08687	6.72066	1.80906e-11	4.10213e-11	Anther v. Immature Cob	Anther
Zm00001d042014	23.1763	7.31107	1.03009	7.09754	1.26997e-12	2.83005e-12	Anther v. Meiotic Tassel	Anther
Zm00001d045056	81.4558	7.31394	0.628098	11.6446	2.44519e-31	1.25165e-30	Anther v. Immature Tassel	Anther
Zm00001d045122	138.944	7.33829	0.428188	17.138	7.72342e-66	1.21e-64	Anther v. Meiotic Tassel	Anther
Zm00001d033188	7.49549	7.34998	1.1967	6.14189	8.15435e-10	1.526e-09	Anther v. Meiotic Tassel	Anther
Zm00001d036158	177.481	7.38662	0.382042	19.3346	2.74977e-83	4.90218e-82	Anther v. Meiotic Tassel	Anther
Zm00001d011277	11.7425	7.45869	1.18161	6.31232	2.74877e-10	5.66182e-10	Anther v. Meiotic Tassel	Anther
Zm00001d025287	152.381	7.4766	0.503804	14.8403	8.03892e-50	9.23583e-49	Anther v. Meiotic Tassel	Anther
Zm00001d037370	130.661	7.51425	0.531241	14.1447	2.01312e-45	1.92737e-44	Anther v. Meiotic Tassel	Anther
Zm00001d015096	26.9824	7.51662	1.02705	7.31865	2.50477e-13	5.78109e-13	Anther v. Immature Tassel	Anther
Zm00001d029235	14.7922	7.53195	1.72031	4.37824	1.19641e-05	1.72296e-05	Anther v. Meiotic Tassel	Anther
Zm00001d052713	45.3486	7.54408	0.83859	8.99615	2.33768e-19	7.19394e-19	Anther v. Meiotic Tassel	Anther
Zm00001d034747	26.9151	7.57277	1.03683	7.30379	2.79779e-13	6.4287e-13	Anther v. Immature Cob	Anther
Zm00001d025287	152.381	7.57567	0.596602	12.698	6.06365e-37	4.17987e-36	Anther v. Meiotic Tassel	Anther
Zm00001d015414	7.80145	7.61297	1.18313	6.43459	1.23806e-10	2.41539e-10	Anther v. Immature Cob	Anther
Zm00001d010623	8.76061	7.63516	1.18315	6.45322	1.09497e-10	2.16067e-10	Anther v. Meiotic Tassel	Anther
Zm00001d037782	15.5061	7.64916	1.18257	6.46823	9.916e-11	1.97176e-10	Anther v. Meiotic Tassel	Anther
Zm00001d018078	14.5872	7.73852	1.18839	6.51175	7.42786e-11	1.60678e-10	Anther v. Meiotic Tassel	Anther
Zm00001d008272	8.76424	7.76993	1.1918	6.5195	7.05421e-11	1.40812e-10	Anther v. Meiotic Tassel	Anther
Zm00001d016686	63.7411	7.80714	0.755593	10.3325	5.02484e-25	1.95327e-24	Anther v. Meiotic Tassel	Anther
Zm00001d033507	48.7884	7.8276	0.846834	9.24337	2.38853e-20	7.62264e-20	Anther v. Meiotic Tassel	Anther
Zm00001d052422	50.0559	7.84412	0.870646	9.00954	2.06917e-19	6.40576e-19	Anther v. Meiotic Tassel	Anther
Zm00001d017996	51.632	7.93827	0.857012	9.26273	1.9927e-20	6.39893e-20	Anther v. Meiotic Tassel	Anther
Zm00001d025022	9.73927	7.97729	1.19204	6.69215	2.1991e-11	4.52962e-11	Anther v. Immature Cob	Anther
Zm00001d009110	20.7687	8.08164	1.1823	6.83554	8.16978e-12	1.72399e-11	Anther v. Meiotic Tassel	Anther
Zm00001d031263	11.1954	8.14445	1.18476	6.87434	6.22781e-12	1.31958e-11	Anther v. Immature Cob	Anther
Zm00001d042378	26.1793	8.36714	1.18724	7.04753	1.82116e-12	4.00655e-12	Anther v. Immature Tassel	Anther
Zm00001d005464	49.3027	8.44131	1.0621	7.94774	1.89941e-15	5.08806e-15	Anther v. Meiotic Tassel	Anther
Zm00001d039623	27.5408	8.47988	1.18166	7.17624	7.1653e-13	1.62476e-12	Anther v. Immature Cob	Anther
Zm00001d037087	27.6811	8.65604	1.18508	7.30418	2.78972e-13	7.24767e-13	Anther v. Meiotic Tassel	Anther
Zm00001d038992	20.3111	9.0157	1.1848	7.60948	2.75205e-14	6.77529e-14	Anther v. Immature Cob	Anther
Zm00001d017996	51.632	9.61032	1.19503	8.0419	8.84561e-16	2.61325e-15	Anther v. Meiotic Tassel	Anther
Zm00001d001804	2870.31	2.38805	0.177789	13.4319	3.9311e-41	7.07599e-40	Silk v. Pre-pollination Cob	Silk
Zm00001d001804	2870.31	3.28973	0.181983	18.0771	4.82679e-73	8.68822e-72	Silk v. Pre-pollination Cob	Silk
Zm00001d001804	2870.31	3.53273	0.180463	19.5759	2.48093e-85	4.46567e-84	Silk v. Pre-pollination Cob	Silk
Zm00001d001804	2870.31	4.55298	0.178692	25.4795	3.32957e-143	5.99323e-142	Silk v. Pre-pollination Cob	Silk
Zm00001d001804	2870.31	6.91429	0.179572	38.5043	0	0	Silk v. Pre-pollination Cob	Silk
Zm00001d001934	12.163	2.29627	0.578195	3.97144	7.14396e-05	7.14396e-05	Meiotic Tassel v. Immature Cob	Meiotic Tassel
Zm00001d002613	307.608	3.25752	0.387234	8.41229	4.02078e-17	9.04674e-17	Meiotic Tassel v. Silk	Meiotic Tassel
Zm00001d002626	813.095	4.35997	0.285554	15.2684	1.24148e-52	2.23466e-51	Meiotic Tassel v. Immature Tassel	Meiotic Tassel
Zm00001d002176	47.3757	5.1338	0.406203	12.6385	1.29474e-36	2.33054e-36	Meiotic Tassel v. Immature Cob	Meiotic Tassel
Zm00001d002613	307.608	6.02506	0.436469	13.8041	2.40806e-43	1.44484e-42	Meiotic Tassel v. Silk	Meiotic Tassel
Zm00001d002626	813.095	6.26905	0.304793	20.5682	5.28964e-94	9.52135e-93	Meiotic Tassel v. Immature Tassel	Meiotic Tassel
Zm00001d002613	307.608	6.66952	0.484382	13.7691	3.90957e-43	3.51862e-42	Meiotic Tassel v. Silk	Meiotic Tassel
Zm00001d001934	12.163	6.88052	1.30888	5.25681	1.46576e-07	1.88455e-07	Meiotic Tassel v. Immature Cob	Meiotic Tassel
Zm00001d001934	12.163	7.29594	1.30888	5.57419	2.48685e-08	4.06939e-08	Meiotic Tassel v. Immature Cob	Meiotic Tassel
Zm00001d001829	90.5099	7.3418	0.689215	10.6524	1.69894e-26	5.09683e-26	Meiotic Tassel v. Silk	Meiotic Tassel
Zm00001d001934	12.163	7.70535	1.30888	5.88699	3.93297e-09	7.07935e-09	Meiotic Tassel v. Immature Cob	Meiotic Tassel
Zm00001d001829	90.5099	9.28002	1.03073	9.00332	2.18984e-19	6.56953e-19	Meiotic Tassel v. Silk	Meiotic Tassel
Zm00001d002176	47.3757	9.49713	1.24063	7.65507	1.93204e-14	4.34709e-14	Meiotic Tassel v. Immature Cob	Meiotic Tassel
Zm00001d002176	47.3757	9.90655	1.24063	7.98508	1.40434e-15	3.15977e-15	Meiotic Tassel v. Immature Cob	Meiotic Tassel
Zm00001d002176	47.3757	10.0435	1.24063	8.09548	5.70395e-16	1.14079e-15	Meiotic Tassel v. Immature Cob	Meiotic Tassel
Zm00001d001829	90.5099	10.4541	1.25104	8.35634	6.46911e-17	1.94073e-16	Meiotic Tassel v. Silk	Meiotic Tassel
Zm00001d001829	90.5099	10.5464	0.669224	15.7592	5.93836e-56	3.56302e-55	Meiotic Tassel v. Silk	Meiotic Tassel
Zm00001d002626	813.095	10.7572	0.341406	31.5084	6.66355e-218	1.19944e-216	Meiotic Tassel v. Immature Tassel	Meiotic Tassel
Zm00001d002626	813.095	10.9227	0.702476	15.5489	1.61923e-54	1.45731e-53	Meiotic Tassel v. Immature Tassel	Meiotic Tassel
Zm00001d002613	307.608	11.6861	0.584623	19.9892	6.84217e-89	6.15795e-88	Meiotic Tassel v. Silk	Meiotic Tassel
Zm00001d002626	813.095	3.04657	0.281292	10.8306	2.46433e-27	1.4786e-26	Meiotic Tassel v. Immature Tassel	Meiotic Tassel
Zm00001d001934	12.163	6.60978	1.30887	5.05	4.41815e-07	6.11031e-07	Meiotic Tassel v. Immature Cob	Meiotic Tassel
Zm00001d002613	307.608	7.37723	0.614617	12.003	3.42788e-33	3.08509e-32	Meiotic Tassel v. Silk	Meiotic Tassel
Zm00001d001829	90.5099	8.80621	1.25103	7.03914	1.93427e-12	3.86854e-12	Meiotic Tassel v. Silk	Meiotic Tassel
Zm00001d002176	47.3757	8.81098	1.24062	7.10206	1.22913e-12	2.76555e-12	Meiotic Tassel v. Immature Cob	Meiotic Tassel
