# Supplementary material for: An updated gene atlas for maize reveals organ‐specific and stress‐induced genes
Source: Plant J. 2019 Jan 22;97(6):1154–67. doi: 10.1111/tpj.14184 (PMC6850026; doi:10.1111/tpj.14184)
Supplement: Supplementary file 14 — Data S7. Stress‐related differentially expressed genes. [file TPJ-97-1154-s014.xlsx]

## Sheet: Key
	Description
baseMean	Mean of normalized counts over all samples
log2FoldChange	Log-2 fold change from the organ comparison
lfcSE	Standard error on log2 fold change
stat	Test Statistic
pvalue	P-value
padj	FDR adjusted p-values
treatment	See below for descriptions of each treatment
treatment type	Indicates whether the treatment was abiotic or biotic
Treatment	Description
alb_24h	Colletotrichum graminicola innoculation 24hpi
alb_48h	Colletotrichum graminicola innoculation 48hpi
gls	severe natural Cercospora zeina infection on lower leaves
slt	200 mM salt stress
0.2PEG_6h	6hr -0.2 MPa PEG drought treatment
0.8PEG_6h	6hr -0.8 MPa PEG drought treatment
0.2PEG_24h	24hr -0.2 MPa PEG drought treatment
0.8PEG_48h	24hr -0.8 MPa PEG drought treatment
heat	50°C heat stress for 4 hrs
cold	5°C cold stress for 16 hrs

## Sheet: data
Gene	baseMean	log2FoldChange	lfcSE	stat	pvalue	padj	treatment	treatment type
Zm00001d000001	26.7754	-2.87466	0.784616	-3.66377	0.000248526	0.00177364	slt	abiotic
Zm00001d000001	490.778	-2.80229	0.21967	-12.7569	2.8551e-37	5.45011e-36	heat	abiotic
Zm00001d000001	490.778	-2.80229	0.21967	-12.7569	2.8551e-37	5.45011e-36	heat	abiotic
Zm00001d000001	104.75	-2.34285	0.408109	-5.74073	9.42668e-09	8.18038e-08	0.8PEG_24h	abiotic
Zm00001d000001	920.362	3.44249	0.756754	4.54902	5.38966e-06	8.51333e-05	alb_48h	biotic
Zm00001d000001	920.362	4.11989	0.75665	5.44491	5.18302e-08	1.94253e-06	alb_24h	biotic
Zm00001d000002	82.1917	2.39381	0.403059	5.93911	2.86573e-09	7.8193e-08	slt	abiotic
Zm00001d000002	336.043	2.47646	0.671965	3.6854	0.000228342	0.00222479	0.2PEG_24h	abiotic
Zm00001d000002	336.043	3.02951	0.671414	4.51214	6.41763e-06	3.3362e-05	0.8PEG_24h	abiotic
Zm00001d000006	14.564	5.54971	1.26073	4.40198	1.07266e-05	0.000186321	gls	biotic
Zm00001d000008	5.95382	6.14799	1.52669	4.027	5.64928e-05	0.000748236	gls	biotic
Zm00001d000012	72.1798	4.65258	0.589272	7.89547	2.89231e-15	9.80795e-13	gls	biotic
Zm00001d000017	131.333	3.86079	1.04378	3.69884	0.000216583	0.00188309	alb_48h	biotic
Zm00001d000017	75.4185	5.22944	0.544414	9.60563	7.56949e-22	9.05152e-19	gls	biotic
Zm00001d000018	15.4758	2.03626	0.612357	3.32527	0.000883315	0.00243469	cold	abiotic
Zm00001d000018	15.4758	2.78554	0.613758	4.5385	5.66571e-06	1.8447e-05	heat	abiotic
Zm00001d000018	15.4758	2.78554	0.613758	4.5385	5.66571e-06	1.8447e-05	heat	abiotic
Zm00001d000018	109.392	4.16769	0.44498	9.36601	7.53246e-21	8.1494e-18	gls	biotic
Zm00001d000020	84.3982	-4.83121	0.511895	-9.43789	3.80345e-21	6.04862e-19	slt	abiotic
Zm00001d000034	199.967	-3.10774	0.256847	-12.0996	1.0615e-33	1.78421e-32	heat	abiotic
Zm00001d000034	39.6809	2.46583	0.752159	3.27834	0.00104421	0.0088761	alb_24h	biotic
Zm00001d000034	39.6809	3.54096	0.743052	4.76543	1.88449e-06	3.47095e-05	alb_48h	biotic
Zm00001d000037	5.59757	4.77844	1.15142	4.15003	3.3243e-05	9.82416e-05	heat	abiotic
Zm00001d000060	483.132	-2.06577	0.350503	-5.89371	3.77615e-09	2.15123e-07	gls	biotic
Zm00001d000061	4.60173	-5.40976	1.5011	-3.60388	0.000313507	0.000800617	heat	abiotic
Zm00001d000065	6.3373	-3.32903	1.16955	-2.84641	0.00442156	0.00924674	heat	abiotic
Zm00001d000070	581.585	-2.06805	0.248261	-8.33011	8.07677e-17	9.22441e-16	cold	abiotic
Zm00001d000070	99.4525	-2.00232	0.29914	-6.69358	2.17771e-11	2.53731e-09	gls	biotic
Zm00001d000092	27.465	2.64257	0.807489	3.27258	0.00106571	0.00677498	alb_48h	biotic
Zm00001d000092	27.465	2.71768	0.809147	3.3587	0.000783099	0.00709811	alb_24h	biotic
Zm00001d000093	16.3021	2.15046	0.550419	3.90694	9.34721e-05	0.000310014	cold	abiotic
Zm00001d000107	347.542	-2.83459	0.163772	-17.3081	4.08568e-67	1.55215e-65	heat	abiotic
Zm00001d000110	3535.05	2.73036	0.102938	26.5242	5.09505e-155	5.35496e-153	heat	abiotic
Zm00001d000111	2.95675	6.03979	1.62849	3.70884	0.00020821	0.000547345	heat	abiotic
Zm00001d000112	1692.29	2.70907	0.192406	14.08	5.04287e-45	1.19172e-43	heat	abiotic
Zm00001d000112	1692.29	3.53286	0.19094	18.5024	1.97431e-76	1.74886e-74	cold	abiotic
Zm00001d000112	1692.29	2.70907	0.192406	14.08	5.04287e-45	1.19172e-43	heat	abiotic
Zm00001d000113	867.978	5.90155	0.1705	34.6133	1.59395e-262	3.94993e-260	heat	abiotic
Zm00001d000126	2352.06	-2.31827	0.101242	-22.8982	4.83965e-116	9.82296e-114	cold	abiotic
Zm00001d000126	1464.96	3.18562	0.860917	3.70026	0.000215375	0.00187457	alb_48h	biotic
Zm00001d000141	29.2307	-2.59199	0.418016	-6.20069	5.6215e-10	3.67594e-09	cold	abiotic
Zm00001d000147	59.0648	2.08528	0.301964	6.9057	4.99569e-12	2.89257e-11	heat	abiotic
Zm00001d000154	152.64	3.73167	0.680938	5.48019	4.24866e-08	1.62434e-06	alb_24h	biotic
Zm00001d000154	152.64	4.50096	0.679103	6.6278	3.40717e-11	1.80085e-09	alb_48h	biotic
Zm00001d000158	169.113	-2.86809	0.850996	-3.37027	0.000750954	0.00514824	alb_48h	biotic
Zm00001d000168	717.716	-3.02628	0.194663	-15.5462	1.68715e-54	4.85721e-53	heat	abiotic
Zm00001d000193	101.728	-3.29987	0.735827	-4.48457	7.30625e-06	0.000111285	alb_48h	biotic
Zm00001d000193	101.728	-2.94245	0.734446	-4.00636	6.1663e-05	0.000931194	alb_24h	biotic
Zm00001d000195	9.75014	2.78334	0.909163	3.06143	0.00220282	0.00645585	0.8PEG_24h	abiotic
Zm00001d000196	1034.12	2.69369	0.418917	6.43013	1.27498e-10	6.17181e-09	alb_48h	biotic
Zm00001d000196	59.0767	2.7152	0.424977	6.38905	1.66924e-10	1.14986e-09	cold	abiotic
Zm00001d000196	1034.12	2.7188	0.419024	6.48842	8.67423e-11	5.47361e-09	alb_24h	biotic
Zm00001d000196	59.0767	5.03886	0.408083	12.3476	5.0168e-35	8.82793e-34	heat	abiotic
Zm00001d000196	59.0767	5.03886	0.408083	12.3476	5.0168e-35	8.82793e-34	heat	abiotic
Zm00001d000202	132.211	-2.39312	0.33953	-7.04835	1.81058e-12	1.08198e-11	heat	abiotic
Zm00001d000203	312.657	4.80643	0.280322	17.1461	6.71954e-66	4.55815e-64	cold	abiotic
Zm00001d000204	1149	2.81351	0.815409	3.45042	0.000559712	0.00545725	alb_24h	biotic
Zm00001d000204	1149	3.81894	0.815144	4.68499	2.79981e-06	4.88407e-05	alb_48h	biotic
Zm00001d000214	2466.09	-4.19148	0.767542	-5.46091	4.73695e-08	1.7889e-06	alb_24h	biotic
Zm00001d000214	2466.09	-3.93224	0.766907	-5.12741	2.93758e-07	6.73439e-06	alb_48h	biotic
Zm00001d000214	41.0977	4.12155	0.451934	9.11981	7.52545e-20	1.03238e-18	cold	abiotic
Zm00001d000222	4995.85	-2.20515	0.196999	-11.1937	4.37636e-29	6.2183e-28	heat	abiotic
Zm00001d000229	295.393	2.67931	0.303363	8.83203	1.0279e-18	4.41364e-16	0.2PEG_24h	abiotic
Zm00001d000229	295.393	3.79069	0.300981	12.5944	2.2658e-36	5.46037e-34	0.8PEG_24h	abiotic
Zm00001d000229	271.759	-3.34291	0.400727	-8.34212	7.29672e-17	8.35944e-16	cold	abiotic
Zm00001d000229	271.759	3.87118	0.209631	18.4667	3.82825e-76	1.69516e-74	heat	abiotic
Zm00001d000229	271.759	3.87118	0.209631	18.4667	3.82825e-76	1.69516e-74	heat	abiotic
Zm00001d000230	2891.7	-2.06444	0.534731	-3.8607	0.000113062	0.00112047	alb_48h	biotic
Zm00001d000237	72.5124	2.26753	0.439024	5.16494	2.40511e-07	7.75095e-06	gls	biotic
Zm00001d000237	52.0386	2.95201	0.335219	8.80624	1.29416e-18	1.13679e-17	heat	abiotic
Zm00001d000237	52.0386	2.95201	0.335219	8.80624	1.29416e-18	1.13679e-17	heat	abiotic
Zm00001d000237	222.457	2.98857	0.40928	7.302	2.83518e-13	5.05598e-12	0.8PEG_24h	abiotic
Zm00001d000237	1243.23	5.01394	1.28417	3.90442	9.44508e-05	0.000969836	alb_48h	biotic
Zm00001d000238	20.4499	-7.29626	1.22662	-5.94828	2.70971e-09	1.25393e-08	heat	abiotic
Zm00001d000238	121.11	2.92111	0.82283	3.55008	0.000385109	0.00299844	alb_48h	biotic
Zm00001d000279	796.845	-3.76021	0.811406	-4.63418	3.58348e-06	6.0261e-05	alb_48h	biotic
Zm00001d000279	796.845	-3.31549	0.810983	-4.08824	4.34667e-05	0.00069954	alb_24h	biotic
Zm00001d000282	46.9292	-2.23326	0.614594	-3.63372	0.000279367	0.00231815	alb_48h	biotic
Zm00001d000288	18.2908	-2.12088	0.683924	-3.10105	0.00192835	0.00981344	slt	abiotic
Zm00001d000293	163.22	2.32919	0.233689	9.96706	2.1243e-23	3.44607e-22	cold	abiotic
Zm00001d000294	2137.37	5.80841	1.057	5.49517	3.90324e-08	1.5039e-06	alb_24h	biotic
Zm00001d000294	2137.37	6.48267	1.05693	6.1335	8.59643e-10	3.56781e-08	alb_48h	biotic
Zm00001d000294	348.833	3.35423	0.873706	3.83909	0.000123492	0.00142786	gls	biotic
Zm00001d000298	60.5177	2.09326	0.468249	4.4704	7.80741e-06	3.99294e-05	0.8PEG_24h	abiotic
Zm00001d000298	462.934	3.09419	0.760239	4.07002	4.70095e-05	0.000646132	gls	biotic
Zm00001d000298	857.061	7.15283	0.91955	7.77862	7.33205e-15	6.86991e-13	alb_48h	biotic
Zm00001d000298	857.061	7.37135	0.919562	8.01615	1.09109e-15	1.62585e-13	alb_24h	biotic
Zm00001d000304	20.4689	5.41239	0.67239	8.04948	8.31443e-16	6.2401e-15	heat	abiotic
Zm00001d000308	27.9317	-2.66052	0.645248	-4.12326	3.73553e-05	0.000351453	slt	abiotic
Zm00001d000339	439.234	2.7494	0.531976	5.16827	2.3627e-07	5.57139e-06	alb_48h	biotic
Zm00001d000339	881.144	3.46163	0.210493	16.4453	9.05646e-61	5.26972e-59	cold	abiotic
Zm00001d000346	3410.21	3.96704	0.205397	19.314	4.0986e-83	1.99833e-81	heat	abiotic
Zm00001d000358	946.06	-4.14727	0.231747	-17.8957	1.2737e-71	5.17352e-70	heat	abiotic
Zm00001d000361	95.1257	-2.07148	0.334728	-6.18856	6.07168e-10	2.95926e-09	heat	abiotic
Zm00001d000364	67.9582	3.32535	0.264064	12.593	2.30821e-36	4.2645e-35	heat	abiotic
Zm00001d000381	32.1591	2.36405	0.614722	3.84572	0.000120201	0.00095508	slt	abiotic
Zm00001d000396	2401.94	2.29813	0.48522	4.73627	2.17687e-06	3.94484e-05	alb_48h	biotic
Zm00001d000400	31.246	-4.24456	0.654258	-6.4876	8.72154e-11	4.56634e-10	heat	abiotic
Zm00001d000417	14.2012	-3.93363	1.09027	-3.60794	0.00030864	0.00212714	slt	abiotic
Zm00001d000424	829.931	2.4285	0.296997	8.17686	2.91339e-16	3.19432e-15	cold	abiotic
Zm00001d000429	24.9913	3.49625	0.975095	3.58555	0.000336371	0.00304238	0.2PEG_24h	abiotic
Zm00001d000429	24.9913	5.09151	0.962636	5.28913	1.22896e-07	8.74148e-07	0.8PEG_24h	abiotic
Zm00001d000429	8.08781	2.89255	0.830449	3.48311	0.000495625	0.00123102	heat	abiotic
Zm00001d000429	8.08781	3.48959	0.787594	4.4307	9.39269e-06	3.68618e-05	cold	abiotic
Zm00001d000429	48.6449	3.14673	0.583081	5.39672	6.78706e-08	1.37483e-06	slt	abiotic
Zm00001d000429	8.08781	2.89255	0.830449	3.48311	0.000495625	0.00123102	heat	abiotic
Zm00001d000434	251.048	3.94585	0.188213	20.9648	1.37533e-97	1.94791e-95	cold	abiotic
Zm00001d000434	248.921	-3.5587	0.406237	-8.76015	1.94988e-18	2.06727e-16	slt	abiotic
Zm00001d000447	25.7313	5.48634	1.29764	4.22794	2.35838e-05	0.000304472	alb_48h	biotic
Zm00001d000447	25.7313	5.72602	1.29781	4.41205	1.02397e-05	0.000203119	alb_24h	biotic
Zm00001d001767	46.08	-2.81944	0.499472	-5.64484	1.65333e-08	7.13274e-08	heat	abiotic
Zm00001d001769	44.6189	2.15242	0.371014	5.80146	6.57412e-09	3.41014e-07	gls	biotic
Zm00001d001769	44.1977	3.47176	0.885134	3.9223	8.77094e-05	0.000911588	alb_48h	biotic
Zm00001d001769	44.1977	3.56354	0.885959	4.02224	5.7648e-05	0.000882768	alb_24h	biotic
Zm00001d001769	8.74274	4.04309	0.895757	4.5136	6.37366e-06	2.56629e-05	cold	abiotic
Zm00001d001772	10.1068	2.3134	0.706282	3.27546	0.00105489	0.0028602	cold	abiotic
Zm00001d001773	197.319	3.08112	0.266205	11.5743	5.56469e-31	8.55481e-30	heat	abiotic
Zm00001d001773	197.319	3.78238	0.258897	14.6096	2.43817e-48	9.85091e-47	cold	abiotic
Zm00001d001773	197.319	3.08112	0.266205	11.5743	5.56469e-31	8.55481e-30	heat	abiotic
Zm00001d001774	1004.49	4.63546	0.196009	23.6492	1.204e-123	2.98418e-121	cold	abiotic
Zm00001d001774	1004.49	4.9958	0.19669	25.3993	2.56404e-142	2.43008e-140	heat	abiotic
Zm00001d001774	1004.49	4.9958	0.19669	25.3993	2.56404e-142	2.43008e-140	heat	abiotic
Zm00001d001776	3.43076	-3.94919	1.3644	-2.89446	0.00379813	0.00805522	heat	abiotic
Zm00001d001779	47.5154	-4.97096	0.914723	-5.43439	5.4984e-08	1.57235e-06	alb_48h	biotic
Zm00001d001779	47.5154	-3.63752	0.846668	-4.29627	1.73693e-05	0.000318493	alb_24h	biotic
Zm00001d001784	1115.19	2.17639	0.127749	17.0364	4.40689e-65	2.92774e-63	cold	abiotic
Zm00001d001791	134.489	-2.96436	0.285395	-10.3869	2.8453e-25	3.43867e-24	heat	abiotic
Zm00001d001818	61.9747	5.05723	0.746207	6.77724	1.2249e-11	9.01761e-10	alb_24h	biotic
Zm00001d001818	61.9747	5.2073	0.744648	6.99296	2.69142e-12	1.69402e-10	alb_48h	biotic
Zm00001d001824	25.2872	-2.87162	0.654498	-4.38752	1.1465e-05	0.000126919	slt	abiotic
Zm00001d001832	241.134	2.6324	0.334539	7.86874	3.58218e-15	1.16267e-12	gls	biotic
Zm00001d001832	20.3999	5.18857	0.953343	5.4425	5.25379e-08	2.15374e-07	heat	abiotic
Zm00001d001832	20.3999	5.18857	0.953343	5.4425	5.25379e-08	2.15374e-07	heat	abiotic
Zm00001d001832	628.595	5.85881	0.806001	7.26898	3.622e-13	3.41961e-11	alb_24h	biotic
Zm00001d001832	20.3999	6.12351	0.93433	6.55391	5.60496e-11	4.04703e-10	cold	abiotic
Zm00001d001832	628.595	6.4407	0.805709	7.99383	1.3081e-15	1.35385e-13	alb_48h	biotic
Zm00001d001833	2.59417	4.6548	1.54902	3.00499	0.00265588	0.00581109	heat	abiotic
Zm00001d001835	30.3747	-3.66425	0.584072	-6.27363	3.52718e-10	1.75198e-09	heat	abiotic
Zm00001d001837	1193.98	2.18396	0.157774	13.8423	1.41549e-43	3.2374e-42	heat	abiotic
Zm00001d001842	18.9309	2.45634	0.715391	3.43356	0.000595712	0.00145908	heat	abiotic
Zm00001d001842	18.9309	2.91653	0.692377	4.21235	2.52732e-05	9.2433e-05	cold	abiotic
Zm00001d001842	18.9309	2.45634	0.715391	3.43356	0.000595712	0.00145908	heat	abiotic
Zm00001d001849	3542.96	2.20968	0.602274	3.6689	0.000243602	0.00284595	alb_24h	biotic
Zm00001d001849	3542.96	2.3281	0.602239	3.86573	0.000110755	0.00110328	alb_48h	biotic
Zm00001d001850	1524.39	4.25888	0.25527	16.6838	1.71928e-62	1.0477e-60	cold	abiotic
Zm00001d001850	1524.39	6.36628	0.25434	25.0306	2.84213e-138	2.59354e-136	heat	abiotic
Zm00001d001850	1524.39	6.36628	0.25434	25.0306	2.84213e-138	2.59354e-136	heat	abiotic
Zm00001d001857	9232.56	-2.0913	0.626158	-3.33989	0.000838124	0.00562143	alb_48h	biotic
Zm00001d001862	848.143	3.3237	0.322638	10.3016	6.92764e-25	1.21644e-23	cold	abiotic
Zm00001d001862	848.143	3.33529	0.323486	10.3105	6.31812e-25	7.50478e-24	heat	abiotic
Zm00001d001862	848.143	3.33529	0.323486	10.3105	6.31812e-25	7.50478e-24	heat	abiotic
Zm00001d001865	175.582	2.15593	0.474518	4.54341	5.53509e-06	6.7363e-05	slt	abiotic
Zm00001d001871	30.2119	3.10694	0.919468	3.37906	0.000727331	0.00670354	alb_24h	biotic
Zm00001d001871	30.2119	3.85868	0.912576	4.22834	2.35421e-05	0.000304252	alb_48h	biotic
Zm00001d001877	3393.8	4.00613	0.210039	19.0733	4.2123e-81	1.97876e-79	heat	abiotic
Zm00001d001881	6005.98	2.8175	0.121887	23.1158	3.21454e-118	2.41324e-116	heat	abiotic
Zm00001d001883	12667.9	3.92779	0.107615	36.4986	1.16566e-291	7.5118e-288	cold	abiotic
Zm00001d001894	6.94524	-4.08641	1.1945	-3.42104	0.000623827	0.00152339	heat	abiotic
Zm00001d001900	139.86	4.84435	0.987119	4.90756	9.2215e-07	1.8697e-05	alb_48h	biotic
Zm00001d001906	20.2676	5.4279	1.35073	4.0185	5.85702e-05	0.000516824	slt	abiotic
Zm00001d001907	111.897	2.0646	0.298707	6.91179	4.78566e-12	2.77513e-11	heat	abiotic
Zm00001d001924	611.022	3.18278	0.156532	20.3331	6.55518e-92	3.63577e-90	heat	abiotic
Zm00001d001927	16.0792	5.67857	1.08252	5.24571	1.55682e-07	6.0724e-07	heat	abiotic
Zm00001d001927	16.0792	6.11163	1.0683	5.72088	1.05976e-08	6.04904e-08	cold	abiotic
Zm00001d001927	16.0792	5.67857	1.08252	5.24571	1.55682e-07	6.0724e-07	heat	abiotic
Zm00001d001928	56.8214	2.91136	0.453794	6.41559	1.40281e-10	4.78302e-09	slt	abiotic
Zm00001d001931	6.9698	7.17497	1.45992	4.91464	8.89455e-07	3.19695e-06	heat	abiotic
Zm00001d001943	35.3976	3.37293	0.405968	8.30838	9.70137e-17	1.10261e-15	cold	abiotic
Zm00001d001943	42.8116	2.3856	0.415883	5.73623	9.68064e-09	9.58503e-07	0.8PEG_6h	abiotic
Zm00001d001944	118.673	-2.41018	0.225844	-10.6719	1.37844e-26	1.34107e-24	0.8PEG_24h	abiotic
Zm00001d001945	85.9559	-2.62543	0.331506	-7.91971	2.38064e-15	1.7272e-14	heat	abiotic
Zm00001d001945	24.5421	3.23527	0.704432	4.59273	4.37483e-06	5.49043e-05	slt	abiotic
Zm00001d001945	85.9559	-2.62543	0.331506	-7.91971	2.38064e-15	1.7272e-14	heat	abiotic
Zm00001d001949	789.756	3.53898	0.192787	18.357	2.90415e-75	1.25711e-73	heat	abiotic
Zm00001d001951	8290.39	5.81548	0.238443	24.3893	2.21894e-131	1.91488e-129	heat	abiotic
Zm00001d001953	375.279	2.55604	0.640716	3.98935	6.62552e-05	0.000989667	alb_24h	biotic
Zm00001d001960	22544.8	5.87232	1.24121	4.73114	2.23263e-06	4.03407e-05	alb_48h	biotic
Zm00001d001960	22544.8	6.84805	1.2412	5.51727	3.44309e-08	1.33702e-06	alb_24h	biotic
Zm00001d001960	570.064	4.4195	0.357464	12.3635	4.11919e-35	2.3397e-31	gls	biotic
Zm00001d001964	20.6287	-2.92998	0.585379	-5.00528	5.57825e-07	2.0511e-06	heat	abiotic
Zm00001d001970	61.4968	3.48984	0.337185	10.35	4.18682e-25	5.01293e-24	heat	abiotic
Zm00001d001973	71.0078	-2.31209	0.293092	-7.88862	3.05539e-15	2.20078e-14	heat	abiotic
Zm00001d001989	497.814	2.04478	0.618619	3.30539	0.000948437	0.00620157	alb_48h	biotic
Zm00001d001989	68.7956	2.10627	0.533762	3.94608	7.94404e-05	0.000668592	slt	abiotic
Zm00001d001990	10.4124	-2.23015	0.659306	-3.38257	0.00071812	0.00201272	cold	abiotic
Zm00001d001996	44.9188	2.03643	0.54571	3.73171	0.000190183	0.00141508	slt	abiotic
Zm00001d001996	24.8593	3.16036	0.559163	5.65195	1.58642e-08	1.3204e-07	0.8PEG_24h	abiotic
Zm00001d002004	387.55	-2.18212	0.180633	-12.0804	1.34019e-33	2.24148e-32	heat	abiotic
Zm00001d002013	9.39575	-3.039	0.835677	-3.63657	0.000276289	0.000841806	cold	abiotic
Zm00001d002014	202.316	7.69511	1.43471	5.36352	8.16153e-08	2.87583e-06	alb_24h	biotic
Zm00001d002014	202.316	8.51785	1.43404	5.93974	2.85472e-09	1.06507e-07	alb_48h	biotic
Zm00001d002018	125.85	3.07201	0.757606	4.05489	5.01574e-05	0.000783585	alb_24h	biotic
Zm00001d002018	125.85	4.61117	0.753574	6.11907	9.41255e-10	3.82942e-08	alb_48h	biotic
Zm00001d002019	1528	2.42072	0.686816	3.52455	0.000424207	0.00440705	alb_24h	biotic
Zm00001d002019	1528	2.55563	0.686743	3.72138	0.000198141	0.0017538	alb_48h	biotic
Zm00001d002020	5414.91	3.26293	0.752158	4.33809	1.43724e-05	0.000270559	alb_24h	biotic
Zm00001d002020	5414.91	3.43292	0.752139	4.56421	5.01389e-06	8.01186e-05	alb_48h	biotic
Zm00001d002021	88.1506	3.14926	0.396326	7.94611	1.92457e-15	1.98756e-14	cold	abiotic
Zm00001d002025	101.276	-3.73831	0.446011	-8.38165	5.21901e-17	4.18683e-16	heat	abiotic
Zm00001d002035	213.115	-3.16475	0.224174	-14.1174	2.96884e-45	7.0467e-44	heat	abiotic
Zm00001d002035	158.789	4.7542	0.564198	8.42648	3.56207e-17	1.72192e-14	gls	biotic
Zm00001d002035	4179.18	8.76179	2.16926	4.03907	5.36643e-05	0.00060393	alb_48h	biotic
Zm00001d002039	773.324	2.71193	0.769962	3.52216	0.000428045	0.00443018	alb_24h	biotic
Zm00001d002039	773.324	2.85362	0.769833	3.70681	0.00020989	0.00183782	alb_48h	biotic
Zm00001d002046	832.908	2.12976	0.631898	3.37041	0.000750559	0.00687369	alb_24h	biotic
Zm00001d002056	55.9595	-2.42957	0.349808	-6.94544	3.77283e-12	2.20532e-11	heat	abiotic
Zm00001d002066	67.3871	-2.0776	0.45977	-4.51879	6.21947e-06	7.46687e-05	slt	abiotic
Zm00001d002068	407.054	-2.0568	0.281467	-7.30745	2.72265e-13	1.72471e-12	heat	abiotic
Zm00001d002068	385.481	7.6204	0.495812	15.3695	2.62081e-53	3.98925e-50	slt	abiotic
Zm00001d002068	407.054	-2.0568	0.281467	-7.30745	2.72265e-13	1.72471e-12	heat	abiotic
Zm00001d002069	1179.31	2.00401	0.578535	3.46394	0.000532335	0.00391085	alb_48h	biotic
Zm00001d002069	982.129	2.66321	0.190157	14.0053	1.44668e-44	3.39498e-43	heat	abiotic
Zm00001d002072	4.65763	-4.07947	1.35939	-3.00096	0.00269134	0.00588248	heat	abiotic
Zm00001d002072	43.508	7.44846	2.16974	3.43288	0.000597201	0.00428681	alb_48h	biotic
Zm00001d002079	112.111	-2.73869	0.375367	-7.29604	2.9635e-13	1.55548e-11	slt	abiotic
Zm00001d002082	89.2481	-4.15343	0.408346	-10.1713	2.66216e-24	3.07035e-23	heat	abiotic
Zm00001d002088	35.3225	7.24909	2.09977	3.45233	0.000555774	0.00405057	alb_48h	biotic
Zm00001d002090	445.136	2.08857	0.491942	4.24557	2.18036e-05	0.000284609	alb_48h	biotic
Zm00001d002090	445.136	2.19934	0.492087	4.46941	7.84368e-06	0.000161281	alb_24h	biotic
Zm00001d002093	284.794	-3.37245	0.219407	-15.3707	2.57203e-53	7.25945e-52	heat	abiotic
Zm00001d002094	2205.78	-4.34015	0.223055	-19.4577	2.50687e-84	1.24472e-82	heat	abiotic
Zm00001d002094	10.0145	-2.39694	0.545972	-4.39022	1.13238e-05	5.60598e-05	0.8PEG_24h	abiotic
Zm00001d002094	2205.78	-4.34015	0.223055	-19.4577	2.50687e-84	1.24472e-82	heat	abiotic
Zm00001d002097	20.3458	-3.81572	0.705253	-5.41043	6.28744e-08	2.55768e-07	heat	abiotic
Zm00001d002115	160.371	-2.44876	0.239994	-10.2034	1.91451e-24	2.22325e-23	heat	abiotic
Zm00001d002119	8.17838	-5.35012	1.53999	-3.47413	0.000512508	0.0032524	slt	abiotic
Zm00001d002121	6.86014	6.35153	1.6113	3.94187	8.08491e-05	0.000679375	slt	abiotic
Zm00001d002129	8733.82	-2.36408	0.752221	-3.14281	0.00167337	0.00963062	alb_48h	biotic
Zm00001d002131	885.567	2.24877	0.64025	3.51232	0.000444207	0.0033633	alb_48h	biotic
Zm00001d002132	744.409	-2.46494	0.163405	-15.0849	2.03651e-51	2.22896e-48	0.8PEG_24h	abiotic
Zm00001d002136	16.4872	2.28068	0.569031	4.008	6.12354e-05	0.000209512	cold	abiotic
Zm00001d002143	622.697	-2.64683	0.218364	-12.1212	8.15799e-34	4.13921e-31	slt	abiotic
Zm00001d002158	20.5083	-4.84126	0.840186	-5.76212	8.30623e-09	3.68709e-08	heat	abiotic
Zm00001d002158	20.5083	-4.84126	0.840186	-5.76212	8.30623e-09	3.68709e-08	heat	abiotic
Zm00001d002158	20.5083	-3.86454	0.62168	-6.21628	5.09084e-10	3.34335e-09	cold	abiotic
Zm00001d002158	51.4398	3.83096	0.564912	6.78151	1.18924e-11	1.48928e-09	gls	biotic
Zm00001d002159	82.1885	-4.92611	0.391501	-12.5826	2.63164e-36	7.20125e-35	cold	abiotic
Zm00001d002159	82.1885	-2.00795	0.281869	-7.12372	1.05051e-12	6.37933e-12	heat	abiotic
Zm00001d002159	82.1885	-2.00795	0.281869	-7.12372	1.05051e-12	6.37933e-12	heat	abiotic
Zm00001d002160	37.1557	-3.73421	0.505494	-7.38726	1.49883e-13	1.33779e-12	cold	abiotic
Zm00001d002160	42.7843	2.41744	0.568733	4.25056	2.13234e-05	0.00033251	gls	biotic
Zm00001d002167	197.684	2.14338	0.249162	8.60235	7.80982e-18	4.22474e-15	gls	biotic
Zm00001d002176	19.7339	5.46019	1.6058	3.40029	0.00067314	0.00627833	alb_24h	biotic
Zm00001d002176	19.7339	7.88102	1.58339	4.97731	6.44723e-07	1.35266e-05	alb_48h	biotic
Zm00001d002178	14.1023	-5.25146	1.6152	-3.25128	0.00114886	0.0063706	slt	abiotic
Zm00001d002178	177.499	3.72178	0.428507	8.68546	3.77215e-18	2.44866e-15	gls	biotic
Zm00001d002178	1075.8	7.75783	2.30647	3.36351	0.000769581	0.00524996	alb_48h	biotic
Zm00001d002178	1075.8	8.05343	2.30647	3.49167	0.000480006	0.00485819	alb_24h	biotic
Zm00001d002179	2.70999	5.79374	1.74526	3.31969	0.00090116	0.00214612	heat	abiotic
Zm00001d002186	78.1535	2.10151	0.620444	3.38711	0.000706342	0.00489413	alb_48h	biotic
Zm00001d002198	363.191	-2.3851	0.297178	-8.02584	1.00833e-15	7.38405e-14	slt	abiotic
Zm00001d002234	1847.98	2.00942	0.0973727	20.6364	1.29306e-94	7.54362e-93	heat	abiotic
Zm00001d002236	5.76633	4.54305	1.50046	3.02778	0.00246356	0.00542237	heat	abiotic
Zm00001d002236	5.76633	6.85586	1.3909	4.92908	8.2618e-07	3.74081e-06	cold	abiotic
Zm00001d002236	5.76633	4.54305	1.50046	3.02778	0.00246356	0.00542237	heat	abiotic
Zm00001d002238	777.485	-3.62922	0.789053	-4.59947	4.23578e-06	6.94802e-05	alb_48h	biotic
Zm00001d002238	777.485	-3.59528	0.789715	-4.55263	5.29798e-06	0.000115667	alb_24h	biotic
Zm00001d002238	11.1413	7.14785	1.26739	5.63982	1.70226e-08	9.49151e-08	cold	abiotic
Zm00001d002260	98.9607	3.96709	0.276919	14.3258	1.50944e-46	5.82468e-45	cold	abiotic
Zm00001d002262	10.6447	5.66365	1.4456	3.91786	8.9338e-05	0.000925016	alb_48h	biotic
Zm00001d002263	45.1437	-2.12382	0.344448	-6.16586	7.00995e-10	3.40183e-09	heat	abiotic
Zm00001d002266	17341.4	3.95891	0.0824417	48.0207	0	0	heat	abiotic
Zm00001d002271	10.6751	3.17722	0.874598	3.63277	0.000280391	0.000721988	heat	abiotic
Zm00001d002276	18.0108	3.55135	1.05781	3.35727	0.000787155	0.00189348	heat	abiotic
Zm00001d002276	18.0108	6.26857	0.989456	6.33537	2.36774e-10	1.60868e-09	cold	abiotic
Zm00001d002276	18.0108	3.55135	1.05781	3.35727	0.000787155	0.00189348	heat	abiotic
Zm00001d002278	2130.63	-3.6412	0.254179	-14.3253	1.52058e-46	3.7237e-45	heat	abiotic
Zm00001d002285	24.2469	2.57101	0.430533	5.97168	2.34827e-09	1.42864e-08	cold	abiotic
Zm00001d002287	285.928	2.90859	0.156619	18.5711	5.50239e-77	4.90779e-75	cold	abiotic
Zm00001d002288	608.746	-2.25244	0.497111	-4.53106	5.86888e-06	9.21146e-05	alb_48h	biotic
Zm00001d002295	19.5068	-6.75658	1.13708	-5.94207	2.81451e-09	2.67868e-08	0.8PEG_24h	abiotic
Zm00001d002295	19.5068	-2.7022	0.683813	-3.95167	7.7608e-05	0.000938466	0.2PEG_24h	abiotic
Zm00001d002295	18.8384	-2.442	0.651672	-3.74729	0.000178757	0.0033366	0.8PEG_6h	abiotic
Zm00001d002295	109.683	7.68042	1.47822	5.19572	2.03931e-07	4.9166e-06	alb_48h	biotic
Zm00001d002295	109.683	7.96643	1.47821	5.38924	7.07567e-08	2.52559e-06	alb_24h	biotic
Zm00001d002316	1114.35	2.08452	0.242788	8.58577	9.0226e-18	7.53585e-17	heat	abiotic
Zm00001d002316	860.4	2.71663	0.588412	4.61688	3.89559e-06	6.47155e-05	alb_48h	biotic
Zm00001d002316	860.4	2.72738	0.588509	4.63439	3.57983e-06	8.25932e-05	alb_24h	biotic
Zm00001d002330	629.845	-3.36459	0.173845	-19.354	1.88554e-83	9.24326e-82	heat	abiotic
Zm00001d002333	2573.45	-6.35591	1.11458	-5.70251	1.18058e-08	3.8937e-07	alb_48h	biotic
Zm00001d002333	2573.45	-4.56936	1.11145	-4.11118	3.93645e-05	0.000643569	alb_24h	biotic
Zm00001d002333	424.675	-2.6693	0.284062	-9.39689	5.62019e-21	8.67872e-19	slt	abiotic
Zm00001d002342	83.9816	3.42279	0.732951	4.66987	3.01384e-06	5.18071e-05	alb_48h	biotic
Zm00001d002342	83.9816	3.474	0.733594	4.73559	2.18424e-06	5.3707e-05	alb_24h	biotic
Zm00001d002342	49.0264	2.12155	0.409242	5.18409	2.1707e-07	7.10587e-06	gls	biotic
Zm00001d002343	950.04	-4.66762	0.361339	-12.9175	3.58384e-38	7.08661e-37	heat	abiotic
Zm00001d002343	950.04	-4.66762	0.361339	-12.9175	3.58384e-38	7.08661e-37	heat	abiotic
Zm00001d002343	15.3393	-3.72812	0.937973	-3.97465	7.04819e-05	0.000604657	slt	abiotic
Zm00001d002343	61.4518	-2.40691	0.742378	-3.24216	0.00118629	0.00738468	alb_48h	biotic
Zm00001d002343	950.04	3.20261	0.209303	15.3013	7.49068e-53	3.43572e-51	cold	abiotic
Zm00001d002348	45.2815	-4.20662	0.635296	-6.62151	3.55543e-11	1.91956e-10	heat	abiotic
Zm00001d002350	7978.08	-2.89151	0.869711	-3.32469	0.000885184	0.00779769	alb_24h	biotic
Zm00001d002350	786.554	2.44741	0.199081	12.2935	9.811e-35	2.5114e-33	cold	abiotic
Zm00001d002364	1047.05	5.65905	0.385841	14.6668	1.05195e-48	2.7087e-47	heat	abiotic
Zm00001d002364	1047.05	6.33506	0.384813	16.4627	6.8003e-61	3.97486e-59	cold	abiotic
Zm00001d002364	1047.05	5.65905	0.385841	14.6668	1.05195e-48	2.7087e-47	heat	abiotic
Zm00001d002365	10.1051	6.02342	1.89825	3.17315	0.00150796	0.00887697	alb_48h	biotic
Zm00001d002374	5.59301	-5.79936	1.78096	-3.25631	0.00112871	0.00628708	slt	abiotic
Zm00001d002374	89.2904	3.13387	0.811677	3.86099	0.000112929	0.00153063	alb_24h	biotic
Zm00001d002374	89.2904	3.5322	0.809995	4.36077	1.29606e-05	0.000181331	alb_48h	biotic
Zm00001d002378	7.12639	3.19429	0.765205	4.17443	2.98735e-05	0.000135553	0.8PEG_24h	abiotic
Zm00001d002381	2.55764	5.86533	2.00981	2.91835	0.00351884	0.00750829	heat	abiotic
Zm00001d002383	18.5502	2.62875	0.760361	3.45724	0.000545733	0.00156879	cold	abiotic
Zm00001d002383	18.5502	5.32125	0.717533	7.41604	1.20675e-13	7.81292e-13	heat	abiotic
Zm00001d002383	18.5502	5.32125	0.717533	7.41604	1.20675e-13	7.81292e-13	heat	abiotic
Zm00001d002385	822.258	3.48095	0.188281	18.4881	2.57655e-76	1.14466e-74	heat	abiotic
Zm00001d002387	814.597	3.13828	0.182905	17.158	5.47986e-66	2.04161e-64	heat	abiotic
Zm00001d002393	258.253	5.57132	0.711972	7.8252	5.06836e-15	6.4959e-13	alb_24h	biotic
Zm00001d002393	258.253	6.16602	0.71115	8.67049	4.30267e-18	6.18784e-16	alb_48h	biotic
Zm00001d002393	9.594	2.99907	0.920335	3.25868	0.00111934	0.00853686	gls	biotic
Zm00001d002394	100.472	6.55134	1.00408	6.5247	6.81361e-11	4.36636e-09	alb_24h	biotic
Zm00001d002394	100.472	7.46247	1.00197	7.44781	9.49025e-14	7.40538e-12	alb_48h	biotic
Zm00001d002410	2527.01	5.36111	0.239416	22.3924	4.66875e-111	8.35738e-109	cold	abiotic
Zm00001d002413	1.97171	5.50034	1.91968	2.86525	0.00416684	0.00876153	heat	abiotic
Zm00001d002415	1223.52	2.08332	0.116266	17.9186	8.44344e-72	6.68803e-70	cold	abiotic
Zm00001d002426	985.492	3.40397	0.35521	9.583	9.42703e-22	1.62008e-19	slt	abiotic
Zm00001d002429	1418.78	2.63145	0.131507	20.01	4.50949e-89	5.30782e-87	cold	abiotic
Zm00001d002432	9.28078	-2.92767	0.90758	-3.22579	0.00125624	0.00934567	gls	biotic
Zm00001d002434	83.7214	-2.08735	0.488321	-4.27455	1.91523e-05	0.000199091	slt	abiotic
Zm00001d002434	1645.09	2.91149	0.578436	5.03338	4.81912e-07	1.36672e-05	gls	biotic
Zm00001d002434	1900.23	4.2976	0.980745	4.38198	1.17607e-05	0.000228167	alb_24h	biotic
Zm00001d002434	1900.23	6.00661	0.980517	6.12596	9.01364e-10	3.70368e-08	alb_48h	biotic
Zm00001d002434	88.3556	7.25187	1.06264	6.82438	8.83071e-12	5.01316e-11	heat	abiotic
Zm00001d002434	88.3556	7.25187	1.06264	6.82438	8.83071e-12	5.01316e-11	heat	abiotic
Zm00001d002435	102.251	6.64053	1.1457	5.79606	6.78897e-09	2.36858e-07	alb_48h	biotic
Zm00001d002435	102.251	6.68079	1.14603	5.8295	5.55933e-09	2.5752e-07	alb_24h	biotic
Zm00001d002436	608.227	4.26198	0.511579	8.33103	8.01437e-17	1.41603e-14	alb_24h	biotic
Zm00001d002436	608.227	5.03293	0.510973	9.84971	6.87417e-23	1.70039e-20	alb_48h	biotic
Zm00001d002436	176.435	5.1645	0.371379	13.9063	5.80286e-44	1.33397e-42	heat	abiotic
Zm00001d002441	40.749	-2.46449	0.498072	-4.94805	7.49596e-07	1.54957e-05	alb_48h	biotic
Zm00001d002441	17.7045	-2.32199	0.732704	-3.16907	0.00152925	0.00811666	slt	abiotic
Zm00001d002447	271.626	-2.44476	0.276245	-8.85	8.752e-19	9.76466e-17	slt	abiotic
Zm00001d002473	44.9984	-2.7782	0.412021	-6.74287	1.55292e-11	8.63615e-11	heat	abiotic
Zm00001d002474	10.8565	-2.63933	0.504771	-5.22877	1.7064e-07	1.18082e-06	0.8PEG_24h	abiotic
Zm00001d002476	75.4461	2.78667	0.681215	4.09073	4.30021e-05	0.000506042	alb_48h	biotic
Zm00001d002479	216.415	7.01777	1.42241	4.93372	8.06773e-07	2.26262e-05	alb_24h	biotic
Zm00001d002479	216.415	8.06339	1.42162	5.67197	1.41164e-08	4.57045e-07	alb_48h	biotic
Zm00001d002479	16.6322	5.76823	1.21451	4.74944	2.03982e-06	4.64595e-05	gls	biotic
Zm00001d002483	245.473	-2.40252	0.214962	-11.1765	5.31641e-29	7.52235e-28	heat	abiotic
Zm00001d002488	71.1706	5.39793	0.627343	8.60443	7.66961e-18	6.42568e-17	heat	abiotic
Zm00001d002496	533.546	-2.44405	0.170113	-14.3672	8.30795e-47	2.04937e-45	heat	abiotic
Zm00001d002499	1811.2	2.16345	0.225161	9.60843	7.36646e-22	7.59449e-21	heat	abiotic
Zm00001d002510	160.585	-4.51951	0.442433	-10.2151	1.69682e-24	1.97555e-23	heat	abiotic
Zm00001d002514	294.734	-3.09164	0.265601	-11.6402	2.57484e-31	1.05519e-28	slt	abiotic
Zm00001d002514	95.8542	2.75716	0.465062	5.92858	3.05563e-09	1.77933e-07	gls	biotic
Zm00001d002520	12587.6	5.45791	0.301078	18.1279	1.91979e-73	8.07718e-72	heat	abiotic
Zm00001d002521	225.516	-2.02635	0.204976	-9.88578	4.79852e-23	5.23054e-22	heat	abiotic
Zm00001d002522	133.818	2.50146	0.200029	12.5055	6.97033e-36	1.87551e-34	cold	abiotic
Zm00001d002530	83.3551	-2.6214	0.412217	-6.35927	2.02709e-10	1.73794e-08	gls	biotic
Zm00001d002534	405.196	-2.97151	0.22702	-13.0892	3.79411e-39	7.72871e-38	heat	abiotic
Zm00001d002534	189.637	4.29164	1.28116	3.34981	0.000808655	0.00545782	alb_48h	biotic
Zm00001d002535	80.7666	-2.42282	0.454662	-5.32883	9.88453e-08	1.90452e-06	slt	abiotic
Zm00001d002536	73.0171	5.95996	1.35826	4.38793	1.14432e-05	0.000223544	alb_24h	biotic
Zm00001d002536	73.0171	7.88656	1.35325	5.82784	5.61485e-09	1.99267e-07	alb_48h	biotic
Zm00001d002536	7.53814	4.5501	1.33763	3.40162	0.000669879	0.00562233	gls	biotic
Zm00001d002538	1913.22	2.1324	0.10528	20.2546	3.23742e-91	3.97385e-89	cold	abiotic
Zm00001d002539	769.362	5.65125	0.336047	16.8169	1.8366e-63	1.15468e-61	cold	abiotic
Zm00001d002541	75.7002	7.95312	2.09648	3.79357	0.000148499	0.00138666	alb_48h	biotic
Zm00001d002543	596.86	-6.18937	0.311858	-19.8467	1.17598e-87	6.17982e-86	heat	abiotic
Zm00001d002543	63.0895	3.17468	0.769393	4.12621	3.68797e-05	0.00044392	alb_48h	biotic
Zm00001d002545	30.1868	2.83957	0.55686	5.09925	3.41008e-07	2.22937e-06	0.8PEG_24h	abiotic
Zm00001d002545	333.819	3.014	0.675611	4.46115	8.15189e-06	0.000122581	alb_48h	biotic
Zm00001d002545	4125.49	5.21699	0.23566	22.1378	1.36807e-108	2.38276e-106	cold	abiotic
Zm00001d002546	56.2409	3.60503	0.823836	4.37591	1.20929e-05	0.000170524	alb_48h	biotic
Zm00001d002547	10.942	-2.63831	0.74366	-3.54774	0.000388558	0.000979317	heat	abiotic
Zm00001d002548	320.025	-2.42379	0.188773	-12.8397	9.82455e-38	1.91189e-36	heat	abiotic
Zm00001d002549	1582.78	-2.06804	0.196874	-10.5044	8.24769e-26	1.02051e-24	heat	abiotic
Zm00001d002558	41.2782	-3.56492	0.528752	-6.74212	1.56087e-11	1.1799e-10	cold	abiotic
Zm00001d002564	912.49	3.83546	0.565012	6.78828	1.13481e-11	6.38191e-11	heat	abiotic
Zm00001d002564	912.49	5.95847	0.562826	10.5867	3.435e-26	6.39768e-25	cold	abiotic
Zm00001d002564	912.49	3.83546	0.565012	6.78828	1.13481e-11	6.38191e-11	heat	abiotic
Zm00001d002568	89.1146	6.56495	1.69429	3.87476	0.000106731	0.0010701	alb_48h	biotic
Zm00001d002569	9.84431	-2.62017	0.784355	-3.34054	0.000836145	0.0020041	heat	abiotic
Zm00001d002570	3.82856	4.50533	1.48619	3.03146	0.00243374	0.00536196	heat	abiotic
Zm00001d002584	246.286	2.71037	0.231631	11.7013	1.25588e-31	1.97227e-29	0.8PEG_24h	abiotic
Zm00001d002584	2037.79	7.54241	0.277146	27.2146	4.36131e-163	4.8881e-161	heat	abiotic
Zm00001d002584	95.8414	2.30921	0.360984	6.39699	1.5847e-10	5.36884e-09	slt	abiotic
Zm00001d002584	2037.79	7.54241	0.277146	27.2146	4.36131e-163	4.8881e-161	heat	abiotic
Zm00001d002592	352.639	2.10174	0.121535	17.2933	5.28612e-67	3.77452e-65	cold	abiotic
Zm00001d002592	115.941	2.45771	0.412772	5.95415	2.61428e-09	1.55082e-07	gls	biotic
Zm00001d002592	256.695	2.73784	0.489784	5.58988	2.2722e-08	7.05208e-07	alb_48h	biotic
Zm00001d002596	13.6432	2.69984	0.588063	4.59107	4.40977e-06	1.81322e-05	cold	abiotic
Zm00001d002596	3.23333	-3.86181	1.16111	-3.32596	0.000881145	0.00286141	0.8PEG_24h	abiotic
Zm00001d002599	191.034	-2.55624	0.392867	-6.50662	7.68583e-11	4.03973e-10	heat	abiotic
Zm00001d002607	123.149	-3.14409	0.370221	-8.49246	2.02305e-17	1.65539e-16	heat	abiotic
Zm00001d002609	25.0631	-3.1704	0.667683	-4.74837	2.05066e-06	7.03995e-06	heat	abiotic
Zm00001d002610	865.354	2.48586	0.553662	4.48986	7.12712e-06	0.000109501	alb_48h	biotic
Zm00001d002614	607.572	4.10328	0.755829	5.42885	5.67193e-08	2.09717e-06	alb_24h	biotic
Zm00001d002614	607.572	4.48962	0.755577	5.94198	2.81606e-09	1.05231e-07	alb_48h	biotic
Zm00001d002618	124.192	3.63961	0.263064	13.8354	1.55806e-43	3.56048e-42	heat	abiotic
Zm00001d002623	88.9217	2.89001	0.267737	10.7942	3.66715e-27	7.1558e-26	cold	abiotic
Zm00001d002626	104.078	-3.2335	0.346957	-9.31962	1.16755e-20	1.66829e-19	cold	abiotic
Zm00001d002626	216.046	-2.09648	0.308191	-6.80253	1.028e-11	4.22911e-10	slt	abiotic
Zm00001d002629	10.1944	6.95253	1.31241	5.29751	1.17389e-07	5.9112e-07	cold	abiotic
Zm00001d002658	523.275	2.22949	0.29394	7.58486	3.32842e-14	6.88975e-13	0.8PEG_24h	abiotic
Zm00001d002658	155.967	2.05529	0.417879	4.9184	8.72552e-07	4.29084e-05	0.8PEG_6h	abiotic
Zm00001d002662	110.209	-6.30843	0.642433	-9.81958	9.27275e-23	9.98669e-22	heat	abiotic
Zm00001d002671	20.6886	3.50869	1.02662	3.41771	0.000631516	0.00600814	alb_24h	biotic
Zm00001d002675	7.55034	7.56792	1.37619	5.49919	3.8154e-08	1.58477e-07	heat	abiotic
Zm00001d002675	7.33878	2.85563	0.7612	3.75148	0.000175796	0.000677397	0.8PEG_24h	abiotic
Zm00001d002675	7.55034	7.56792	1.37619	5.49919	3.8154e-08	1.58477e-07	heat	abiotic
Zm00001d002677	1079.41	2.03872	0.199886	10.1994	1.9946e-24	2.31427e-23	heat	abiotic
Zm00001d002680	1094.64	2.08858	0.106065	19.6914	2.55447e-86	2.80198e-84	cold	abiotic
Zm00001d002680	144.61	2.06061	0.189754	10.8594	1.79952e-27	1.99451e-25	0.8PEG_24h	abiotic
Zm00001d002700	215.361	4.46821	0.323509	13.8117	2.16669e-43	7.45672e-42	cold	abiotic
Zm00001d002703	7007.16	4.02551	0.113965	35.3224	2.6598e-273	7.11325e-271	heat	abiotic
Zm00001d002707	52.6715	-2.62236	0.51568	-5.08524	3.67152e-07	6.13167e-06	slt	abiotic
Zm00001d002707	1568.04	4.40435	0.980359	4.49259	7.03622e-06	0.000146136	alb_24h	biotic
Zm00001d002707	1568.04	4.8105	0.980282	4.90726	9.23576e-07	1.87105e-05	alb_48h	biotic
Zm00001d002712	20.1407	-2.6079	0.457068	-5.7057	1.15865e-08	6.5887e-08	cold	abiotic
Zm00001d002713	70.8084	-2.35434	0.391578	-6.01244	1.82751e-09	8.57886e-09	heat	abiotic
Zm00001d002721	30.5524	-7.48814	1.97161	-3.79798	0.000145881	0.00136841	alb_48h	biotic
Zm00001d002721	3390.93	-6.13955	0.919487	-6.67715	2.4363e-11	1.33347e-10	heat	abiotic
Zm00001d002726	960.288	-2.70148	0.149899	-18.022	1.3085e-72	5.41254e-71	heat	abiotic
Zm00001d002736	183.193	2.44996	0.667315	3.67137	0.000241257	0.00282295	alb_24h	biotic
Zm00001d002736	183.193	2.82317	0.666315	4.23699	2.26534e-05	0.00029415	alb_48h	biotic
Zm00001d002754	72.0052	8.77831	1.2434	7.05995	1.66561e-12	7.6661e-11	slt	abiotic
Zm00001d002755	45.8998	-2.71669	0.601903	-4.5135	6.3765e-06	7.62104e-05	slt	abiotic
Zm00001d002755	203.46	6.8721	0.995562	6.90273	5.10118e-12	3.05527e-10	alb_48h	biotic
Zm00001d002755	203.46	7.25501	0.995473	7.288	3.14582e-13	2.99288e-11	alb_24h	biotic
Zm00001d002758	581.72	4.28585	0.181308	23.6385	1.55154e-123	3.80895e-121	cold	abiotic
Zm00001d002759	2083.91	2.08916	0.123755	16.8815	6.15739e-64	3.91899e-62	cold	abiotic
Zm00001d002761	7.57989	3.20223	0.741301	4.31974	1.56212e-05	5.90943e-05	cold	abiotic
Zm00001d002768	5.10355	3.08506	0.897407	3.43774	0.000586583	0.00199409	0.8PEG_24h	abiotic
Zm00001d002772	517.723	-2.54039	0.185557	-13.6906	1.15557e-42	2.56898e-41	heat	abiotic
Zm00001d002776	26.1643	2.63044	0.419061	6.27698	3.45204e-10	2.30228e-09	cold	abiotic
Zm00001d002776	42.6671	3.3747	0.548308	6.15475	7.51947e-10	5.3724e-08	gls	biotic
Zm00001d002776	988.941	5.13081	1.31813	3.89248	9.92232e-05	0.00138042	alb_24h	biotic
Zm00001d002776	988.941	6.84448	1.31781	5.19384	2.06e-07	4.95681e-06	alb_48h	biotic
Zm00001d002783	14.0022	3.05856	0.875659	3.49287	0.000477865	0.0011903	heat	abiotic
Zm00001d002783	14.0022	4.49435	0.82739	5.43196	5.57377e-08	2.92737e-07	cold	abiotic
Zm00001d002783	14.0022	3.05856	0.875659	3.49287	0.000477865	0.0011903	heat	abiotic
Zm00001d002788	93.255	-2.23805	0.418337	-5.34987	8.80177e-08	1.71921e-06	slt	abiotic
Zm00001d002798	451.244	-2.07802	0.271802	-7.64536	2.08357e-14	1.99733e-13	cold	abiotic
Zm00001d002799	582.617	2.96038	0.178991	16.5392	1.91493e-61	6.44939e-60	heat	abiotic
Zm00001d002799	216.447	2.36256	0.698796	3.3809	0.000722479	0.00554316	0.2PEG_24h	abiotic
Zm00001d002799	216.447	4.0254	0.696562	5.77895	7.51661e-09	6.61019e-08	0.8PEG_24h	abiotic
Zm00001d002799	27.4652	2.91232	0.624827	4.66099	3.14685e-06	0.000127373	0.8PEG_6h	abiotic
Zm00001d002799	582.617	2.96038	0.178991	16.5392	1.91493e-61	6.44939e-60	heat	abiotic
Zm00001d002806	273.065	2.2568	0.228386	9.88155	5.00505e-23	7.97868e-22	cold	abiotic
Zm00001d002812	210.852	-2.17905	0.217531	-10.0172	1.28107e-23	2.11138e-22	cold	abiotic
Zm00001d002814	287.699	-3.21052	0.817699	-3.92628	8.62698e-05	0.00089965	alb_48h	biotic
Zm00001d002814	287.699	-3.05304	0.818324	-3.73085	0.000190836	0.00234153	alb_24h	biotic
Zm00001d002816	31.3419	4.18471	0.692987	6.03866	1.55402e-09	9.91778e-08	gls	biotic
Zm00001d002820	67.3434	-4.25142	0.471074	-9.02495	1.79784e-19	1.65175e-18	heat	abiotic
Zm00001d002820	67.3434	-4.25142	0.471074	-9.02495	1.79784e-19	1.65175e-18	heat	abiotic
Zm00001d002820	401.854	-4.08923	0.873608	-4.68085	2.85682e-06	4.95903e-05	alb_48h	biotic
Zm00001d002820	401.854	-3.15887	0.870391	-3.62925	0.000284248	0.00321793	alb_24h	biotic
Zm00001d002820	80.7718	-2.10715	0.24305	-8.66958	4.33711e-18	1.503e-16	0.8PEG_24h	abiotic
Zm00001d002823	35823.4	8.62674	0.220746	39.08	0	0	heat	abiotic
Zm00001d002833	81.0729	-2.34548	0.255468	-9.18108	4.26781e-20	4.05479e-19	heat	abiotic
Zm00001d002835	218.84	-2.63253	0.204241	-12.8893	5.17135e-38	1.01884e-36	heat	abiotic
Zm00001d002847	878.338	2.58363	0.388776	6.64555	3.02093e-11	3.36448e-09	gls	biotic
Zm00001d002847	169.088	3.49532	0.71954	4.85772	1.18744e-06	7.0874e-06	0.8PEG_24h	abiotic
Zm00001d002847	4836.26	3.79934	0.469066	8.09979	5.50533e-16	8.61899e-14	alb_24h	biotic
Zm00001d002847	1980.53	4.21559	0.205167	20.547	8.17861e-94	4.70026e-92	heat	abiotic
Zm00001d002847	1980.53	4.21559	0.205167	20.547	8.17861e-94	4.70026e-92	heat	abiotic
Zm00001d002847	4836.26	5.60108	0.468863	11.9461	6.80536e-33	3.91483e-30	alb_48h	biotic
Zm00001d002849	24.6182	-2.7216	0.433448	-6.27896	3.40848e-10	2.27559e-09	cold	abiotic
Zm00001d002860	98.849	-3.27286	0.255794	-12.7949	1.74979e-37	4.96743e-36	cold	abiotic
Zm00001d002860	98.849	-3.14515	0.276212	-11.3867	4.86997e-30	7.2316e-29	heat	abiotic
Zm00001d002860	98.849	-3.14515	0.276212	-11.3867	4.86997e-30	7.2316e-29	heat	abiotic
Zm00001d002864	2601.88	2.15309	0.375247	5.73781	9.59109e-09	4.23652e-07	alb_24h	biotic
Zm00001d002864	2601.88	2.22451	0.375179	5.9292	3.04417e-09	1.12557e-07	alb_48h	biotic
Zm00001d002867	31.4507	6.06626	0.661879	9.16521	4.94484e-20	4.68156e-19	heat	abiotic
Zm00001d002872	53.6013	3.00563	0.794201	3.78446	0.00015404	0.00143031	alb_48h	biotic
Zm00001d002876	521.131	2.39575	0.72393	3.30937	0.00093506	0.00814412	alb_24h	biotic
Zm00001d002876	521.131	2.47018	0.723755	3.41301	0.000642499	0.00454212	alb_48h	biotic
Zm00001d002884	53.906	-3.12901	0.505972	-6.18416	6.24339e-10	1.91986e-08	slt	abiotic
Zm00001d002893	120.735	3.17965	0.224512	14.1625	1.56247e-45	3.72496e-44	heat	abiotic
Zm00001d002898	114.543	7.40747	2.04346	3.62497	0.000288998	0.00238686	alb_48h	biotic
Zm00001d002904	3.29543	-3.30522	1.07377	-3.07814	0.00208295	0.00614637	0.8PEG_24h	abiotic
Zm00001d002917	9.38735	3.27585	0.981235	3.3385	0.000842319	0.00623775	0.2PEG_24h	abiotic
Zm00001d002940	964.834	3.30629	0.243444	13.5813	5.17182e-42	3.93613e-39	slt	abiotic
Zm00001d002952	13.7707	4.25679	1.06357	4.00236	6.27128e-05	0.000265315	0.8PEG_24h	abiotic
Zm00001d002954	213.489	2.19734	0.170718	12.8712	6.53998e-38	1.87312e-36	cold	abiotic
Zm00001d002959	24.9063	2.71925	0.453924	5.99053	2.09158e-09	9.77096e-09	heat	abiotic
Zm00001d002970	45.8554	2.45189	0.417957	5.86638	4.45411e-09	2.0274e-08	heat	abiotic
Zm00001d002971	10.0067	2.04541	0.523029	3.91069	9.20313e-05	0.000375969	0.8PEG_24h	abiotic
Zm00001d002979	91.2966	2.76252	0.707794	3.90299	9.50106e-05	0.00097424	alb_48h	biotic
Zm00001d002979	91.2966	2.92293	0.708117	4.12775	3.66326e-05	0.000602489	alb_24h	biotic
Zm00001d002984	396.035	-5.92748	1.41232	-4.19699	2.7049e-05	0.000266488	slt	abiotic
Zm00001d002984	803.274	9.69699	1.87102	5.18274	2.18652e-07	6.93408e-06	alb_24h	biotic
Zm00001d002984	803.274	10.4438	1.8709	5.58222	2.37462e-08	7.34232e-07	alb_48h	biotic
Zm00001d002999	113.634	-3.6999	0.815889	-4.53481	5.76557e-06	0.000123907	alb_24h	biotic
Zm00001d002999	113.634	-3.51985	0.807568	-4.35858	1.30909e-05	0.000183051	alb_48h	biotic
Zm00001d002999	262.661	5.2981	0.269953	19.626	9.26911e-86	1.00391e-83	cold	abiotic
Zm00001d003002	589.478	4.00402	0.287633	13.9206	4.75045e-44	1.0939e-42	heat	abiotic
Zm00001d003003	83.9378	3.29078	0.285715	11.5177	1.07469e-30	1.63356e-29	heat	abiotic
Zm00001d003004	936.56	7.08527	0.210969	33.5845	2.82908e-247	6.16261e-245	heat	abiotic
Zm00001d003004	39.3063	2.1522	0.550428	3.91006	9.22735e-05	0.000376899	0.8PEG_24h	abiotic
Zm00001d003004	936.56	7.08527	0.210969	33.5845	2.82908e-247	6.16261e-245	heat	abiotic
Zm00001d003006	465.449	2.90259	0.212685	13.6474	2.09296e-42	4.62626e-41	heat	abiotic
Zm00001d003006	481.255	-2.40017	0.234504	-10.2351	1.38091e-24	3.23375e-22	slt	abiotic
Zm00001d003006	465.449	2.90259	0.212685	13.6474	2.09296e-42	4.62626e-41	heat	abiotic
Zm00001d003009	309.284	-2.00356	0.228639	-8.76301	1.90104e-18	1.65162e-17	heat	abiotic
Zm00001d003009	23.2519	2.01041	0.614381	3.27225	0.00106694	0.0082145	gls	biotic
Zm00001d003013	20.7916	-8.49608	1.7601	-4.82703	1.38582e-06	2.65118e-05	alb_48h	biotic
Zm00001d003013	20.7916	-8.22272	1.7601	-4.67172	2.98682e-06	7.04308e-05	alb_24h	biotic
Zm00001d003015	500.303	3.22831	0.241232	13.3826	7.64072e-41	1.63149e-39	heat	abiotic
Zm00001d003017	449.112	2.36251	0.266757	8.85642	8.26236e-19	3.15459e-17	0.8PEG_24h	abiotic
Zm00001d003019	73.3386	-2.50808	0.30088	-8.33582	7.69607e-17	8.80522e-16	cold	abiotic
Zm00001d003033	100.745	-2.60395	0.309361	-8.41717	3.85683e-17	3.11347e-16	heat	abiotic
Zm00001d003037	21.9217	2.6924	0.439657	6.12387	9.13283e-10	5.83726e-09	cold	abiotic
Zm00001d003039	356.558	-2.06975	0.171279	-12.0841	1.28115e-33	2.14672e-32	heat	abiotic
Zm00001d003045	3.44201	3.22112	1.12068	2.87426	0.00404972	0.00853919	heat	abiotic
Zm00001d003048	369.174	3.59813	0.237909	15.124	1.12528e-51	3.06711e-50	heat	abiotic
Zm00001d003048	369.174	5.49002	0.228348	24.0423	1.00391e-127	2.69559e-125	cold	abiotic
Zm00001d003048	369.174	3.59813	0.237909	15.124	1.12528e-51	3.06711e-50	heat	abiotic
Zm00001d003062	367.642	-2.10991	0.224833	-9.38434	6.33104e-21	6.27321e-20	heat	abiotic
Zm00001d003064	39.4167	2.16549	0.385696	5.61451	1.97122e-08	8.41679e-08	heat	abiotic
Zm00001d003064	438.955	3.03924	0.44898	6.76921	1.29486e-11	9.47622e-10	alb_24h	biotic
Zm00001d003064	438.955	3.66561	0.448136	8.17969	2.84576e-16	3.27408e-14	alb_48h	biotic
Zm00001d003085	612.315	-4.32924	0.222041	-19.4974	1.15443e-84	5.79595e-83	heat	abiotic
Zm00001d003086	106.517	-3.1436	0.863172	-3.64192	0.000270612	0.00309614	alb_24h	biotic
Zm00001d003091	88.6834	-4.39122	0.584856	-7.50821	5.9942e-14	3.48055e-12	slt	abiotic
Zm00001d003091	2449	5.43085	0.692429	7.84318	4.39264e-15	5.68881e-13	alb_24h	biotic
Zm00001d003091	2449	5.56224	0.692389	8.03341	9.48035e-16	1.00646e-13	alb_48h	biotic
Zm00001d003099	15.0098	2.91117	0.794823	3.66266	0.000249608	0.00211376	alb_48h	biotic
Zm00001d003107	30.6761	-2.86869	0.561415	-5.10975	3.22589e-07	1.21816e-06	heat	abiotic
Zm00001d003110	239.292	-2.20895	0.255637	-8.64097	5.57377e-18	4.70332e-17	heat	abiotic
Zm00001d003110	239.292	2.49214	0.15688	15.8856	7.96894e-57	4.10011e-55	cold	abiotic
Zm00001d003110	239.292	-2.20895	0.255637	-8.64097	5.57377e-18	4.70332e-17	heat	abiotic
Zm00001d003114	745.931	2.07518	0.232822	8.91316	4.95972e-19	5.83932e-17	slt	abiotic
Zm00001d003116	824.734	2.3541	0.14055	16.7492	5.7418e-63	2.01418e-61	heat	abiotic
Zm00001d003129	1593.82	2.12782	0.398627	5.33787	9.40467e-08	3.24454e-06	alb_24h	biotic
Zm00001d003140	43.8369	-3.287	0.337988	-9.72518	2.35494e-22	1.37772e-20	0.8PEG_24h	abiotic
Zm00001d003142	7.40279	-2.6552	0.773625	-3.43216	0.000598802	0.00170631	cold	abiotic
Zm00001d003144	433.364	-4.30764	0.386353	-11.1495	7.20169e-29	3.18109e-26	alb_48h	biotic
Zm00001d003164	142.16	-6.44032	0.561359	-11.4727	1.80867e-30	2.7308e-29	heat	abiotic
Zm00001d003164	28.8738	5.4894	1.38411	3.96601	7.30851e-05	0.00107802	alb_24h	biotic
Zm00001d003164	28.8738	6.00567	1.38069	4.34978	1.36277e-05	0.000189167	alb_48h	biotic
Zm00001d003172	346.382	-2.54737	0.230681	-11.0428	2.37462e-28	4.87344e-27	cold	abiotic
Zm00001d003175	17.5017	-2.0976	0.515338	-4.07033	4.69457e-05	0.000135824	heat	abiotic
Zm00001d003181	158.592	2.03467	0.314594	6.4676	9.95697e-11	3.47841e-09	slt	abiotic
Zm00001d003185	27.553	4.59477	1.33297	3.44702	0.000566812	0.00551995	alb_24h	biotic
Zm00001d003185	24.5314	4.97941	0.803824	6.19465	5.84148e-10	3.81494e-09	cold	abiotic
Zm00001d003185	24.5314	5.90345	0.802598	7.35542	1.90322e-13	1.2182e-12	heat	abiotic
Zm00001d003185	24.5314	5.90345	0.802598	7.35542	1.90322e-13	1.2182e-12	heat	abiotic
Zm00001d003185	27.553	6.31987	1.32119	4.78348	1.72288e-06	3.20188e-05	alb_48h	biotic
Zm00001d003186	46.6654	4.21991	0.344444	12.2514	1.65155e-34	4.19015e-33	cold	abiotic
Zm00001d003187	5.93447	3.92626	1.02844	3.8177	0.0001347	0.000364129	heat	abiotic
Zm00001d003188	70.9769	5.06638	0.981452	5.16212	2.44166e-07	1.63825e-06	0.8PEG_24h	abiotic
Zm00001d003188	55.313	9.56617	1.50632	6.35069	2.14344e-10	9.91032e-09	alb_48h	biotic
Zm00001d003190	142.511	-2.68575	0.483316	-5.55693	2.74563e-08	1.15589e-07	heat	abiotic
Zm00001d003190	1293.14	3.78815	0.874623	4.33119	1.48308e-05	0.000244526	gls	biotic
Zm00001d003190	3415.81	7.99613	0.679276	11.7715	5.47125e-32	4.10112e-29	alb_24h	biotic
Zm00001d003190	3415.81	11.3954	0.678673	16.7907	2.8548e-63	1.17694e-59	alb_48h	biotic
Zm00001d003195	22436.9	-2.04518	0.489107	-4.18146	2.89641e-05	0.000362298	alb_48h	biotic
Zm00001d003197	270.486	2.84097	0.199444	14.2444	4.85391e-46	1.83191e-44	cold	abiotic
Zm00001d003197	791.534	4.51196	1.26506	3.5666	0.000361648	0.00285158	alb_48h	biotic
Zm00001d003199	66.5063	2.39771	0.231761	10.3456	4.38064e-25	7.76082e-24	cold	abiotic
Zm00001d003200	1657.1	2.63117	0.120188	21.8922	3.08607e-106	5.09934e-104	cold	abiotic
Zm00001d003209	10002.9	6.29317	0.290214	21.6846	2.86876e-104	4.53669e-102	cold	abiotic
Zm00001d003226	99.7813	-2.16201	0.426991	-5.06337	4.11902e-07	6.79384e-06	slt	abiotic
Zm00001d003227	40.6463	-3.90354	0.527713	-7.3971	1.39189e-13	8.99006e-13	heat	abiotic
Zm00001d003228	416.23	2.87694	0.69977	4.11127	3.93491e-05	0.000468177	alb_48h	biotic
Zm00001d003229	33.4447	4.70889	0.50933	9.24525	2.34683e-20	2.25508e-19	heat	abiotic
Zm00001d003247	8955.91	7.8381	1.34609	5.82285	5.7853e-09	2.66987e-07	alb_24h	biotic
Zm00001d003247	8955.91	8.61611	1.34608	6.4009	1.54467e-10	7.37627e-09	alb_48h	biotic
Zm00001d003249	96.87	3.47802	0.675518	5.14868	2.62326e-07	4.51183e-06	slt	abiotic
Zm00001d003272	115.889	2.38361	0.332839	7.16147	7.98164e-13	4.89537e-12	heat	abiotic
Zm00001d003273	14.8782	3.92882	0.840885	4.67225	2.97925e-06	1.00352e-05	heat	abiotic
Zm00001d003273	14.8782	3.99054	0.825177	4.83598	1.32489e-06	5.8429e-06	cold	abiotic
Zm00001d003273	14.8782	3.92882	0.840885	4.67225	2.97925e-06	1.00352e-05	heat	abiotic
Zm00001d003275	84.224	2.37433	0.343914	6.90385	5.06112e-12	7.43127e-11	0.8PEG_24h	abiotic
Zm00001d003276	34.2724	2.40698	0.428137	5.62199	1.88773e-08	1.54862e-07	0.8PEG_24h	abiotic
Zm00001d003277	2671.05	3.7068	0.105685	35.074	1.67711e-269	4.31431e-267	heat	abiotic
Zm00001d003280	11.6592	7.24033	1.2695	5.70329	1.17519e-08	5.14557e-08	heat	abiotic
Zm00001d003283	2432.67	7.86889	1.37934	5.70481	1.16475e-08	5.00071e-07	alb_24h	biotic
Zm00001d003283	2432.67	9.26049	1.37925	6.71417	1.89139e-11	1.03051e-09	alb_48h	biotic
Zm00001d003283	655.363	2.86787	0.308452	9.29764	1.43598e-20	1.41849e-17	gls	biotic
Zm00001d003287	15.401	2.34542	0.700306	3.34914	0.000810638	0.00606447	0.2PEG_24h	abiotic
Zm00001d003287	255.618	2.91165	0.803692	3.62284	0.000291385	0.00240176	alb_48h	biotic
Zm00001d003287	15.401	2.92495	0.689383	4.24285	2.20694e-05	0.000102787	0.8PEG_24h	abiotic
Zm00001d003301	131.51	2.39844	0.461857	5.19305	2.06882e-07	6.83192e-06	gls	biotic
Zm00001d003301	190.198	3.45163	0.920582	3.7494	0.000177256	0.00221236	alb_24h	biotic
Zm00001d003301	59.7665	3.52022	1.02376	3.43851	0.000584917	0.00471847	0.2PEG_24h	abiotic
Zm00001d003301	59.7665	5.32037	1.01782	5.22721	1.7209e-07	1.18959e-06	0.8PEG_24h	abiotic
Zm00001d003301	190.198	5.75732	0.916775	6.27997	3.38641e-10	1.5093e-08	alb_48h	biotic
Zm00001d003306	215.246	2.49358	0.348328	7.15869	8.14515e-13	3.9359e-11	slt	abiotic
Zm00001d003306	133.827	2.15547	0.248638	8.6691	4.35552e-18	1.50739e-16	0.8PEG_24h	abiotic
Zm00001d003308	80.4291	-2.78167	0.339988	-8.18168	2.79916e-16	2.16891e-15	heat	abiotic
Zm00001d003309	9124.61	2.39764	0.113868	21.0563	2.00421e-98	1.23036e-96	heat	abiotic
Zm00001d003315	203.273	6.15638	0.338149	18.2061	4.61626e-74	1.96671e-72	heat	abiotic
Zm00001d003317	206.815	-2.24779	0.263509	-8.5302	1.46091e-17	1.74584e-16	cold	abiotic
Zm00001d003322	102.013	-3.76637	0.541246	-6.9587	3.4343e-12	2.01267e-11	heat	abiotic
Zm00001d003334	457.206	2.03227	0.142449	14.2667	3.52922e-46	8.55725e-45	heat	abiotic
Zm00001d003336	67.671	-6.71717	1.10735	-6.06597	1.31164e-09	5.21619e-08	alb_48h	biotic
Zm00001d003336	67.671	-5.48609	0.987823	-5.55372	2.7966e-08	1.11936e-06	alb_24h	biotic
Zm00001d003355	179.494	-2.2143	0.357431	-6.19505	5.82655e-10	1.79687e-08	slt	abiotic
Zm00001d003356	8302.01	3.23349	0.827027	3.90977	9.23828e-05	0.00130764	alb_24h	biotic
Zm00001d003356	8302.01	3.31185	0.827018	4.00457	6.21314e-05	0.000682149	alb_48h	biotic
Zm00001d003357	18.3136	2.06476	0.720256	2.8667	0.00414781	0.009887	cold	abiotic
Zm00001d003358	69.4042	2.49749	0.293809	8.50038	1.88969e-17	2.24576e-16	cold	abiotic
Zm00001d003363	12.8213	5.00885	0.951593	5.26365	1.41227e-07	7.05644e-07	cold	abiotic
Zm00001d003364	19.3588	6.65221	1.42181	4.67868	2.8873e-06	6.82795e-05	alb_24h	biotic
Zm00001d003364	19.3588	7.43995	1.41502	5.25786	1.45744e-07	3.66747e-06	alb_48h	biotic
Zm00001d003365	46.8323	-3.14088	0.569521	-5.51496	3.4886e-08	7.64051e-07	slt	abiotic
Zm00001d003367	3.20945	-4.92603	1.6264	-3.02879	0.00245534	0.00614861	cold	abiotic
Zm00001d003368	297.526	-3.70126	0.248449	-14.8974	3.42401e-50	9.07615e-49	heat	abiotic
Zm00001d003370	5.1015	6.8327	1.37291	4.97679	6.46476e-07	2.36292e-06	heat	abiotic
Zm00001d003379	17.6192	-3.95354	1.08778	-3.63449	0.000278535	0.00276105	gls	biotic
Zm00001d003380	306.699	-5.10565	0.357098	-14.2976	2.26467e-46	5.51587e-45	heat	abiotic
Zm00001d003380	306.699	-2.85157	0.296324	-9.62315	6.38452e-22	9.73233e-21	cold	abiotic
Zm00001d003380	306.699	-5.10565	0.357098	-14.2976	2.26467e-46	5.51587e-45	heat	abiotic
Zm00001d003381	228.943	-2.74664	0.198456	-13.84	1.46139e-43	5.07687e-42	cold	abiotic
Zm00001d003399	24.4475	-2.29054	0.552707	-4.14423	3.4096e-05	0.000490913	gls	biotic
Zm00001d003403	3.6388	-5.06135	1.6135	-3.13687	0.00170759	0.00387009	heat	abiotic
Zm00001d003408	17.0507	-2.62518	0.679108	-3.86563	0.000110802	0.00110328	alb_48h	biotic
Zm00001d003408	17.0507	-2.16273	0.665575	-3.24941	0.00115644	0.00964127	alb_24h	biotic
Zm00001d003408	18.8951	2.43123	0.555155	4.37937	1.19022e-05	4.59011e-05	cold	abiotic
Zm00001d003408	18.8951	3.03895	0.559211	5.43435	5.49961e-08	2.25041e-07	heat	abiotic
Zm00001d003408	18.8951	3.03895	0.559211	5.43435	5.49961e-08	2.25041e-07	heat	abiotic
Zm00001d003409	47.1116	6.27487	0.557294	11.2595	2.07853e-29	2.98792e-28	heat	abiotic
Zm00001d003412	134.766	-2.78519	0.254351	-10.9502	6.63274e-28	8.93105e-27	heat	abiotic
Zm00001d003414	54.8806	-2.34448	0.57978	-4.04374	5.26055e-05	0.000471414	slt	abiotic
Zm00001d003422	133.811	6.80268	0.611468	11.1252	9.46243e-29	3.36074e-26	slt	abiotic
Zm00001d003423	129.676	-2.7444	0.305653	-8.9788	2.73729e-19	2.48779e-18	heat	abiotic
Zm00001d003428	952.603	3.12204	0.187223	16.6755	1.97704e-62	6.85517e-61	heat	abiotic
Zm00001d003432	1469.49	2.01529	0.277671	7.25783	3.93346e-13	3.67162e-11	alb_24h	biotic
Zm00001d003432	1469.49	2.08745	0.277504	7.52222	5.38529e-14	4.41095e-12	alb_48h	biotic
Zm00001d003447	142.213	7.69689	1.31138	5.8693	4.37649e-09	2.07787e-07	alb_24h	biotic
Zm00001d003447	142.213	8.39642	1.31047	6.40717	1.48242e-10	7.1202e-09	alb_48h	biotic
Zm00001d003451	59.9981	8.7595	0.993611	8.81582	1.18808e-18	1.04736e-17	heat	abiotic
Zm00001d003451	31.4158	2.73536	0.579985	4.71625	2.4023e-06	5.52078e-05	0.2PEG_24h	abiotic
Zm00001d003451	31.4158	4.04302	0.566803	7.13302	9.81903e-13	1.61811e-11	0.8PEG_24h	abiotic
Zm00001d003451	59.9981	8.7595	0.993611	8.81582	1.18808e-18	1.04736e-17	heat	abiotic
Zm00001d003483	19.039	2.99602	0.816605	3.66887	0.000243627	0.00174745	slt	abiotic
Zm00001d003483	55.4503	3.85869	0.757056	5.09697	3.45138e-07	1.04833e-05	gls	biotic
Zm00001d003485	5.17293	4.96426	1.20131	4.13235	3.59065e-05	0.000105581	heat	abiotic
Zm00001d003488	8.077	-6.21927	1.33724	-4.65082	3.3062e-06	1.10661e-05	heat	abiotic
Zm00001d003488	8.077	-2.88553	0.788382	-3.66007	0.000252151	0.000774435	cold	abiotic
Zm00001d003488	8.077	-6.21927	1.33724	-4.65082	3.3062e-06	1.10661e-05	heat	abiotic
Zm00001d003492	626.818	2.21931	0.618989	3.58538	0.000336588	0.00269794	alb_48h	biotic
Zm00001d003495	4373.83	2.65257	0.775828	3.41902	0.000628477	0.00598614	alb_24h	biotic
Zm00001d003495	4373.83	3.26083	0.775779	4.20329	2.63061e-05	0.00033421	alb_48h	biotic
Zm00001d003499	24.8425	-3.46597	0.811976	-4.26856	1.96737e-05	5.98227e-05	heat	abiotic
Zm00001d003505	109.818	2.915	0.437149	6.66821	2.58948e-11	1.39247e-09	alb_48h	biotic
Zm00001d003505	29.5808	2.95664	0.50048	5.90762	3.47092e-09	1.59146e-08	heat	abiotic
Zm00001d003508	566.258	2.06057	0.130501	15.7897	3.66322e-56	1.09819e-54	heat	abiotic
Zm00001d003508	76.7093	2.40254	0.406563	5.90939	3.43371e-09	1.98508e-07	gls	biotic
Zm00001d003513	4.32224	3.80575	1.18722	3.20559	0.00134784	0.00898376	0.2PEG_24h	abiotic
Zm00001d003513	4.32224	4.74392	1.15888	4.09353	4.24851e-05	0.000186847	0.8PEG_24h	abiotic
Zm00001d003515	21.0535	3.94069	0.639272	6.16433	7.07813e-10	3.43368e-09	heat	abiotic
Zm00001d003520	13.864	-6.4958	1.2359	-5.25591	1.47296e-07	5.76024e-07	heat	abiotic
Zm00001d003524	8539.18	4.07312	0.720723	5.65144	1.59113e-08	6.64835e-07	alb_24h	biotic
Zm00001d003524	8539.18	4.26488	0.72071	5.91761	3.26647e-09	1.20416e-07	alb_48h	biotic
Zm00001d003530	1990.03	-2.50815	0.506359	-4.95331	7.29606e-07	1.51025e-05	alb_48h	biotic
Zm00001d003533	1767.94	3.25435	0.128234	25.3783	4.381e-142	1.54697e-139	cold	abiotic
Zm00001d003544	16.7749	-3.02564	0.993586	-3.04518	0.00232544	0.00585437	cold	abiotic
Zm00001d003544	16.7749	2.70826	0.55189	4.90726	9.23599e-07	3.31262e-06	heat	abiotic
Zm00001d003544	16.7749	2.70826	0.55189	4.90726	9.23599e-07	3.31262e-06	heat	abiotic
Zm00001d003545	13.3044	5.15893	1.33585	3.8619	0.000112507	0.00111578	alb_48h	biotic
Zm00001d003554	83695	12.4433	1.57761	7.88745	3.08421e-15	2.22036e-14	heat	abiotic
Zm00001d003554	1114.44	4.35313	0.430183	10.1193	4.53797e-24	5.04849e-21	0.2PEG_24h	abiotic
Zm00001d003554	1114.44	5.87872	0.429567	13.6852	1.24447e-42	5.35898e-40	0.8PEG_24h	abiotic
Zm00001d003554	83695	12.4433	1.57761	7.88745	3.08421e-15	2.22036e-14	heat	abiotic
Zm00001d003559	19131.3	-2.36629	0.115646	-20.4615	4.74363e-93	5.99395e-91	cold	abiotic
Zm00001d003563	12.5617	-2.64609	0.830026	-3.18796	0.00143281	0.00377394	cold	abiotic
Zm00001d003584	2372.71	-2.25834	0.357634	-6.31467	2.70734e-10	8.86228e-09	slt	abiotic
Zm00001d003603	113.293	2.28887	0.47371	4.83179	1.35307e-06	3.56439e-05	alb_24h	biotic
Zm00001d003603	113.293	2.43843	0.472201	5.16396	2.41775e-07	5.67953e-06	alb_48h	biotic
Zm00001d003606	81.1942	2.7841	0.879566	3.16531	0.00154917	0.00906772	alb_48h	biotic
Zm00001d003616	5230.68	-2.02638	0.207264	-9.77684	1.41564e-22	2.69351e-20	slt	abiotic
Zm00001d003624	127.351	6.00397	0.81479	7.36874	1.72251e-13	1.71806e-11	alb_24h	biotic
Zm00001d003624	127.351	6.7814	0.812997	8.34124	7.35168e-17	9.23102e-15	alb_48h	biotic
Zm00001d003624	22.1595	4.12154	0.803988	5.12637	2.95382e-07	9.15564e-06	gls	biotic
Zm00001d003657	216.488	6.01663	0.919292	6.54485	5.95536e-11	3.90748e-09	alb_24h	biotic
Zm00001d003657	216.488	6.29012	0.918826	6.84583	7.60358e-12	4.3842e-10	alb_48h	biotic
Zm00001d003666	11.3849	2.77012	0.571024	4.85114	1.22751e-06	7.2984e-06	0.8PEG_24h	abiotic
Zm00001d003668	31.5576	-2.89908	0.789095	-3.67393	0.000238852	0.00171725	slt	abiotic
Zm00001d003676	4397.58	3.05368	0.0982207	31.09	3.2888e-212	5.69447e-210	heat	abiotic
Zm00001d003707	16.9697	-5.22569	1.00437	-5.20294	1.96161e-07	7.56928e-07	heat	abiotic
Zm00001d003709	40.3494	-2.66432	0.504056	-5.28576	1.25186e-07	4.92985e-07	heat	abiotic
Zm00001d003709	40.3494	-2.32331	0.463924	-5.00796	5.50089e-07	2.54846e-06	cold	abiotic
Zm00001d003709	40.3494	-2.66432	0.504056	-5.28576	1.25186e-07	4.92985e-07	heat	abiotic
Zm00001d003712	8709.16	3.9316	0.119104	33.0097	5.89788e-239	1.68922e-235	cold	abiotic
Zm00001d003718	18.3021	-2.25581	0.500786	-4.50453	6.65194e-06	2.14974e-05	heat	abiotic
Zm00001d003718	18.3021	-2.03158	0.442323	-4.59298	4.36953e-06	1.79897e-05	cold	abiotic
Zm00001d003718	18.3021	-2.25581	0.500786	-4.50453	6.65194e-06	2.14974e-05	heat	abiotic
Zm00001d003725	106.073	-4.34762	0.344407	-12.6235	1.56689e-36	2.91482e-35	heat	abiotic
Zm00001d003729	454.797	2.23263	0.221378	10.0851	6.42686e-24	1.07296e-22	cold	abiotic
Zm00001d003730	22.5328	2.85674	0.676001	4.22594	2.37945e-05	0.000363558	gls	biotic
Zm00001d003742	1076.32	2.15077	0.191242	11.2463	2.41394e-29	5.12555e-28	cold	abiotic
Zm00001d003745	76.2296	7.91378	1.33323	5.93582	2.92383e-09	1.08595e-07	alb_48h	biotic
Zm00001d003745	76.2296	8.28514	1.33307	6.2151	5.12929e-10	2.85762e-08	alb_24h	biotic
Zm00001d003750	9049.33	4.38306	0.114604	38.2451	0	0	heat	abiotic
Zm00001d003751	3038.94	-2.02234	0.19069	-10.6054	2.81179e-26	3.54076e-25	heat	abiotic
Zm00001d003754	18.8096	-2.45668	0.533888	-4.6015	4.19455e-06	1.3883e-05	heat	abiotic
Zm00001d003755	7.47956	2.3444	0.820078	2.85876	0.00425304	0.00893026	heat	abiotic
Zm00001d003755	7.47956	2.35388	0.793767	2.96545	0.00302237	0.00742684	cold	abiotic
Zm00001d003755	7.47956	2.3444	0.820078	2.85876	0.00425304	0.00893026	heat	abiotic
Zm00001d003757	133.918	7.45584	0.729282	10.2235	1.55567e-24	3.56465e-22	slt	abiotic
Zm00001d003762	6.68746	-4.92744	1.17167	-4.20548	2.60526e-05	9.50005e-05	cold	abiotic
Zm00001d003762	6.68746	-2.79682	0.900019	-3.10752	0.00188667	0.00424143	heat	abiotic
Zm00001d003762	6.68746	-2.79682	0.900019	-3.10752	0.00188667	0.00424143	heat	abiotic
Zm00001d003763	64.7569	3.05877	0.28748	10.64	1.94226e-26	3.67319e-25	cold	abiotic
Zm00001d003765	6.71305	-4.09508	1.35977	-3.01159	0.00259887	0.00569651	heat	abiotic
Zm00001d003767	56466.4	-3.98765	1.2063	-3.30569	0.000947434	0.00619738	alb_48h	biotic
Zm00001d003767	13.5231	2.28341	0.585748	3.89828	9.6878e-05	0.00647951	0.2PEG_6h	abiotic
Zm00001d003767	13.5231	2.29761	0.576853	3.98301	6.8047e-05	0.00152867	0.8PEG_6h	abiotic
Zm00001d003768	4.79391	6.83588	1.51386	4.51552	6.31604e-06	2.04731e-05	heat	abiotic
Zm00001d003779	40.626	-4.41737	0.55498	-7.95951	1.72717e-15	1.26533e-14	heat	abiotic
Zm00001d003784	100.552	2.21182	0.330317	6.69606	2.14111e-11	1.17787e-10	heat	abiotic
Zm00001d003784	100.552	2.39168	0.322789	7.40941	1.26866e-13	1.13945e-12	cold	abiotic
Zm00001d003784	100.552	2.21182	0.330317	6.69606	2.14111e-11	1.17787e-10	heat	abiotic
Zm00001d003804	28.186	8.42302	2.28821	3.68105	0.000232273	0.00199566	alb_48h	biotic
Zm00001d003806	9.31006	-6.3679	1.2795	-4.97685	6.46274e-07	2.3625e-06	heat	abiotic
Zm00001d003806	9.31006	-2.64028	0.644895	-4.09412	4.23768e-05	0.000149391	cold	abiotic
Zm00001d003806	9.31006	-6.3679	1.2795	-4.97685	6.46274e-07	2.3625e-06	heat	abiotic
Zm00001d003830	2166.32	3.41613	0.560298	6.09698	1.08094e-09	5.78746e-08	alb_24h	biotic
Zm00001d003830	2166.32	3.86558	0.560191	6.90046	5.18349e-12	3.08435e-10	alb_48h	biotic
Zm00001d003841	54.6942	-2.41178	0.396889	-6.07672	1.22669e-09	5.83245e-09	heat	abiotic
Zm00001d003841	153.448	-3.06976	0.249004	-12.3281	6.39059e-35	1.33229e-32	0.8PEG_24h	abiotic
Zm00001d003841	54.6942	-2.41178	0.396889	-6.07672	1.22669e-09	5.83245e-09	heat	abiotic
Zm00001d003857	35694.3	3.85128	0.084072	45.8093	0	0	heat	abiotic
Zm00001d003861	15586.1	2.90171	0.62774	4.62247	3.79199e-06	6.32493e-05	alb_48h	biotic
Zm00001d003861	15586.1	3.14773	0.627741	5.01439	5.3203e-07	1.55559e-05	alb_24h	biotic
Zm00001d003865	253.885	-2.13885	0.265542	-8.05465	7.97065e-16	5.98541e-15	heat	abiotic
Zm00001d003865	93.1983	-2.27391	0.268536	-8.46779	2.50092e-17	7.77446e-16	0.8PEG_24h	abiotic
Zm00001d003865	253.885	-2.13885	0.265542	-8.05465	7.97065e-16	5.98541e-15	heat	abiotic
Zm00001d003884	299.084	2.11647	0.230874	9.16724	4.85303e-20	2.15337e-18	0.8PEG_24h	abiotic
Zm00001d003890	686.722	2.67621	0.14452	18.5179	1.48196e-76	6.6055e-75	heat	abiotic
Zm00001d003903	19.1223	5.73381	1.36851	4.18983	2.79163e-05	0.000351662	alb_48h	biotic
Zm00001d003911	4721.14	-2.18126	0.122358	-17.8269	4.37261e-71	1.75235e-69	heat	abiotic
Zm00001d003924	552.708	2.1003	0.561545	3.74021	0.000183864	0.00165167	alb_48h	biotic
Zm00001d003924	2830.24	7.01431	0.176862	39.6599	0	0	heat	abiotic
Zm00001d003925	2209.85	2.48668	0.108899	22.8348	2.06823e-115	4.06967e-113	cold	abiotic
Zm00001d003925	2209.85	3.00482	0.109316	27.4875	2.47672e-166	2.88357e-164	heat	abiotic
Zm00001d003925	2209.85	3.00482	0.109316	27.4875	2.47672e-166	2.88357e-164	heat	abiotic
Zm00001d003930	66.1944	-2.66004	0.597081	-4.45507	8.3864e-06	0.000170815	alb_24h	biotic
Zm00001d003931	2798.92	2.16078	0.153862	14.0436	8.43261e-45	1.98236e-43	heat	abiotic
Zm00001d003938	9.51493	3.80595	0.739056	5.14975	2.60836e-07	1.26122e-06	cold	abiotic
Zm00001d003949	539.307	-2.44719	0.427865	-5.71953	1.06817e-08	3.55615e-07	alb_48h	biotic
Zm00001d003949	1279.12	2.61574	0.137153	19.0717	4.33717e-81	2.03387e-79	heat	abiotic
Zm00001d003954	69.5481	2.72645	0.550149	4.95584	7.20202e-07	1.12436e-05	slt	abiotic
Zm00001d003978	124.537	-2.24675	0.256595	-8.756	2.02309e-18	2.56766e-17	cold	abiotic
Zm00001d003978	124.537	-2.1785	0.269803	-8.07441	6.78018e-16	5.12852e-15	heat	abiotic
Zm00001d003978	124.537	-2.1785	0.269803	-8.07441	6.78018e-16	5.12852e-15	heat	abiotic
Zm00001d003986	185.582	-2.10134	0.197137	-10.6593	1.57801e-26	3.00861e-25	cold	abiotic
Zm00001d003994	5.09213	2.35717	0.816244	2.88782	0.00387916	0.00820838	heat	abiotic
Zm00001d003994	343.891	-4.21534	0.19603	-21.5036	1.44027e-102	3.7833e-98	0.8PEG_24h	abiotic
Zm00001d003994	343.891	-2.71078	0.180242	-15.0397	4.03653e-51	3.29314e-47	0.2PEG_24h	abiotic
Zm00001d003994	5.09213	2.35717	0.816244	2.88782	0.00387916	0.00820838	heat	abiotic
Zm00001d003999	272.104	5.05914	0.256673	19.7104	1.75501e-86	9.09879e-85	heat	abiotic
Zm00001d004006	3189.43	2.04697	0.137202	14.9194	2.46302e-50	1.06525e-48	cold	abiotic
Zm00001d004007	217.29	6.81241	0.868189	7.8467	4.27142e-15	3.05064e-14	heat	abiotic
Zm00001d004013	14.6271	-3.42512	0.938524	-3.64948	0.000262776	0.00186038	slt	abiotic
Zm00001d004020	96.7584	-2.77366	0.300159	-9.24065	2.45017e-20	2.35187e-19	heat	abiotic
Zm00001d004048	256.136	-2.50355	0.258438	-9.68725	3.4159e-22	3.58318e-21	heat	abiotic
Zm00001d004072	46.7508	-2.71026	0.59843	-4.52895	5.92769e-06	7.16095e-05	slt	abiotic
Zm00001d004072	228.443	2.04891	0.411767	4.9759	6.49451e-07	1.76713e-05	gls	biotic
Zm00001d004072	474.365	3.58572	0.930141	3.85503	0.000115715	0.00114037	alb_48h	biotic
Zm00001d004072	474.365	4.0685	0.930058	4.37446	1.21736e-05	0.000234935	alb_24h	biotic
Zm00001d004075	532.682	3.5558	0.789166	4.50577	6.61341e-06	0.000139462	alb_24h	biotic
Zm00001d004075	532.682	4.30748	0.788719	5.46136	4.72487e-08	1.37177e-06	alb_48h	biotic
Zm00001d004090	97.6837	-2.1633	0.289522	-7.47197	7.90053e-14	5.19604e-13	heat	abiotic
Zm00001d004090	98.1737	2.00198	0.388169	5.1575	2.50274e-07	4.32199e-06	slt	abiotic
Zm00001d004090	97.6837	-2.1633	0.289522	-7.47197	7.90053e-14	5.19604e-13	heat	abiotic
Zm00001d004094	7.67507	-5.75179	1.30363	-4.41213	1.02359e-05	3.23105e-05	heat	abiotic
Zm00001d004095	66.4368	2.29028	0.323583	7.07787	1.46381e-12	2.3389e-11	0.8PEG_24h	abiotic
Zm00001d004102	2954.28	-2.03589	0.606305	-3.35786	0.000785473	0.00533452	alb_48h	biotic
Zm00001d004115	160.158	2.50688	0.251061	9.98512	1.77087e-23	2.88727e-22	cold	abiotic
Zm00001d004127	169.728	-2.62587	0.233922	-11.2254	3.05909e-29	4.37655e-28	heat	abiotic
Zm00001d004133	130.832	-4.38628	0.334791	-13.1015	3.22733e-39	6.59906e-38	heat	abiotic
Zm00001d004138	509.227	3.88664	0.908534	4.27792	1.88647e-05	0.000250504	alb_48h	biotic
Zm00001d004138	5254.34	4.05427	0.168364	24.0804	4.00833e-128	1.09918e-125	cold	abiotic
Zm00001d004164	26.6947	-2.10864	0.376202	-5.60508	2.08158e-08	1.14922e-07	cold	abiotic
Zm00001d004164	26.6947	-2.08659	0.41044	-5.08379	3.69976e-07	1.38971e-06	heat	abiotic
Zm00001d004164	26.6947	-2.08659	0.41044	-5.08379	3.69976e-07	1.38971e-06	heat	abiotic
Zm00001d004167	39.9543	-2.09374	0.414361	-5.05294	4.35059e-07	2.0457e-06	cold	abiotic
Zm00001d004171	69.6104	5.01029	0.80447	6.22807	4.72228e-10	3.50236e-08	0.2PEG_24h	abiotic
Zm00001d004171	69.6104	6.718	0.798579	8.41244	4.0156e-17	1.21383e-15	0.8PEG_24h	abiotic
Zm00001d004203	600.808	4.52478	0.310428	14.5759	3.99712e-48	1.23591e-44	alb_24h	biotic
Zm00001d004203	600.808	4.54565	0.310157	14.656	1.23382e-48	2.77453e-45	alb_48h	biotic
Zm00001d004203	80.37	2.33809	0.340645	6.86372	6.7088e-12	9.12718e-10	gls	biotic
Zm00001d004220	191.542	-6.3595	1.12747	-5.64051	1.69552e-08	7.29962e-08	heat	abiotic
Zm00001d004220	191.542	-3.26684	1.04387	-3.12954	0.00175084	0.00453717	cold	abiotic
Zm00001d004220	191.542	-6.3595	1.12747	-5.64051	1.69552e-08	7.29962e-08	heat	abiotic
Zm00001d004231	107.019	-2.58946	0.257052	-10.0737	7.22011e-24	8.17704e-23	heat	abiotic
Zm00001d004231	57.8268	-2.21945	0.246339	-9.00976	2.06504e-19	8.51563e-18	0.8PEG_24h	abiotic
Zm00001d004231	107.019	-2.58946	0.257052	-10.0737	7.22011e-24	8.17704e-23	heat	abiotic
Zm00001d004238	15.8835	2.00832	0.618922	3.24487	0.00117503	0.00886931	gls	biotic
Zm00001d004242	25.9788	-3.7563	0.615267	-6.10515	1.02702e-09	4.91687e-09	heat	abiotic
Zm00001d004250	34.896	7.64278	1.45331	5.25887	1.44947e-07	4.81909e-06	alb_24h	biotic
Zm00001d004250	34.896	8.20274	1.4505	5.65513	1.55732e-08	4.97698e-07	alb_48h	biotic
Zm00001d004250	18.8113	3.88468	0.865505	4.48834	7.17797e-06	0.000133021	gls	biotic
Zm00001d004252	12.035	-3.88163	1.37073	-2.8318	0.00462875	0.00964269	heat	abiotic
Zm00001d004252	12.035	-3.88163	1.37073	-2.8318	0.00462875	0.00964269	heat	abiotic
Zm00001d004252	52.967	-2.23646	0.605906	-3.6911	0.000223288	0.00266743	alb_24h	biotic
Zm00001d004252	12.035	2.90333	0.716715	4.05088	5.10259e-05	0.000177144	cold	abiotic
Zm00001d004279	17201.8	-2.07581	0.581986	-3.56678	0.000361394	0.00285137	alb_48h	biotic
Zm00001d004282	52.2557	-3.89442	0.441065	-8.82958	1.0507e-18	1.36168e-17	cold	abiotic
Zm00001d004301	102.896	4.8194	0.337662	14.2728	3.23222e-46	7.85121e-45	heat	abiotic
Zm00001d004309	3.35466	-5.54348	1.26621	-4.37801	1.19765e-05	5.90688e-05	0.8PEG_24h	abiotic
Zm00001d004309	887.204	-2.67722	0.551778	-4.85199	1.22226e-06	2.37691e-05	alb_48h	biotic
Zm00001d004331	384.577	-2.59307	0.64685	-4.00876	6.10375e-05	0.000672228	alb_48h	biotic
Zm00001d004335	499.582	2.65253	0.145916	18.1784	7.64726e-74	6.40011e-72	cold	abiotic
Zm00001d004339	55.1771	-3.1064	0.439453	-7.06879	1.5629e-12	9.38122e-12	heat	abiotic
Zm00001d004342	20.3594	3.24741	0.941973	3.44745	0.000565908	0.00353133	slt	abiotic
Zm00001d004357	16.3974	5.48465	1.40046	3.91632	8.99119e-05	0.00105696	0.2PEG_24h	abiotic
Zm00001d004357	16.3974	6.80063	1.39	4.89255	9.95398e-07	6.01913e-06	0.8PEG_24h	abiotic
Zm00001d004357	4.84483	4.12326	1.0716	3.84775	0.000119208	0.000324949	heat	abiotic
Zm00001d004357	12.5845	4.24739	1.04851	4.05086	5.10288e-05	0.000460188	slt	abiotic
Zm00001d004357	4.84483	4.12326	1.0716	3.84775	0.000119208	0.000324949	heat	abiotic
Zm00001d004364	7.52546	7.59967	1.45906	5.20859	1.90279e-07	7.3581e-07	heat	abiotic
Zm00001d004365	6.84035	5.89736	1.7586	3.35344	0.000798144	0.00540161	alb_48h	biotic
Zm00001d004366	13.2943	2.83869	0.563887	5.03415	4.79972e-07	2.2446e-06	cold	abiotic
Zm00001d004366	385.817	3.21241	0.643081	4.99535	5.87284e-07	1.70505e-05	alb_24h	biotic
Zm00001d004366	385.817	4.78962	0.641493	7.46636	8.24445e-14	6.53637e-12	alb_48h	biotic
Zm00001d004375	309.67	5.89226	1.16793	5.04503	4.53444e-07	1.34651e-05	alb_24h	biotic
Zm00001d004375	309.67	7.05398	1.16719	6.04358	1.50731e-09	5.94653e-08	alb_48h	biotic
Zm00001d004375	40.1614	3.87637	0.605129	6.40585	1.49534e-10	1.32195e-08	gls	biotic
Zm00001d004387	81.8502	2.14193	0.310308	6.90258	5.10668e-12	4.0035e-11	cold	abiotic
Zm00001d004388	190.541	-2.89122	0.362162	-7.98321	1.42572e-15	2.07451e-13	alb_24h	biotic
Zm00001d004388	190.541	-2.75101	0.355818	-7.7315	1.06284e-14	9.59507e-13	alb_48h	biotic
Zm00001d004388	9.91738	6.11766	1.14043	5.36433	8.12481e-08	4.18197e-07	cold	abiotic
Zm00001d004389	277.809	-2.29743	0.473741	-4.84955	1.23743e-06	3.30553e-05	alb_24h	biotic
Zm00001d004389	13.6542	4.82636	0.745331	6.47545	9.45276e-11	6.66659e-10	cold	abiotic
Zm00001d004401	361.776	5.4648	0.312516	17.4865	1.81706e-68	4.12836e-64	gls	biotic
Zm00001d004437	217.263	3.74646	0.264084	14.1866	1.10895e-45	4.11301e-44	cold	abiotic
Zm00001d004439	14.7571	-3.95305	0.952242	-4.15131	3.30571e-05	0.000317318	slt	abiotic
Zm00001d004442	13.0094	3.99902	0.686916	5.8217	5.82513e-09	2.6215e-08	heat	abiotic
Zm00001d004442	223.833	2.92039	0.389997	7.48822	6.98138e-14	4.02089e-12	slt	abiotic
Zm00001d004442	13.0094	3.99902	0.686916	5.8217	5.82513e-09	2.6215e-08	heat	abiotic
Zm00001d004443	63.0445	-3.09583	0.339349	-9.12283	7.31857e-20	3.15672e-18	0.8PEG_24h	abiotic
Zm00001d004446	13.0433	2.80898	0.65817	4.26786	1.97361e-05	6.00057e-05	heat	abiotic
Zm00001d004448	134.597	-4.3983	0.962757	-4.56844	4.91368e-06	0.000108716	alb_24h	biotic
Zm00001d004448	134.597	-4.22593	0.953598	-4.43157	9.355e-06	0.000138318	alb_48h	biotic
Zm00001d004460	793.72	3.9697	0.125198	31.7073	1.23413e-220	2.22235e-218	heat	abiotic
Zm00001d004467	14.1383	-3.75254	0.901661	-4.16181	3.15735e-05	9.36148e-05	heat	abiotic
Zm00001d004480	2000.08	-2.756	0.590057	-4.67074	3.00117e-06	5.16251e-05	alb_48h	biotic
Zm00001d004480	2000.08	-2.73545	0.590272	-4.63423	3.58273e-06	8.25932e-05	alb_24h	biotic
Zm00001d004493	48.7942	-2.48449	0.507592	-4.89466	9.84767e-07	1.97721e-05	alb_48h	biotic
Zm00001d004493	48.7942	-2.45512	0.515962	-4.75834	1.95193e-06	4.88886e-05	alb_24h	biotic
Zm00001d004495	470.401	-3.09282	0.170416	-18.1487	1.31569e-73	5.55285e-72	heat	abiotic
Zm00001d004502	13.0804	-7.72373	1.89576	-4.07421	4.617e-05	0.000535927	alb_48h	biotic
Zm00001d004503	4.94942	-2.61188	0.700398	-3.72914	0.000192135	0.000733593	0.8PEG_24h	abiotic
Zm00001d004503	4.94942	-2.35376	0.685817	-3.43205	0.000599039	0.0048102	0.2PEG_24h	abiotic
Zm00001d004506	2581.73	-3.39451	0.900841	-3.76816	0.000164453	0.00208531	alb_24h	biotic
Zm00001d004506	2581.73	-3.34939	0.900641	-3.71889	0.000200096	0.00176644	alb_48h	biotic
Zm00001d004506	145.056	-3.34358	0.342745	-9.75528	1.7512e-22	1.86815e-21	heat	abiotic
Zm00001d004506	145.056	-3.34358	0.342745	-9.75528	1.7512e-22	1.86815e-21	heat	abiotic
Zm00001d004506	238.423	2.76298	0.311192	8.8787	6.76465e-19	7.79214e-17	slt	abiotic
Zm00001d004509	38.5218	-7.8204	1.23918	-6.31096	2.77306e-10	1.39225e-09	heat	abiotic
Zm00001d004521	423.118	2.509	0.179179	14.0028	1.49928e-44	3.51232e-43	heat	abiotic
Zm00001d004523	134.899	-2.18271	0.215684	-10.1199	4.50713e-24	5.14983e-23	heat	abiotic
Zm00001d004524	35.974	-2.56557	0.577304	-4.44406	8.82759e-06	0.000101029	slt	abiotic
Zm00001d004524	57.8463	2.26994	0.425465	5.3352	9.5437e-08	6.90427e-07	0.8PEG_24h	abiotic
Zm00001d004524	359.928	2.96888	0.438368	6.77258	1.26506e-11	1.56207e-09	gls	biotic
Zm00001d004524	844.365	8.42772	1.47435	5.71623	1.08912e-08	4.73471e-07	alb_24h	biotic
Zm00001d004524	844.365	10.5451	1.47389	7.15458	8.39283e-13	5.65681e-11	alb_48h	biotic
Zm00001d004525	3215.41	2.68382	0.695605	3.85826	0.000114199	0.00154219	alb_24h	biotic
Zm00001d004525	3215.41	2.77429	0.695575	3.98848	6.64975e-05	0.00072398	alb_48h	biotic
Zm00001d004525	1006.99	2.03972	0.373684	5.45842	4.80402e-08	1.93867e-06	gls	biotic
Zm00001d004526	300.828	2.70223	0.176229	15.3336	4.55744e-53	1.28097e-51	heat	abiotic
Zm00001d004545	358.763	2.96064	0.231744	12.7755	2.24707e-37	6.35119e-36	cold	abiotic
Zm00001d004545	1056.93	4.13215	0.493695	8.36984	5.76988e-17	7.28182e-15	alb_48h	biotic
Zm00001d004545	1056.93	4.17817	0.493771	8.46176	2.63376e-17	5.03756e-15	alb_24h	biotic
Zm00001d004547	134.464	2.14545	0.663935	3.23141	0.0012318	0.00758708	alb_48h	biotic
Zm00001d004547	118.658	2.81971	0.323603	8.7135	2.94633e-18	1.04445e-16	0.8PEG_24h	abiotic
Zm00001d004556	609.077	-5.08693	0.801483	-6.34689	2.19706e-10	1.01392e-08	alb_48h	biotic
Zm00001d004556	609.077	-4.5902	0.799787	-5.73928	9.50798e-09	4.20732e-07	alb_24h	biotic
Zm00001d004556	21.5259	2.63184	0.824953	3.19029	0.00142131	0.00374652	cold	abiotic
Zm00001d004564	8178.05	2.62411	0.279704	9.38174	6.48902e-21	9.73811e-19	slt	abiotic
Zm00001d004564	4741.42	2.45473	0.208662	11.7642	5.97192e-32	9.80439e-30	0.8PEG_24h	abiotic
Zm00001d004578	826.754	-4.63384	1.30897	-3.54007	0.000400015	0.00308278	alb_48h	biotic
Zm00001d004578	5.19906	7.02496	1.46966	4.77998	1.7531e-06	7.62307e-06	cold	abiotic
Zm00001d004583	2809.68	-2.46666	0.626752	-3.93563	8.2979e-05	0.00087047	alb_48h	biotic
Zm00001d004583	2809.68	-2.08785	0.626706	-3.33146	0.000863905	0.00765409	alb_24h	biotic
Zm00001d004583	177.807	6.08984	0.34114	17.8515	2.81602e-71	2.19301e-69	cold	abiotic
Zm00001d004599	3.43346	6.29272	1.63578	3.84692	0.000119611	0.000325984	heat	abiotic
Zm00001d004602	15.8375	5.40491	1.38367	3.90622	9.37497e-05	0.000964639	alb_48h	biotic
Zm00001d004614	473.202	-4.30422	0.287776	-14.9568	1.40628e-50	3.75718e-49	heat	abiotic
Zm00001d004624	235.129	2.18421	0.316215	6.90737	4.93715e-12	2.09166e-10	slt	abiotic
Zm00001d004626	1068.29	-2.29426	0.269852	-8.50191	1.86502e-17	1.52887e-16	heat	abiotic
Zm00001d004626	368.724	-3.20119	0.23927	-13.379	8.02224e-41	2.84768e-38	0.8PEG_24h	abiotic
Zm00001d004626	1068.29	-2.29426	0.269852	-8.50191	1.86502e-17	1.52887e-16	heat	abiotic
Zm00001d004633	464.265	-4.43807	1.40921	-3.14932	0.00163649	0.00945355	alb_48h	biotic
Zm00001d004633	48.4723	2.67612	0.502787	5.32258	1.02307e-07	1.959e-06	slt	abiotic
Zm00001d004649	86.4201	-2.2869	0.256636	-8.91105	5.05535e-19	4.53353e-18	heat	abiotic
Zm00001d004650	65.2933	-2.63995	0.286715	-9.20757	3.33588e-20	3.18169e-19	heat	abiotic
Zm00001d004664	905.373	2.61742	0.360399	7.26258	3.7977e-13	3.55833e-11	alb_24h	biotic
Zm00001d004664	905.373	3.12413	0.35995	8.67937	3.97974e-18	5.82502e-16	alb_48h	biotic
Zm00001d004682	5.2802	-5.81179	1.3871	-4.1899	2.7908e-05	0.000101379	cold	abiotic
Zm00001d004689	6890.07	-7.62572	1.54378	-4.93965	7.82647e-07	1.6066e-05	alb_48h	biotic
Zm00001d004689	6890.07	-5.54376	1.54158	-3.59616	0.000322953	0.00356156	alb_24h	biotic
Zm00001d004690	263.856	-3.33318	0.347564	-9.59012	8.79862e-22	2.75497e-19	alb_24h	biotic
Zm00001d004690	263.856	-3.10455	0.340207	-9.12547	7.14235e-20	1.33843e-17	alb_48h	biotic
Zm00001d004690	23.4025	2.23415	0.444332	5.02812	4.9532e-07	2.31176e-06	cold	abiotic
Zm00001d004697	11.4798	-3.70184	0.872423	-4.24317	2.20382e-05	6.65781e-05	heat	abiotic
Zm00001d004698	663.91	2.78241	0.818151	3.40085	0.000671761	0.00627044	alb_24h	biotic
Zm00001d004698	663.91	4.15354	0.817525	5.08063	3.76186e-07	8.35308e-06	alb_48h	biotic
Zm00001d004700	40.6657	5.08074	0.773008	6.57269	4.94128e-11	1.80306e-09	slt	abiotic
Zm00001d004705	1360.07	-2.49798	0.140099	-17.8302	4.12122e-71	3.19978e-69	cold	abiotic
Zm00001d004705	795.396	2.63976	0.275863	9.56911	1.07828e-21	5.85212e-20	0.8PEG_24h	abiotic
Zm00001d004721	52.6612	7.77034	2.22593	3.49083	0.000481527	0.00486666	alb_24h	biotic
Zm00001d004721	52.6612	9.04395	2.22341	4.06761	4.74986e-05	0.000548262	alb_48h	biotic
Zm00001d004725	45.9848	-5.26869	1.03707	-5.08037	3.76695e-07	2.44382e-06	0.8PEG_24h	abiotic
Zm00001d004725	45.9848	-3.69097	0.993485	-3.71518	0.00020306	0.00203276	0.2PEG_24h	abiotic
Zm00001d004725	34.0574	-2.30187	0.618483	-3.7218	0.000197804	0.00361387	0.8PEG_6h	abiotic
Zm00001d004728	142.385	-2.56374	0.462993	-5.53732	3.07141e-08	2.41918e-07	0.8PEG_24h	abiotic
Zm00001d004729	251.607	-2.58634	0.637154	-4.05921	4.92381e-05	0.000213184	0.8PEG_24h	abiotic
Zm00001d004730	84.218	-2.41321	0.709391	-3.4018	0.000669438	0.00223868	0.8PEG_24h	abiotic
Zm00001d004731	12763.3	3.27817	0.359785	9.11146	8.12821e-20	1.51172e-17	alb_48h	biotic
Zm00001d004731	12763.3	3.34558	0.359793	9.29861	1.4229e-20	3.82574e-18	alb_24h	biotic
Zm00001d004738	3782.96	3.30445	0.749987	4.406	1.05295e-05	0.000208366	alb_24h	biotic
Zm00001d004738	3782.96	3.52792	0.749956	4.70417	2.54901e-06	4.50696e-05	alb_48h	biotic
Zm00001d004753	14.0766	-2.75041	0.83848	-3.28024	0.0010372	0.00585966	slt	abiotic
Zm00001d004753	106.839	-2.91445	0.266312	-10.9438	7.11859e-28	8.16555e-26	0.8PEG_24h	abiotic
Zm00001d004753	106.839	-2.13317	0.257369	-8.28836	1.14817e-16	3.42702e-14	0.2PEG_24h	abiotic
Zm00001d004754	71.3118	8.87618	1.67409	5.3021	1.1448e-07	2.98711e-06	alb_48h	biotic
Zm00001d004754	71.3118	9.07872	1.67419	5.42276	5.86873e-08	2.15384e-06	alb_24h	biotic
Zm00001d004771	272.769	2.51875	0.185315	13.5917	4.48693e-42	9.84536e-41	heat	abiotic
Zm00001d004772	271.31	2.27208	0.188909	12.0274	2.55136e-33	4.22271e-32	heat	abiotic
Zm00001d004804	521.029	3.3161	0.845748	3.92091	8.82155e-05	0.00126133	alb_24h	biotic
Zm00001d004810	151.529	-3.11375	0.256402	-12.144	6.17092e-34	1.04634e-32	heat	abiotic
Zm00001d004817	40.5441	-2.58895	0.461166	-5.61393	1.97783e-08	8.96931e-07	gls	biotic
Zm00001d004817	1862.14	-2.11185	0.165807	-12.7368	3.69331e-37	7.02535e-36	heat	abiotic
Zm00001d004866	37.5276	-3.27452	0.864267	-3.78878	0.00015139	0.00140887	alb_48h	biotic
Zm00001d004867	75.6551	-2.06439	0.599513	-3.44344	0.000574363	0.00557592	alb_24h	biotic
Zm00001d004874	42.5268	-2.10019	0.533383	-3.93748	8.23422e-05	0.0002304	heat	abiotic
Zm00001d004875	1279.89	3.01554	0.128543	23.4594	1.05978e-121	2.41752e-119	cold	abiotic
Zm00001d004881	310.326	-3.23655	0.279462	-11.5814	5.12326e-31	1.17493e-29	cold	abiotic
Zm00001d004881	431.183	2.76139	0.831484	3.32103	0.000896856	0.00592063	alb_48h	biotic
Zm00001d004885	6.5971	6.29695	1.61432	3.90067	9.59256e-05	0.000786221	slt	abiotic
Zm00001d004886	526.429	-4.09412	0.707213	-5.78908	7.0772e-09	3.21804e-07	alb_24h	biotic
Zm00001d004886	526.429	-3.10395	0.701297	-4.42602	9.59893e-06	0.00014083	alb_48h	biotic
Zm00001d004886	19.2222	4.3975	0.721675	6.09345	1.10499e-09	7.00011e-09	cold	abiotic
Zm00001d004895	99.3748	2.17157	0.385677	5.63052	1.79666e-08	7.70554e-08	heat	abiotic
Zm00001d004895	93.688	2.43829	0.67686	3.60235	0.000315353	0.00349019	alb_24h	biotic
Zm00001d004895	93.688	2.6722	0.675351	3.95676	7.59732e-05	0.000809683	alb_48h	biotic
Zm00001d004897	11.3452	8.15094	2.38026	3.42439	0.000616181	0.00150614	heat	abiotic
Zm00001d004899	3.84221	3.31856	1.17005	2.83624	0.00456478	0.00951898	heat	abiotic
Zm00001d004903	1527.14	-2.41116	0.72014	-3.34818	0.000813446	0.00548117	alb_48h	biotic
Zm00001d004905	13.2092	3.46029	1.00948	3.4278	0.000608493	0.00583625	alb_24h	biotic
Zm00001d004906	13.7918	4.75909	1.34637	3.53475	0.000408165	0.00313252	alb_48h	biotic
Zm00001d004906	13.7918	4.81904	1.34833	3.57408	0.000351465	0.00380141	alb_24h	biotic
Zm00001d004906	11.2494	2.67358	0.771356	3.46608	0.000528106	0.00462373	gls	biotic
Zm00001d004908	419.057	3.43714	0.894485	3.84259	0.000121745	0.00162934	alb_24h	biotic
Zm00001d004908	419.057	3.9406	0.894112	4.40728	1.04678e-05	0.0001516	alb_48h	biotic
Zm00001d004921	2391.26	10.3519	1.01413	10.2076	1.83251e-24	6.66601e-22	alb_24h	biotic
Zm00001d004921	2391.26	10.3864	1.01411	10.242	1.286e-24	3.65639e-22	alb_48h	biotic
Zm00001d004921	278.292	5.63514	0.440987	12.7785	2.16305e-37	1.63815e-33	gls	biotic
Zm00001d004924	12.3565	-2.61841	0.866165	-3.02299	0.00250288	0.00550218	heat	abiotic
Zm00001d004936	8561.38	2.47864	0.188406	13.1558	1.5751e-39	3.25767e-38	heat	abiotic
Zm00001d004955	4.38402	-3.40118	1.18612	-2.86749	0.00413747	0.00870925	heat	abiotic
Zm00001d004957	919.175	2.28393	0.155449	14.6925	7.20012e-49	2.95537e-47	cold	abiotic
Zm00001d004966	29.539	-2.20275	0.480101	-4.58811	4.47279e-06	1.47533e-05	heat	abiotic
Zm00001d004972	111.89	2.54192	0.203326	12.5017	7.3082e-36	1.96437e-34	cold	abiotic
Zm00001d004972	610.782	3.13766	0.950679	3.30045	0.000965312	0.00628863	alb_48h	biotic
Zm00001d004976	3700.49	2.97169	0.0834571	35.6074	1.07669e-277	2.93764e-275	heat	abiotic
Zm00001d005001	128.125	2.12889	0.203454	10.4637	1.2677e-25	2.28195e-24	cold	abiotic
Zm00001d005010	15.6928	-2.98811	0.884613	-3.37787	0.000730506	0.00434835	slt	abiotic
Zm00001d005018	13466.4	2.28267	0.299242	7.62817	2.3811e-14	2.73948e-12	alb_24h	biotic
Zm00001d005018	13466.4	2.38147	0.299224	7.95881	1.73702e-15	1.77549e-13	alb_48h	biotic
Zm00001d005028	16.6462	3.01405	0.634374	4.75122	2.02194e-06	6.94489e-06	heat	abiotic
Zm00001d005028	16.6462	3.01405	0.634374	4.75122	2.02194e-06	6.94489e-06	heat	abiotic
Zm00001d005028	16.6462	3.58093	0.607204	5.89741	3.6925e-09	2.20685e-08	cold	abiotic
Zm00001d005028	320.409	3.60101	0.802405	4.48777	7.19732e-06	0.000110374	alb_48h	biotic
Zm00001d005030	1421.59	2.76903	0.135414	20.4486	6.18242e-93	3.52307e-91	heat	abiotic
Zm00001d005037	185.703	-2.55506	0.402862	-6.34227	2.26397e-10	1.54265e-09	cold	abiotic
Zm00001d005037	1720.59	3.12148	0.577702	5.40327	6.54357e-08	2.3595e-06	alb_24h	biotic
Zm00001d005037	185.703	3.36622	0.297966	11.2973	1.3527e-29	1.96969e-28	heat	abiotic
Zm00001d005037	185.703	3.36622	0.297966	11.2973	1.3527e-29	1.96969e-28	heat	abiotic
Zm00001d005037	1720.59	3.39217	0.577603	5.87284	4.28401e-09	1.547e-07	alb_48h	biotic
Zm00001d005051	8250.4	-3.64076	0.14302	-25.4563	6.0131e-143	2.18309e-140	cold	abiotic
Zm00001d005062	3919.12	2.47491	0.112229	22.0523	9.07163e-108	6.03532e-106	heat	abiotic
Zm00001d005072	59.5324	-2.45087	0.777244	-3.15329	0.00161443	0.0093594	alb_48h	biotic
Zm00001d005087	21.2352	2.2089	0.610155	3.62023	0.000294337	0.000755282	heat	abiotic
Zm00001d005109	388.057	4.24455	0.337616	12.5721	3.0064e-36	5.53173e-35	heat	abiotic
Zm00001d005110	2909.4	2.59761	0.134385	19.3296	3.02923e-83	1.48229e-81	heat	abiotic
Zm00001d005114	622.685	-2.09723	0.444971	-4.71318	2.43882e-06	4.34317e-05	alb_48h	biotic
Zm00001d005114	597.612	2.43196	0.192473	12.6353	1.34813e-36	3.71665e-35	cold	abiotic
Zm00001d005114	597.612	4.50009	0.189446	23.7539	1.00151e-124	8.02722e-123	heat	abiotic
Zm00001d005114	597.612	4.50009	0.189446	23.7539	1.00151e-124	8.02722e-123	heat	abiotic
Zm00001d005145	10.8071	-3.23955	0.736292	-4.39982	1.0834e-05	4.21345e-05	cold	abiotic
Zm00001d005146	37.7752	-2.51555	0.693974	-3.62486	0.000289124	0.0023871	alb_48h	biotic
Zm00001d005146	3526.45	-2.47915	0.295481	-8.39023	4.85203e-17	5.66015e-16	cold	abiotic
Zm00001d005146	37.7752	-2.38442	0.698573	-3.41327	0.000641888	0.00608109	alb_24h	biotic
Zm00001d005148	312.642	-3.71437	0.23782	-15.6184	5.4525e-55	1.59219e-53	heat	abiotic
Zm00001d005154	24.2855	-3.64792	1.04465	-3.492	0.00047941	0.00358485	alb_48h	biotic
Zm00001d005158	7725.41	3.19451	0.873503	3.65713	0.000255059	0.00215329	alb_48h	biotic
Zm00001d005158	7725.41	3.28017	0.873509	3.75516	0.00017323	0.00217072	alb_24h	biotic
Zm00001d005169	673.511	2.03938	0.609275	3.34723	0.000816236	0.00549549	alb_48h	biotic
Zm00001d005171	2.101	5.39992	1.7287	3.12368	0.00178602	0.0040306	heat	abiotic
Zm00001d005172	12.399	6.51348	1.08138	6.0233	1.70898e-09	8.03644e-09	heat	abiotic
Zm00001d005174	593.033	-4.5621	1.19907	-3.80471	0.000141972	0.00133836	alb_48h	biotic
Zm00001d005194	41.388	-2.13474	0.513866	-4.15427	3.26325e-05	0.000545772	alb_24h	biotic
Zm00001d005196	11.2373	-3.57106	1.03412	-3.45323	0.000553916	0.00159019	cold	abiotic
Zm00001d005230	3.14888	6.30839	1.61695	3.90141	9.56346e-05	0.000264996	heat	abiotic
Zm00001d005246	42.4653	-2.12935	0.372245	-5.7203	1.06339e-08	4.67196e-08	heat	abiotic
Zm00001d005251	265.681	-2.51271	0.18476	-13.5999	4.01145e-42	1.57273e-39	0.8PEG_24h	abiotic
Zm00001d005279	46.5009	-3.36067	0.458974	-7.32214	2.44056e-13	2.13839e-12	cold	abiotic
Zm00001d005279	5.9825	-3.59926	0.813397	-4.42497	9.64544e-06	4.83801e-05	0.8PEG_24h	abiotic
Zm00001d005279	4.34824	-3.69981	0.914559	-4.04546	5.22209e-05	0.00123877	0.8PEG_6h	abiotic
Zm00001d005282	17.6556	-2.68133	0.808578	-3.31611	0.000912804	0.0079968	alb_24h	biotic
Zm00001d005282	6.55035	2.83074	0.970765	2.91599	0.00354568	0.00756078	heat	abiotic
Zm00001d005283	23.8368	3.75798	1.00747	3.7301	0.000191401	0.00194299	0.2PEG_24h	abiotic
Zm00001d005283	23.8368	5.27952	0.995503	5.30337	1.13684e-07	8.12582e-07	0.8PEG_24h	abiotic
Zm00001d005293	44.9738	-4.38097	0.538918	-8.1292	4.32132e-16	3.31223e-15	heat	abiotic
Zm00001d005293	61.0093	8.51751	1.83184	4.6497	3.3242e-06	7.7573e-05	alb_24h	biotic
Zm00001d005293	61.0093	8.96002	1.83075	4.89417	9.87234e-07	1.98055e-05	alb_48h	biotic
Zm00001d005298	60.4502	-3.94899	0.541265	-7.29585	2.96787e-13	1.87564e-12	heat	abiotic
Zm00001d005306	6496.88	2.3606	0.524019	4.50481	6.64333e-06	0.000139974	alb_24h	biotic
Zm00001d005306	675.628	2.63928	0.14744	17.9006	1.16555e-71	4.74853e-70	heat	abiotic
Zm00001d005306	6496.88	2.71655	0.523984	5.18442	2.1669e-07	5.17878e-06	alb_48h	biotic
Zm00001d005309	8.72781	7.78127	1.33207	5.84149	5.17357e-09	3.04264e-08	cold	abiotic
Zm00001d005315	6088.98	2.79873	0.422088	6.63068	3.34149e-11	2.27074e-09	alb_24h	biotic
Zm00001d005315	6088.98	2.91659	0.42206	6.91036	4.8343e-12	2.91337e-10	alb_48h	biotic
Zm00001d005315	3157.34	3.85544	0.239253	16.1145	2.01844e-58	1.09536e-56	cold	abiotic
Zm00001d005359	4549	2.01802	0.215667	9.35712	8.19436e-21	1.18069e-19	cold	abiotic
Zm00001d005392	10355.7	2.13428	0.652372	3.27156	0.00106955	0.00679413	alb_48h	biotic
Zm00001d005392	1221.84	2.13607	0.3111	6.86619	6.5937e-12	9.06485e-10	gls	biotic
Zm00001d005423	8.20874	3.38733	0.75487	4.4873	7.21313e-06	2.87911e-05	cold	abiotic
Zm00001d005425	5.91403	6.11888	1.68106	3.63989	0.000272752	0.00227374	alb_48h	biotic
Zm00001d005446	51473.3	-2.87302	0.910287	-3.15617	0.00159856	0.00929087	alb_48h	biotic
Zm00001d005454	351.328	-2.2851	0.499234	-4.57722	4.71201e-06	2.5132e-05	0.8PEG_24h	abiotic
Zm00001d005456	204.978	-2.64595	0.499055	-5.30192	1.14589e-07	2.1725e-06	slt	abiotic
Zm00001d005457	31.8139	2.03104	0.421337	4.82046	1.43228e-06	3.62372e-05	0.2PEG_24h	abiotic
Zm00001d005457	31.8139	2.9959	0.408418	7.33538	2.21096e-13	4.01365e-12	0.8PEG_24h	abiotic
Zm00001d005460	3290.71	2.26324	0.613004	3.69205	0.000222454	0.00192602	alb_48h	biotic
Zm00001d005460	3920.01	2.43823	0.0965542	25.2525	1.0644e-140	9.914e-139	heat	abiotic
Zm00001d005460	3290.71	2.84267	0.612975	4.6375	3.5265e-06	8.16774e-05	alb_24h	biotic
Zm00001d005470	433.638	2.69585	0.143839	18.7422	2.24276e-78	2.04281e-76	cold	abiotic
Zm00001d005476	6.7855	3.33759	0.883264	3.77869	0.000157653	0.000421536	heat	abiotic
Zm00001d005513	1135.89	3.06138	0.207894	14.7257	4.40867e-49	1.14723e-47	heat	abiotic
Zm00001d005531	7.54916	3.1272	0.842872	3.71017	0.00020712	0.000544638	heat	abiotic
Zm00001d005542	857.624	2.43336	0.405227	6.00492	1.91431e-09	7.3643e-08	alb_48h	biotic
Zm00001d005542	857.624	2.74689	0.405206	6.779	1.2101e-11	8.93523e-10	alb_24h	biotic
Zm00001d005546	7192.68	2.56049	0.80947	3.16317	0.00156059	0.00911946	alb_48h	biotic
Zm00001d005563	226.982	2.00039	0.200986	9.95288	2.45e-23	3.95948e-22	cold	abiotic
Zm00001d005566	5.06696	-4.53902	1.4432	-3.1451	0.00166028	0.00377109	heat	abiotic
Zm00001d005570	420.625	-2.03414	0.204297	-9.95681	2.35508e-23	2.6103e-22	heat	abiotic
Zm00001d005577	11.1685	-6.11002	1.88045	-3.24923	0.00115719	0.00724301	alb_48h	biotic
Zm00001d005579	2069.09	2.00001	0.127391	15.6998	1.51732e-55	7.52155e-54	cold	abiotic
Zm00001d005593	59.2496	2.90197	0.782838	3.70698	0.000209743	0.0018373	alb_48h	biotic
Zm00001d005594	3080.71	2.56656	0.551375	4.65483	3.24242e-06	5.50925e-05	alb_48h	biotic
Zm00001d005594	3080.71	2.60014	0.551401	4.71552	2.41098e-06	5.81267e-05	alb_24h	biotic
Zm00001d005600	123.778	7.73638	1.44382	5.35827	8.40247e-08	2.94396e-06	alb_24h	biotic
Zm00001d005600	123.778	8.22384	1.44309	5.69875	1.20687e-08	3.97511e-07	alb_48h	biotic
Zm00001d005600	12.3623	2.54505	0.781328	3.25734	0.00112461	0.00856559	gls	biotic
Zm00001d005607	6.62871	-4.02556	1.01392	-3.97031	7.17804e-05	0.000242597	cold	abiotic
Zm00001d005607	6.62871	-2.53226	0.863852	-2.93136	0.00337486	0.00724111	heat	abiotic
Zm00001d005607	6.62871	-2.53226	0.863852	-2.93136	0.00337486	0.00724111	heat	abiotic
Zm00001d005609	654.708	2.9459	0.901254	3.26867	0.00108055	0.00685064	alb_48h	biotic
Zm00001d005609	48.2864	3.13948	0.550728	5.7006	1.19386e-08	1.01753e-07	0.8PEG_24h	abiotic
Zm00001d005609	357.866	3.38925	0.31703	10.6906	1.12614e-26	1.44162e-25	heat	abiotic
Zm00001d005609	357.866	3.38925	0.31703	10.6906	1.12614e-26	1.44162e-25	heat	abiotic
Zm00001d005622	278.778	3.19459	0.157108	20.3337	6.46992e-92	8.01804e-90	cold	abiotic
Zm00001d005624	875.876	-2.4863	0.215322	-11.5469	7.6536e-31	1.17195e-29	heat	abiotic
Zm00001d005639	210.59	-3.68227	0.757299	-4.86238	1.15986e-06	2.268e-05	alb_48h	biotic
Zm00001d005639	210.59	-2.82821	0.752313	-3.75935	0.000170355	0.00214558	alb_24h	biotic
Zm00001d005639	57.9787	4.34818	0.38348	11.3387	8.43678e-30	1.82906e-28	cold	abiotic
Zm00001d005654	28.2434	2.38241	0.509213	4.6786	2.88836e-06	1.22015e-05	cold	abiotic
Zm00001d005654	257.9	4.25861	1.18217	3.60236	0.000315338	0.00255409	alb_48h	biotic
Zm00001d005657	56.8722	-4.24891	0.348102	-12.2059	2.89021e-34	5.70827e-32	0.8PEG_24h	abiotic
Zm00001d005657	56.8722	-2.79159	0.292556	-9.54209	1.39983e-21	1.03821e-18	0.2PEG_24h	abiotic
Zm00001d005657	1730.88	-2.29466	0.650107	-3.52966	0.000416095	0.00318654	alb_48h	biotic
Zm00001d005658	323.543	-2.79058	0.168175	-16.5933	7.78603e-62	4.67833e-60	cold	abiotic
Zm00001d005661	55.2545	-2.09447	0.296596	-7.06168	1.64506e-12	9.85902e-12	heat	abiotic
Zm00001d005663	7.7193	3.93855	1.17307	3.35747	0.00078658	0.00218629	cold	abiotic
Zm00001d005663	7.7193	5.41964	1.15619	4.68752	2.76533e-06	9.34847e-06	heat	abiotic
Zm00001d005663	7.7193	5.41964	1.15619	4.68752	2.76533e-06	9.34847e-06	heat	abiotic
Zm00001d005664	270.837	2.3296	0.188315	12.3708	3.76201e-35	9.855e-34	cold	abiotic
Zm00001d005671	45.1169	-3.09478	0.390005	-7.93524	2.10096e-15	1.5307e-14	heat	abiotic
Zm00001d005672	192.553	-2.26787	0.196682	-11.5306	9.24704e-31	2.07994e-29	cold	abiotic
Zm00001d005682	109.12	-2.3054	0.450619	-5.11607	3.11959e-07	5.26771e-06	slt	abiotic
Zm00001d005692	95.983	-2.1105	0.283361	-7.44807	9.47149e-14	8.59368e-13	cold	abiotic
Zm00001d005696	125.475	-2.71906	0.280863	-9.68108	3.62878e-22	3.80058e-21	heat	abiotic
Zm00001d005698	2978.69	3.81985	0.786767	4.85513	1.20308e-06	3.2277e-05	alb_24h	biotic
Zm00001d005698	2978.69	4.66357	0.786679	5.92817	3.06323e-09	1.13093e-07	alb_48h	biotic
Zm00001d005698	3609.84	5.60124	0.285312	19.632	8.24569e-86	8.96831e-84	cold	abiotic
Zm00001d005698	3609.84	5.73216	0.285504	20.0773	1.1654e-89	6.30836e-88	heat	abiotic
Zm00001d005698	3609.84	5.73216	0.285504	20.0773	1.1654e-89	6.30836e-88	heat	abiotic
Zm00001d005705	504.701	2.9711	0.155906	19.057	5.74515e-81	2.68481e-79	heat	abiotic
Zm00001d005715	21.3698	2.15242	0.422092	5.09941	3.40718e-07	2.22803e-06	0.8PEG_24h	abiotic
Zm00001d005717	121.903	3.92834	0.580993	6.76142	1.36651e-11	7.54507e-10	alb_48h	biotic
Zm00001d005717	121.903	3.95845	0.581593	6.80622	1.00199e-11	7.44304e-10	alb_24h	biotic
Zm00001d005719	61.5587	4.82749	1.33207	3.62405	0.000290023	0.00326685	alb_24h	biotic
Zm00001d005719	61.5587	4.98799	1.33116	3.74708	0.000178902	0.00161626	alb_48h	biotic
Zm00001d005719	43.2329	2.31516	0.387406	5.97605	2.28614e-09	1.38141e-07	gls	biotic
Zm00001d005729	3.54482	-3.3021	1.03609	-3.18708	0.00143716	0.00442884	0.8PEG_24h	abiotic
Zm00001d005742	12.2002	-4.44953	1.32988	-3.34581	0.000820436	0.00479081	slt	abiotic
Zm00001d005748	283.465	2.18636	0.164816	13.2655	3.67101e-40	1.23628e-37	0.8PEG_24h	abiotic
Zm00001d005749	7.59014	5.8075	1.17284	4.95165	7.35866e-07	3.35309e-06	cold	abiotic
Zm00001d005766	2323.53	3.33554	0.87539	3.81035	0.000138768	0.00131315	alb_48h	biotic
Zm00001d005766	2385.39	5.21026	0.303915	17.1438	6.99058e-66	4.72956e-64	cold	abiotic
Zm00001d005766	2385.39	7.28169	0.303437	23.9973	2.96511e-127	2.43437e-125	heat	abiotic
Zm00001d005766	2385.39	7.28169	0.303437	23.9973	2.96511e-127	2.43437e-125	heat	abiotic
Zm00001d005773	25.0404	2.83123	0.488319	5.79791	6.71455e-09	3.00276e-08	heat	abiotic
Zm00001d005773	25.0404	3.03946	0.471036	6.45271	1.0987e-10	7.69597e-10	cold	abiotic
Zm00001d005773	25.0404	2.83123	0.488319	5.79791	6.71455e-09	3.00276e-08	heat	abiotic
Zm00001d005782	624.67	2.34157	0.726665	3.22235	0.00127142	0.00777501	alb_48h	biotic
Zm00001d005788	8.04738	-2.84953	0.830552	-3.43088	0.000601617	0.00171282	cold	abiotic
Zm00001d005789	1342.01	2.94761	0.902253	3.26694	0.00108716	0.00688653	alb_48h	biotic
Zm00001d005790	1210.72	2.35547	0.689309	3.41715	0.0006328	0.00448696	alb_48h	biotic
Zm00001d005798	3215.17	2.93645	0.691359	4.24736	2.16305e-05	0.000282946	alb_48h	biotic
Zm00001d005802	15.1583	2.57734	0.602617	4.27691	1.89507e-05	0.000298385	0.2PEG_24h	abiotic
Zm00001d005802	15.1583	3.27934	0.588794	5.56959	2.5534e-08	2.04241e-07	0.8PEG_24h	abiotic
Zm00001d005804	1174.66	2.15568	0.273268	7.88852	3.05798e-15	2.11576e-13	slt	abiotic
Zm00001d005804	25.4551	2.62715	0.467292	5.62208	1.88676e-08	1.54831e-07	0.8PEG_24h	abiotic
Zm00001d005807	223.901	-4.24684	0.250782	-16.9344	2.51111e-64	1.63457e-62	cold	abiotic
Zm00001d005812	7737.43	2.0207	0.140922	14.3392	1.24485e-46	3.05402e-45	heat	abiotic
Zm00001d005814	26.4722	2.10908	0.482051	4.37522	1.21309e-05	5.97067e-05	0.8PEG_24h	abiotic
Zm00001d005821	34.1044	-7.10612	2.02983	-3.50084	0.000463788	0.00348913	alb_48h	biotic
Zm00001d005821	18.4376	-3.26131	0.640499	-5.09183	3.54623e-07	1.68624e-06	cold	abiotic
Zm00001d005821	18.4376	-3.10966	0.684655	-4.54194	5.57391e-06	1.81722e-05	heat	abiotic
Zm00001d005821	18.4376	-3.10966	0.684655	-4.54194	5.57391e-06	1.81722e-05	heat	abiotic
Zm00001d005822	41.1558	-2.20694	0.470136	-4.69425	2.67588e-06	9.05743e-06	heat	abiotic
Zm00001d005822	41.1558	-2.07144	0.441184	-4.6952	2.6635e-06	1.13016e-05	cold	abiotic
Zm00001d005822	41.1558	-2.20694	0.470136	-4.69425	2.67588e-06	9.05743e-06	heat	abiotic
Zm00001d005823	70.5216	-3.06622	0.485085	-6.32099	2.59887e-10	1.30893e-09	heat	abiotic
Zm00001d005823	75.2074	-2.36013	0.430051	-5.48804	4.06426e-08	8.7396e-07	slt	abiotic
Zm00001d005823	70.5216	-3.06622	0.485085	-6.32099	2.59887e-10	1.30893e-09	heat	abiotic
Zm00001d005824	228.907	-2.50515	0.188351	-13.3004	2.30251e-40	4.84748e-39	heat	abiotic
Zm00001d005830	22.4908	-4.10877	0.585391	-7.01884	2.23712e-12	1.80829e-11	cold	abiotic
Zm00001d005830	22.4908	-3.10425	0.551265	-5.63115	1.79017e-08	7.67896e-08	heat	abiotic
Zm00001d005830	22.4908	-3.10425	0.551265	-5.63115	1.79017e-08	7.67896e-08	heat	abiotic
Zm00001d005843	16.3025	-5.01212	0.946171	-5.29727	1.17548e-07	4.64126e-07	heat	abiotic
Zm00001d005843	16.3025	-2.99166	0.603522	-4.95701	7.15855e-07	3.2671e-06	cold	abiotic
Zm00001d005843	16.3025	-5.01212	0.946171	-5.29727	1.17548e-07	4.64126e-07	heat	abiotic
Zm00001d005846	155.475	-2.25524	0.231672	-9.73463	2.14603e-22	2.28035e-21	heat	abiotic
Zm00001d005849	164.444	2.20726	0.426314	5.17755	2.24824e-07	7.12067e-06	alb_24h	biotic
Zm00001d005849	164.444	2.61988	0.424427	6.17275	6.71111e-10	2.83287e-08	alb_48h	biotic
Zm00001d005851	24.314	-2.29431	0.705494	-3.25205	0.00114574	0.00267937	heat	abiotic
Zm00001d005852	20.706	-2.12078	0.566901	-3.74101	0.000183284	0.00048541	heat	abiotic
Zm00001d005867	31.5679	-2.73952	0.473375	-5.7872	7.15711e-09	3.19274e-08	heat	abiotic
Zm00001d005871	36.8993	-2.1257	0.391468	-5.43008	5.63302e-08	2.30187e-07	heat	abiotic
Zm00001d005874	17.9617	-2.40434	0.443154	-5.42552	5.77871e-08	3.03006e-07	cold	abiotic
Zm00001d005875	3.16459	4.56185	1.22456	3.7253	0.000195084	0.00074343	0.8PEG_24h	abiotic
Zm00001d005875	201.214	5.56795	1.04705	5.31774	1.05062e-07	2.7706e-06	alb_48h	biotic
Zm00001d005875	201.214	5.79543	1.04709	5.5348	3.11583e-08	1.22533e-06	alb_24h	biotic
Zm00001d005879	21.4628	-3.13863	0.652939	-4.80692	1.5327e-06	5.34396e-06	heat	abiotic
Zm00001d005879	6.59345	-3.73833	0.83087	-4.4993	6.81779e-06	3.52817e-05	0.8PEG_24h	abiotic
Zm00001d005879	21.4628	-3.13863	0.652939	-4.80692	1.5327e-06	5.34396e-06	heat	abiotic
Zm00001d005885	177.767	2.51784	0.274948	9.15754	5.30952e-20	5.02331e-19	heat	abiotic
Zm00001d005888	429.939	2.19807	0.1891	11.6239	3.11744e-31	4.82274e-30	heat	abiotic
Zm00001d005888	2236.99	5.31374	0.837207	6.34699	2.19575e-10	1.29319e-08	alb_24h	biotic
Zm00001d005888	2236.99	5.9637	0.837121	7.12407	1.04787e-12	6.87536e-11	alb_48h	biotic
Zm00001d005889	57.175	-5.87251	1.12662	-5.21252	1.86291e-07	6.02366e-06	alb_24h	biotic
Zm00001d005889	57.175	-3.84041	0.963606	-3.98546	6.73506e-05	0.000731657	alb_48h	biotic
Zm00001d005889	42.3146	3.52092	0.588767	5.98016	2.22922e-09	1.39898e-07	0.2PEG_24h	abiotic
Zm00001d005889	42.3146	4.29676	0.582836	7.37216	1.67887e-13	3.1013e-12	0.8PEG_24h	abiotic
Zm00001d005889	114.756	6.66242	0.41443	16.0761	3.75201e-58	1.19371e-56	heat	abiotic
Zm00001d005889	114.756	6.66242	0.41443	16.0761	3.75201e-58	1.19371e-56	heat	abiotic
Zm00001d005890	9.49963	2.63541	0.676229	3.89722	9.73023e-05	0.000269258	heat	abiotic
Zm00001d005892	72.5493	5.2274	0.665959	7.84943	4.17914e-15	4.21792e-14	cold	abiotic
Zm00001d005892	72.5493	7.2322	0.659709	10.9627	5.77418e-28	7.79832e-27	heat	abiotic
Zm00001d005892	72.5493	7.2322	0.659709	10.9627	5.77418e-28	7.79832e-27	heat	abiotic
Zm00001d005898	189.239	-2.50714	0.343091	-7.30751	2.72138e-13	2.37874e-12	cold	abiotic
Zm00001d005898	189.239	-2.33703	0.351086	-6.65658	2.80263e-11	1.52748e-10	heat	abiotic
Zm00001d005898	189.239	-2.33703	0.351086	-6.65658	2.80263e-11	1.52748e-10	heat	abiotic
Zm00001d005901	60.3224	-2.76399	0.494877	-5.5852	2.33436e-08	1.28e-07	cold	abiotic
Zm00001d005905	16.9106	-3.04659	0.618687	-4.92428	8.46715e-07	3.83043e-06	cold	abiotic
Zm00001d005910	59.2341	-2.20185	0.55481	-3.96866	7.22768e-05	0.000616581	slt	abiotic
Zm00001d005911	26.4473	8.41546	1.88348	4.46803	7.89436e-06	0.000119143	alb_48h	biotic
Zm00001d005913	5.41525	3.78872	1.24294	3.04819	0.00230227	0.0050981	heat	abiotic
Zm00001d005926	68.5306	-2.53131	0.287895	-8.79246	1.4632e-18	1.27987e-17	heat	abiotic
Zm00001d005926	68.5306	-2.53131	0.287895	-8.79246	1.4632e-18	1.27987e-17	heat	abiotic
Zm00001d005926	33.9605	2.09704	0.538979	3.89077	9.99251e-05	0.000813993	slt	abiotic
Zm00001d005926	133.485	2.40688	0.368049	6.53958	6.16936e-11	4.00538e-09	alb_24h	biotic
Zm00001d005926	133.485	3.07339	0.364358	8.43508	3.30969e-17	4.24189e-15	alb_48h	biotic
Zm00001d005931	51.4642	-2.42505	0.36804	-6.58909	4.42531e-11	3.22782e-10	cold	abiotic
Zm00001d005936	782.4	3.47745	0.663135	5.24396	1.57167e-07	5.16978e-06	alb_24h	biotic
Zm00001d005936	82.5018	3.73488	0.395468	9.44423	3.58039e-21	5.25878e-20	cold	abiotic
Zm00001d005936	782.4	3.93609	0.662882	5.93784	2.888e-09	1.07586e-07	alb_48h	biotic
Zm00001d005936	82.5018	4.44377	0.396608	11.2044	3.87788e-29	5.5333e-28	heat	abiotic
Zm00001d005936	82.5018	4.44377	0.396608	11.2044	3.87788e-29	5.5333e-28	heat	abiotic
Zm00001d005940	342.879	2.46337	0.427634	5.76046	8.38845e-09	2.85808e-07	alb_48h	biotic
Zm00001d005940	342.879	2.52725	0.427903	5.90613	3.50239e-09	1.68551e-07	alb_24h	biotic
Zm00001d005951	2113.71	2.26359	0.10273	22.0343	1.35109e-107	2.27627e-105	cold	abiotic
Zm00001d005962	11.5867	-4.48559	1.32096	-3.39569	0.000684554	0.00477258	alb_48h	biotic
Zm00001d005964	29.2614	-3.27075	0.517716	-6.31766	2.65559e-10	1.33626e-09	heat	abiotic
Zm00001d005970	68.1551	-2.17327	0.455359	-4.77266	1.81804e-06	4.60298e-05	alb_24h	biotic
Zm00001d005971	26.8523	-2.95077	0.534737	-5.51818	3.42534e-08	1.42847e-07	heat	abiotic
Zm00001d005986	14.5249	-2.78769	0.719728	-3.87325	0.000107393	0.000294795	heat	abiotic
Zm00001d005986	14.5249	-2.10148	0.623314	-3.37146	0.000747713	0.00208817	cold	abiotic
Zm00001d005986	14.5249	-2.78769	0.719728	-3.87325	0.000107393	0.000294795	heat	abiotic
Zm00001d006000	13.6975	5.18401	0.870066	5.95818	2.55065e-09	1.18337e-08	heat	abiotic
Zm00001d006008	71508.6	4.41433	0.109127	40.4514	0	0	heat	abiotic
Zm00001d006009	18.8463	-2.29823	0.534479	-4.29994	1.70847e-05	5.24523e-05	heat	abiotic
Zm00001d006010	963.675	-3.12887	0.370261	-8.45043	2.90238e-17	2.6545e-15	slt	abiotic
Zm00001d006024	12.4319	-4.56858	1.12637	-4.05602	4.99154e-05	0.000143922	heat	abiotic
Zm00001d006025	19.7852	-2.28788	0.689346	-3.31891	0.000903706	0.0021518	heat	abiotic
Zm00001d006026	58.9853	3.17008	0.426844	7.42678	1.1127e-13	7.21782e-13	heat	abiotic
Zm00001d006026	58.9853	3.64701	0.414596	8.79655	1.41086e-18	1.81204e-17	cold	abiotic
Zm00001d006026	58.9853	3.17008	0.426844	7.42678	1.1127e-13	7.21782e-13	heat	abiotic
Zm00001d006034	840.015	2.56302	0.125731	20.3849	2.2758e-92	1.27535e-90	heat	abiotic
Zm00001d006036	5372.97	2.14715	0.334018	6.42824	1.2909e-10	7.86497e-09	alb_24h	biotic
Zm00001d006036	3588.49	2.61164	0.106411	24.543	5.13189e-133	4.52998e-131	heat	abiotic
Zm00001d006037	166.004	2.97053	0.231649	12.8234	1.21243e-37	3.45336e-36	cold	abiotic
Zm00001d006052	430.686	-2.61953	0.144709	-18.1021	3.07e-73	1.28365e-71	heat	abiotic
Zm00001d006053	34.6418	2.08155	0.421589	4.9374	7.91716e-07	2.06994e-05	gls	biotic
Zm00001d006063	56.614	-2.31045	0.37122	-6.22394	4.84832e-10	2.37803e-09	heat	abiotic
Zm00001d006066	8.91663	-3.12331	0.976275	-3.19921	0.00137807	0.00317766	heat	abiotic
Zm00001d006069	379.802	-3.91802	0.949351	-4.12705	3.67451e-05	0.00034663	slt	abiotic
Zm00001d006069	2112.97	4.27802	0.638628	6.69876	2.1019e-11	1.47706e-09	alb_24h	biotic
Zm00001d006069	2112.97	4.74871	0.638532	7.43692	1.03056e-13	7.91673e-12	alb_48h	biotic
Zm00001d006078	350.026	3.33282	0.524942	6.34894	2.16809e-10	1.27995e-08	alb_24h	biotic
Zm00001d006078	350.026	3.53315	0.524481	6.73647	1.62282e-11	8.90069e-10	alb_48h	biotic
Zm00001d006082	87.8524	-2.30921	0.413393	-5.586	2.32363e-08	5.27333e-07	slt	abiotic
Zm00001d006094	10.4936	2.21589	0.687906	3.2212	0.00127653	0.00861877	0.2PEG_24h	abiotic
Zm00001d006094	10.4936	3.59012	0.656117	5.47177	4.45568e-08	3.41329e-07	0.8PEG_24h	abiotic
Zm00001d006094	45.5865	9.30235	1.92349	4.83618	1.32358e-06	2.54986e-05	alb_48h	biotic
Zm00001d006097	159.135	-2.12515	0.325254	-6.53382	6.41127e-11	3.39292e-10	heat	abiotic
Zm00001d006099	286.969	-2.2081	0.437371	-5.04856	4.4514e-07	1.32663e-05	alb_24h	biotic
Zm00001d006099	286.969	-2.20524	0.435733	-5.061	4.17066e-07	9.17026e-06	alb_48h	biotic
Zm00001d006101	26.2951	2.10693	0.347641	6.06066	1.35562e-09	1.36463e-08	0.8PEG_24h	abiotic
Zm00001d006106	252.976	2.20813	0.190421	11.5961	4.31401e-31	9.90225e-30	cold	abiotic
Zm00001d006109	563.592	2.19162	0.499929	4.38387	1.16589e-05	0.000226726	alb_24h	biotic
Zm00001d006109	563.592	2.28371	0.499678	4.57037	4.86866e-06	7.81514e-05	alb_48h	biotic
Zm00001d006110	244.398	-2.84078	0.265766	-10.689	1.14543e-26	1.46562e-25	heat	abiotic
Zm00001d006115	26.1689	4.0347	0.910955	4.42909	9.46331e-06	0.000190004	alb_24h	biotic
Zm00001d006115	26.1689	4.45416	0.905817	4.91728	8.7755e-07	1.79074e-05	alb_48h	biotic
Zm00001d006116	86.4202	-2.15796	0.298076	-7.23965	4.49842e-13	3.86907e-12	cold	abiotic
Zm00001d006116	420.934	2.00689	0.405797	4.94555	7.5929e-07	1.17933e-05	slt	abiotic
Zm00001d006116	71.7251	2.67789	0.81834	3.27234	0.00106661	0.00902608	alb_24h	biotic
Zm00001d006117	399.739	2.89316	0.88565	3.2667	0.00108807	0.00917023	alb_24h	biotic
Zm00001d006133	2349.86	3.42015	0.101737	33.6177	9.24924e-248	2.0478e-245	heat	abiotic
Zm00001d006154	41.2379	2.36883	0.319777	7.40776	1.28451e-13	1.15288e-12	cold	abiotic
Zm00001d006158	3371.37	2.99133	0.498319	6.00285	1.93889e-09	9.77271e-08	alb_24h	biotic
Zm00001d006158	3371.37	3.77663	0.4982	7.58054	3.44128e-14	2.89526e-12	alb_48h	biotic
Zm00001d006161	39.2966	-3.30204	1.01367	-3.2575	0.00112399	0.00706982	alb_48h	biotic
Zm00001d006161	6.75201	-2.97013	0.722441	-4.11124	3.9354e-05	0.000174355	0.8PEG_24h	abiotic
Zm00001d006169	189.373	8.2734	0.516096	16.0307	7.79451e-58	2.45382e-56	heat	abiotic
Zm00001d006170	200.644	4.71508	0.339585	13.8848	7.82741e-44	1.79327e-42	heat	abiotic
Zm00001d006170	200.644	5.55567	0.333462	16.6605	2.53692e-62	1.54232e-60	cold	abiotic
Zm00001d006170	200.644	4.71508	0.339585	13.8848	7.82741e-44	1.79327e-42	heat	abiotic
Zm00001d006180	174.254	-2.16535	0.312078	-6.93848	3.96332e-12	3.14539e-11	cold	abiotic
Zm00001d006181	58.6191	-3.76246	0.443596	-8.48173	2.21871e-17	1.81165e-16	heat	abiotic
Zm00001d006193	995.934	2.16567	0.185775	11.6575	2.1017e-31	4.88068e-30	cold	abiotic
Zm00001d006193	17.9731	-2.10565	0.488845	-4.3074	1.65185e-05	7.91371e-05	0.8PEG_24h	abiotic
Zm00001d006195	39.9656	-3.41185	0.467936	-7.29127	3.07052e-13	1.93825e-12	heat	abiotic
Zm00001d006199	2728.2	-2.77007	0.132755	-20.8661	1.08883e-96	1.48501e-94	cold	abiotic
Zm00001d006199	47625.5	2.00735	0.526043	3.81594	0.000135663	0.00128721	alb_48h	biotic
Zm00001d006205	54.5698	2.35403	0.632342	3.72272	0.000197089	0.00174926	alb_48h	biotic
Zm00001d006211	290.197	2.58348	0.368701	7.00697	2.43539e-12	3.76132e-11	0.8PEG_24h	abiotic
Zm00001d006211	14998	7.37929	1.15798	6.37258	1.85879e-10	1.11329e-08	alb_24h	biotic
Zm00001d006211	14998	8.22609	1.15796	7.10393	1.21258e-12	7.87256e-11	alb_48h	biotic
Zm00001d006212	6180.52	5.37759	0.27615	19.4734	1.84574e-84	1.88801e-82	cold	abiotic
Zm00001d006213	2820.68	-2.15133	0.155676	-13.8193	1.9485e-43	4.43396e-42	heat	abiotic
Zm00001d006217	193.286	2.26312	0.160442	14.1056	3.50869e-45	1.28107e-43	cold	abiotic
Zm00001d006230	2.94131	4.95685	1.57266	3.1519	0.00162213	0.00369097	heat	abiotic
Zm00001d006231	45.6855	-2.45842	0.432706	-5.6815	1.33516e-08	7.54413e-08	cold	abiotic
Zm00001d006237	104.111	-3.4636	0.313232	-11.0576	2.01374e-28	2.77941e-27	heat	abiotic
Zm00001d006250	375.703	-2.09751	0.191966	-10.9264	8.61624e-28	1.15673e-26	heat	abiotic
Zm00001d006254	67.7795	-2.12342	0.41554	-5.11004	3.22098e-07	1.53897e-06	cold	abiotic
Zm00001d006254	156.051	2.41816	0.305755	7.90883	2.59819e-15	6.31938e-14	0.8PEG_24h	abiotic
Zm00001d006255	226.588	4.65483	0.289204	16.0953	2.7519e-58	8.78625e-57	heat	abiotic
Zm00001d006256	2926.73	2.00111	0.502404	3.98307	6.8032e-05	0.000738411	alb_48h	biotic
Zm00001d006256	227.241	2.03943	0.262829	7.75954	8.52362e-15	2.54811e-12	gls	biotic
Zm00001d006279	69.7776	-2.61601	0.465992	-5.61386	1.97864e-08	8.44716e-08	heat	abiotic
Zm00001d006279	69.7776	2.07765	0.269935	7.69686	1.39446e-14	1.35132e-13	cold	abiotic
Zm00001d006279	69.7776	-2.61601	0.465992	-5.61386	1.97864e-08	8.44716e-08	heat	abiotic
Zm00001d006282	67.7911	-2.5381	0.393379	-6.45205	1.10348e-10	5.72752e-10	heat	abiotic
Zm00001d006283	24.599	-2.38461	0.539529	-4.41981	9.8789e-06	3.12494e-05	heat	abiotic
Zm00001d006285	66.7486	-4.41722	0.520696	-8.4833	2.18901e-17	1.78849e-16	heat	abiotic
Zm00001d006293	1091.81	-2.2989	0.186144	-12.3501	4.86482e-35	1.26667e-33	cold	abiotic
Zm00001d006321	546.976	-3.16678	0.158052	-20.0363	2.65852e-89	1.43332e-87	heat	abiotic
Zm00001d006329	1984.25	2.24658	0.519077	4.32802	1.50455e-05	0.000205844	alb_48h	biotic
Zm00001d006330	1473.22	2.2415	0.60284	3.71824	0.000200618	0.00176979	alb_48h	biotic
Zm00001d006330	315.15	2.30976	0.195418	11.8196	3.09193e-32	7.35926e-31	cold	abiotic
Zm00001d006340	888.671	2.93374	0.216959	13.5221	1.15785e-41	3.74008e-40	cold	abiotic
Zm00001d006360	1272.32	2.2675	0.54557	4.1562	3.23589e-05	0.000541929	alb_24h	biotic
Zm00001d006360	1272.32	2.79545	0.545347	5.126	2.95968e-07	6.77248e-06	alb_48h	biotic
Zm00001d006365	523.31	-2.45567	0.343509	-7.14876	8.75665e-13	1.45674e-11	0.8PEG_24h	abiotic
Zm00001d006365	20.0603	8.08946	2.05356	3.93925	8.17374e-05	0.00118237	alb_24h	biotic
Zm00001d006396	28.8608	4.55806	1.16936	3.89792	9.70213e-05	0.000989284	alb_48h	biotic
Zm00001d006396	28.8608	4.621	1.17042	3.94814	7.87606e-05	0.00114601	alb_24h	biotic
Zm00001d006397	16.8243	-3.36492	0.970628	-3.46675	0.000526796	0.0033282	slt	abiotic
Zm00001d006397	3024.71	2.96677	0.817987	3.62691	0.000286832	0.00323828	alb_24h	biotic
Zm00001d006397	3024.71	3.05932	0.81796	3.74018	0.000183889	0.00165167	alb_48h	biotic
Zm00001d006416	10.3423	2.70093	0.771495	3.50091	0.000463678	0.0013516	cold	abiotic
Zm00001d006416	10.3423	3.63662	0.767471	4.73844	2.15366e-06	7.37293e-06	heat	abiotic
Zm00001d006416	10.3423	3.63662	0.767471	4.73844	2.15366e-06	7.37293e-06	heat	abiotic
Zm00001d006420	17.94	-2.06351	0.489789	-4.21306	2.51932e-05	9.21666e-05	cold	abiotic
Zm00001d006435	4.73269	-2.57701	0.891442	-2.89083	0.00384223	0.00923202	cold	abiotic
Zm00001d006446	451.795	-2.29232	0.668407	-3.42953	0.000604624	0.00518379	gls	biotic
Zm00001d006450	11.7781	6.03089	1.35902	4.43768	9.09324e-06	2.88928e-05	heat	abiotic
Zm00001d006450	11.7781	7.89951	1.31618	6.00186	1.95066e-09	1.19919e-08	cold	abiotic
Zm00001d006450	11.7781	6.03089	1.35902	4.43768	9.09324e-06	2.88928e-05	heat	abiotic
Zm00001d006451	46.8795	2.98797	0.306979	9.73348	2.17049e-22	3.36838e-21	cold	abiotic
Zm00001d006456	192.747	-6.72021	0.615944	-10.9104	1.02769e-27	1.37421e-26	heat	abiotic
Zm00001d006464	133.479	3.00536	0.285572	10.524	6.69689e-26	1.22343e-24	cold	abiotic
Zm00001d006467	1885.34	2.26128	0.130235	17.363	1.57219e-67	1.14481e-65	cold	abiotic
Zm00001d006467	1885.34	3.29753	0.130123	25.3417	1.11025e-141	1.03768e-139	heat	abiotic
Zm00001d006467	1885.34	3.29753	0.130123	25.3417	1.11025e-141	1.03768e-139	heat	abiotic
Zm00001d006473	84.6991	-3.36442	0.390517	-8.6153	6.97591e-18	5.85902e-17	heat	abiotic
Zm00001d006476	5648.35	3.55132	0.404703	8.77514	1.70698e-18	6.84889e-16	0.2PEG_24h	abiotic
Zm00001d006476	5648.35	4.87972	0.404591	12.0609	1.69997e-33	3.167e-31	0.8PEG_24h	abiotic
Zm00001d006489	53.6241	-2.74633	0.548171	-5.01	5.44313e-07	8.7542e-06	slt	abiotic
Zm00001d006489	352.17	2.0821	0.499204	4.17083	3.03489e-05	0.000377621	alb_48h	biotic
Zm00001d006489	243.565	2.23533	0.309888	7.21334	5.45971e-13	3.39095e-12	heat	abiotic
Zm00001d006489	243.565	2.23533	0.309888	7.21334	5.45971e-13	3.39095e-12	heat	abiotic
Zm00001d006489	243.565	2.69759	0.305209	8.83849	9.70175e-19	1.25944e-17	cold	abiotic
Zm00001d006493	480.196	-3.48	0.220779	-15.7623	5.65125e-56	1.67743e-54	heat	abiotic
Zm00001d006493	91.3509	6.82301	1.69576	4.02356	5.73239e-05	0.000638435	alb_48h	biotic
Zm00001d006493	91.3509	8.09288	1.69457	4.77578	1.79007e-06	4.54613e-05	alb_24h	biotic
Zm00001d006495	11.7497	6.0823	1.63033	3.73072	0.000190933	0.00170204	alb_48h	biotic
Zm00001d006495	11.7497	6.62409	1.62797	4.06891	4.72326e-05	0.00074685	alb_24h	biotic
Zm00001d006503	43.1919	2.00526	0.656045	3.05658	0.00223875	0.00566562	cold	abiotic
Zm00001d006503	43.1919	5.64682	0.610634	9.24746	2.29896e-20	2.21144e-19	heat	abiotic
Zm00001d006503	43.1919	5.64682	0.610634	9.24746	2.29896e-20	2.21144e-19	heat	abiotic
Zm00001d006511	4205.52	3.1501	0.118155	26.6607	1.34487e-156	6.79738e-154	cold	abiotic
Zm00001d006521	279.834	-2.2478	0.322505	-6.9698	3.17395e-12	1.39457e-10	slt	abiotic
Zm00001d006525	2.80647	4.30494	1.2109	3.55514	0.00037777	0.00134589	0.8PEG_24h	abiotic
Zm00001d006525	35.166	3.64484	0.727148	5.01251	5.37231e-07	2.49292e-06	cold	abiotic
Zm00001d006525	35.166	5.35022	0.718898	7.44225	9.89842e-14	6.45812e-13	heat	abiotic
Zm00001d006525	35.166	5.35022	0.718898	7.44225	9.89842e-14	6.45812e-13	heat	abiotic
Zm00001d006526	38.1361	2.11135	0.416663	5.06729	4.0353e-07	2.19659e-05	0.8PEG_6h	abiotic
Zm00001d006526	48.0974	2.99504	0.548242	5.46299	4.68191e-08	3.57098e-07	0.8PEG_24h	abiotic
Zm00001d006526	86.3072	3.2279	0.48836	6.60968	3.85163e-11	4.14734e-09	gls	biotic
Zm00001d006526	7.46842	5.78811	1.20885	4.7881	1.68364e-06	5.84083e-06	heat	abiotic
Zm00001d006526	7.46842	5.78811	1.20885	4.7881	1.68364e-06	5.84083e-06	heat	abiotic
Zm00001d006526	207.982	6.80758	0.812649	8.37702	5.42841e-17	9.94645e-15	alb_24h	biotic
Zm00001d006526	207.982	8.2222	0.810675	10.1424	3.58151e-24	9.84358e-22	alb_48h	biotic
Zm00001d006527	44.9026	2.64096	0.329321	8.01941	1.06255e-15	7.92834e-15	heat	abiotic
Zm00001d006531	694.344	5.63092	1.2528	4.49467	6.96784e-06	0.000107254	alb_48h	biotic
Zm00001d006531	694.344	6.68979	1.25264	5.34056	9.26572e-08	3.21004e-06	alb_24h	biotic
Zm00001d006531	269.041	3.30942	0.973924	3.39802	0.000678745	0.00567578	gls	biotic
Zm00001d006534	1418.04	2.12385	0.533423	3.98155	6.84684e-05	0.00101781	alb_24h	biotic
Zm00001d006535	48.3781	-2.56848	0.734377	-3.49749	0.000469659	0.00303125	slt	abiotic
Zm00001d006535	2288.84	4.03189	0.738995	5.45591	4.8723e-08	1.83442e-06	alb_24h	biotic
Zm00001d006535	2288.84	4.1257	0.738957	5.58314	2.36215e-08	7.31291e-07	alb_48h	biotic
Zm00001d006538	1304.87	4.85457	1.12146	4.32879	1.49931e-05	0.000280325	alb_24h	biotic
Zm00001d006538	1304.87	5.05369	1.12141	4.50656	6.58857e-06	0.000102115	alb_48h	biotic
Zm00001d006539	366.898	-2.90373	0.227332	-12.7731	2.31778e-37	1.41119e-34	slt	abiotic
Zm00001d006540	475.866	2.01612	0.318941	6.32131	2.5935e-10	8.51579e-09	slt	abiotic
Zm00001d006549	33.8755	2.13249	0.680954	3.13162	0.00173843	0.00991741	alb_48h	biotic
Zm00001d006561	335.072	-2.78739	0.189197	-14.7328	3.97078e-49	1.6403e-47	cold	abiotic
Zm00001d006570	186.363	-2.45042	0.197288	-12.4205	2.02294e-35	3.61386e-34	heat	abiotic
Zm00001d006570	130.41	2.72878	0.637969	4.2773	1.89172e-05	0.000342811	alb_24h	biotic
Zm00001d006575	26.531	6.63177	0.809153	8.19594	2.48634e-16	1.93262e-15	heat	abiotic
Zm00001d006581	366.769	-2.01793	0.156523	-12.8922	4.97803e-38	1.43373e-36	cold	abiotic
Zm00001d006587	711.2	5.46687	0.353694	15.4565	6.81825e-54	1.11767e-50	slt	abiotic
Zm00001d006590	14.6562	-3.2105	0.969913	-3.31009	0.000932657	0.00535568	slt	abiotic
Zm00001d006591	65.0047	3.35796	0.666871	5.0354	4.76857e-07	7.76305e-06	slt	abiotic
Zm00001d006591	95.1251	3.57362	0.838849	4.26015	2.04287e-05	0.000268932	alb_48h	biotic
Zm00001d006591	1112.57	4.40257	0.250679	17.5626	4.76694e-69	3.57202e-67	cold	abiotic
Zm00001d006591	1112.57	6.57507	0.249299	26.3742	2.70785e-153	2.78105e-151	heat	abiotic
Zm00001d006591	1112.57	6.57507	0.249299	26.3742	2.70785e-153	2.78105e-151	heat	abiotic
Zm00001d006601	187.914	-3.48535	0.69005	-5.05086	4.39825e-07	1.3155e-05	alb_24h	biotic
Zm00001d006601	187.914	-2.20115	0.676382	-3.2543	0.00113671	0.00713648	alb_48h	biotic
Zm00001d006601	739.883	2.12723	0.127501	16.6841	1.71149e-62	1.04543e-60	cold	abiotic
Zm00001d006601	84.174	2.39138	0.441777	5.41309	6.19459e-08	1.25961e-06	slt	abiotic
Zm00001d006608	53.35	2.36664	0.742106	3.18909	0.00142721	0.00851916	alb_48h	biotic
Zm00001d006626	4039.12	3.53514	0.15665	22.5671	9.12309e-113	1.7041e-110	cold	abiotic
Zm00001d006627	27.7641	3.8019	0.71769	5.29741	1.17453e-07	5.91327e-07	cold	abiotic
Zm00001d006627	27.7641	5.81973	0.702094	8.28911	1.14098e-16	9.00349e-16	heat	abiotic
Zm00001d006627	27.7641	5.81973	0.702094	8.28911	1.14098e-16	9.00349e-16	heat	abiotic
Zm00001d006646	90.3163	3.52162	0.753974	4.67075	3.00098e-06	5.16251e-05	alb_48h	biotic
Zm00001d006650	741.964	2.74263	0.732277	3.74535	0.000180144	0.0016257	alb_48h	biotic
Zm00001d006651	6685.34	-2.08053	0.0787546	-26.4179	8.53894e-154	8.87097e-152	heat	abiotic
Zm00001d006658	221.338	-2.27622	0.22703	-10.0261	1.17065e-23	1.3126e-22	heat	abiotic
Zm00001d006663	58.4672	2.1958	0.275787	7.96193	1.69374e-15	4.20522e-14	0.8PEG_24h	abiotic
Zm00001d006666	3.32215	5.18006	1.48846	3.48015	0.000501135	0.0012431	heat	abiotic
Zm00001d006669	2.75691	4.71361	1.61908	2.91128	0.00359948	0.00766643	heat	abiotic
Zm00001d006677	158.906	2.39811	0.759321	3.15822	0.00158734	0.00923591	alb_48h	biotic
Zm00001d006688	1243.86	2.15579	0.22495	9.58341	9.38926e-22	5.14782e-20	0.8PEG_24h	abiotic
Zm00001d006711	1864.99	2.74898	0.139532	19.7014	2.09821e-86	2.31135e-84	cold	abiotic
Zm00001d006713	8.24254	4.55427	1.0126	4.49758	6.87305e-06	2.75275e-05	cold	abiotic
Zm00001d006715	111.866	3.47543	1.08064	3.21609	0.00129948	0.00789392	alb_48h	biotic
Zm00001d006715	111.866	3.94516	1.08035	3.65174	0.000260469	0.00300652	alb_24h	biotic
Zm00001d006715	13.4697	2.55023	0.691626	3.68729	0.000226655	0.00235249	gls	biotic
Zm00001d006720	37.9288	-2.23084	0.653653	-3.41288	0.000642794	0.0045429	alb_48h	biotic
Zm00001d006723	40.1313	6.17114	1.42836	4.32045	1.55713e-05	0.000212333	alb_48h	biotic
Zm00001d006723	40.1313	6.53609	1.42809	4.5768	4.72144e-06	0.000105027	alb_24h	biotic
Zm00001d006744	23.5152	2.28072	0.511853	4.4558	8.35798e-06	2.66884e-05	heat	abiotic
Zm00001d006749	92.1427	2.96384	0.859393	3.44876	0.000563172	0.00409243	alb_48h	biotic
Zm00001d006750	114.106	-3.06618	0.253002	-12.1192	8.35624e-34	1.40717e-32	heat	abiotic
Zm00001d006753	695.866	4.80021	0.843731	5.68927	1.27583e-08	5.43433e-07	alb_24h	biotic
Zm00001d006753	695.866	7.47929	0.842277	8.87985	6.6951e-19	1.14214e-16	alb_48h	biotic
Zm00001d006753	115.517	2.44559	0.5159	4.74044	2.13249e-06	4.82092e-05	gls	biotic
Zm00001d006755	7.33369	2.76719	0.760567	3.63833	0.000274415	0.00070768	heat	abiotic
Zm00001d006755	346.264	4.85982	1.27083	3.82414	0.000131232	0.00125509	alb_48h	biotic
Zm00001d006755	346.264	5.1008	1.27084	4.01372	5.97693e-05	0.000908698	alb_24h	biotic
Zm00001d006759	4128.68	2.06714	0.594034	3.47984	0.000501719	0.00371795	alb_48h	biotic
Zm00001d006759	4128.68	2.09899	0.594054	3.53334	0.000410345	0.00429915	alb_24h	biotic
Zm00001d006768	64.7308	2.01277	0.533053	3.77594	0.000159409	0.00146912	alb_48h	biotic
Zm00001d006768	64.7308	2.03006	0.534516	3.79795	0.000145898	0.00189049	alb_24h	biotic
Zm00001d006774	454.618	-4.72582	0.249343	-18.9531	4.16503e-80	1.93302e-78	heat	abiotic
Zm00001d006787	476.237	2.21567	0.269534	8.22038	2.02859e-16	2.25976e-15	cold	abiotic
Zm00001d006787	476.237	5.14483	0.263379	19.534	5.64698e-85	2.85104e-83	heat	abiotic
Zm00001d006787	476.237	5.14483	0.263379	19.534	5.64698e-85	2.85104e-83	heat	abiotic
Zm00001d006791	17.3292	2.43931	0.423085	5.76552	8.14061e-09	7.12792e-08	0.8PEG_24h	abiotic
Zm00001d006795	60.8389	-2.84268	0.372559	-7.63016	2.34469e-14	2.23932e-13	cold	abiotic
Zm00001d006795	56.0207	-2.74824	0.501905	-5.47562	4.35974e-08	9.31856e-07	slt	abiotic
Zm00001d006795	2811.68	4.34798	0.882249	4.92829	8.29517e-07	2.3133e-05	alb_24h	biotic
Zm00001d006795	2811.68	4.66754	0.882208	5.29075	1.21817e-07	3.1323e-06	alb_48h	biotic
Zm00001d006796	108.483	11.3949	1.19562	9.53053	1.56478e-21	1.58776e-20	heat	abiotic
Zm00001d006796	132.373	6.20516	1.31607	4.71491	2.41814e-06	1.36017e-05	0.8PEG_24h	abiotic
Zm00001d006796	108.483	11.3949	1.19562	9.53053	1.56478e-21	1.58776e-20	heat	abiotic
Zm00001d006813	8.90683	2.61468	0.801949	3.2604	0.00111254	0.00774882	0.2PEG_24h	abiotic
Zm00001d006813	8.90683	3.13281	0.787701	3.97716	6.97428e-05	0.000292232	0.8PEG_24h	abiotic
Zm00001d006820	10.3171	-2.28596	0.657149	-3.4786	0.000504039	0.00145853	cold	abiotic
Zm00001d006821	5216.68	6.1792	0.228259	27.071	2.16288e-161	2.38455e-159	heat	abiotic
Zm00001d006822	122.399	2.12787	0.396101	5.37204	7.78499e-08	1.549e-06	slt	abiotic
Zm00001d006825	22.3852	-2.39747	0.456583	-5.25091	1.51354e-07	7.53319e-07	cold	abiotic
Zm00001d006840	7.62781	-6.69226	1.82516	-3.66666	0.000245735	0.00286722	alb_24h	biotic
Zm00001d006841	5448.88	-4.95247	0.938037	-5.27961	1.29463e-07	4.32756e-06	alb_24h	biotic
Zm00001d006841	5448.88	-4.36699	0.937473	-4.65826	3.18896e-06	5.44014e-05	alb_48h	biotic
Zm00001d006873	10.4992	3.2981	0.861089	3.83015	0.000128065	0.00041409	cold	abiotic
Zm00001d006875	1664.05	-4.56974	0.633908	-7.20885	5.64284e-13	3.95415e-11	alb_48h	biotic
Zm00001d006875	8.54809	-3.90709	1.11625	-3.5002	0.000464912	0.00417347	gls	biotic
Zm00001d006875	1664.05	-3.57287	0.632341	-5.65023	1.6023e-08	6.68374e-07	alb_24h	biotic
Zm00001d006875	6110.14	-2.66369	0.135773	-19.6187	1.07001e-85	5.47386e-84	heat	abiotic
Zm00001d006881	3126.62	6.11987	0.371952	16.4534	7.93282e-61	4.62634e-59	cold	abiotic
Zm00001d006883	31.2036	-2.31287	0.706755	-3.27252	0.00106594	0.00599504	slt	abiotic
Zm00001d006883	961.38	2.57525	0.660371	3.8997	9.63113e-05	0.00134825	alb_24h	biotic
Zm00001d006883	961.38	3.04771	0.66015	4.61669	3.89904e-06	6.47293e-05	alb_48h	biotic
Zm00001d006883	489.659	4.38917	0.291435	15.0605	2.94436e-51	1.29296e-49	cold	abiotic
Zm00001d006883	489.659	4.90892	0.292123	16.8043	2.27125e-63	8.07219e-62	heat	abiotic
Zm00001d006883	489.659	4.90892	0.292123	16.8043	2.27125e-63	8.07219e-62	heat	abiotic
Zm00001d006900	4888.11	3.79922	0.359922	10.5557	4.78256e-26	1.69002e-23	alb_48h	biotic
Zm00001d006900	4888.11	4.03473	0.359926	11.2099	3.64701e-29	1.84107e-26	alb_24h	biotic
Zm00001d006903	2993.39	2.00543	0.394106	5.08855	3.60817e-07	8.03345e-06	alb_48h	biotic
Zm00001d006910	2865.29	2.28018	0.106638	21.3825	1.94496e-101	1.23613e-99	heat	abiotic
Zm00001d006921	56.6523	-2.50901	0.383967	-6.53444	6.38472e-11	3.3802e-10	heat	abiotic
Zm00001d006943	94.3072	3.96684	0.319588	12.4124	2.23969e-35	3.9958e-34	heat	abiotic
Zm00001d006947	170.892	2.19152	0.271609	8.06865	7.10815e-16	1.8653e-14	0.8PEG_24h	abiotic
Zm00001d006947	107.929	5.08338	0.457613	11.1085	1.14103e-28	2.36434e-27	cold	abiotic
Zm00001d006947	107.929	6.49224	0.454947	14.2703	3.3491e-46	8.1278e-45	heat	abiotic
Zm00001d006947	107.929	6.49224	0.454947	14.2703	3.3491e-46	8.1278e-45	heat	abiotic
Zm00001d006948	77.6282	5.58573	0.604947	9.23343	2.62106e-20	3.66992e-19	cold	abiotic
Zm00001d006948	77.6282	6.88129	0.602744	11.4166	3.45469e-30	5.16693e-29	heat	abiotic
Zm00001d006948	77.6282	6.88129	0.602744	11.4166	3.45469e-30	5.16693e-29	heat	abiotic
Zm00001d006950	65.787	-2.46804	0.413699	-5.96578	2.4347e-09	1.13093e-08	heat	abiotic
Zm00001d007012	6427.68	2.98391	0.209755	14.2256	6.3516e-46	2.39015e-44	cold	abiotic
Zm00001d007015	96.4629	2.43744	0.556142	4.38277	1.17179e-05	3.67354e-05	heat	abiotic
Zm00001d007015	96.4629	2.43744	0.556142	4.38277	1.17179e-05	3.67354e-05	heat	abiotic
Zm00001d007015	440.482	3.61226	0.974653	3.7062	0.00021039	0.00184089	alb_48h	biotic
Zm00001d007015	96.4629	5.34401	0.524959	10.1799	2.43912e-24	4.16654e-23	cold	abiotic
Zm00001d007027	714.45	3.30613	0.998647	3.31061	0.00093092	0.00610316	alb_48h	biotic
Zm00001d007027	14813.8	8.33349	0.551898	15.0997	1.62701e-51	4.42123e-50	heat	abiotic
Zm00001d007031	1302.33	6.4586	0.254612	25.3665	5.91246e-142	5.56451e-140	heat	abiotic
Zm00001d007042	2185.87	2.76901	0.071197	38.8922	0	0	heat	abiotic
Zm00001d007050	667.689	2.04354	0.538736	3.79321	0.000148712	0.00191591	alb_24h	biotic
Zm00001d007050	667.689	2.36763	0.538412	4.39743	1.0954e-05	0.000157351	alb_48h	biotic
Zm00001d007056	387.825	2.23066	0.113743	19.6113	1.23786e-85	6.32057e-84	heat	abiotic
Zm00001d007057	5.53313	-3.39731	0.889698	-3.8185	0.000134264	0.000529714	0.8PEG_24h	abiotic
Zm00001d007071	41.5398	5.10249	1.02002	5.00235	5.66368e-07	2.6187e-06	cold	abiotic
Zm00001d007071	41.5398	8.0997	1.0026	8.0787	6.54584e-16	4.95682e-15	heat	abiotic
Zm00001d007071	41.5398	8.0997	1.0026	8.0787	6.54584e-16	4.95682e-15	heat	abiotic
Zm00001d007079	1172.46	-2.27183	0.216257	-10.5052	8.17579e-26	1.48833e-24	cold	abiotic
Zm00001d007079	337.138	2.06433	0.636719	3.24213	0.0011864	0.00738468	alb_48h	biotic
Zm00001d007095	984.884	2.9276	0.102375	28.5969	7.34734e-180	9.8247e-178	heat	abiotic
Zm00001d007100	42.377	2.31536	0.308806	7.49777	6.49139e-14	5.97815e-13	cold	abiotic
Zm00001d007102	1458.49	2.40748	0.099278	24.2499	6.62655e-130	5.61096e-128	heat	abiotic
Zm00001d007105	715.048	-3.33507	0.906199	-3.68029	0.000232971	0.00275304	alb_24h	biotic
Zm00001d007105	715.048	-3.30106	0.905528	-3.64546	0.000266917	0.00223812	alb_48h	biotic
Zm00001d007105	140.743	-2.30383	0.271466	-8.48663	2.1272e-17	1.73904e-16	heat	abiotic
Zm00001d007123	88.3436	2.19109	0.500255	4.37995	1.18708e-05	0.000167984	alb_48h	biotic
Zm00001d007125	11.3896	2.73111	0.762935	3.57974	0.000343932	0.000873772	heat	abiotic
Zm00001d007153	2936.46	5.01458	1.40884	3.55937	0.000371741	0.00396865	alb_24h	biotic
Zm00001d007153	2936.46	7.3876	1.40867	5.24437	1.56813e-07	3.89451e-06	alb_48h	biotic
Zm00001d007153	90.8692	2.56479	0.531065	4.82951	1.36867e-06	3.33291e-05	gls	biotic
Zm00001d007167	1710.6	2.00781	0.541631	3.70697	0.000209757	0.0018373	alb_48h	biotic
Zm00001d007167	1710.6	2.05313	0.541679	3.79031	0.000150458	0.00193538	alb_24h	biotic
Zm00001d007169	4.26528	6.67955	1.60184	4.16992	3.04703e-05	9.05327e-05	heat	abiotic
Zm00001d007172	104.761	3.29536	0.931058	3.53938	0.000401075	0.00308585	alb_48h	biotic
Zm00001d007175	189.158	2.41755	0.250822	9.6385	5.49863e-22	5.70806e-21	heat	abiotic
Zm00001d007175	189.158	2.61336	0.245434	10.6479	1.78291e-26	3.38175e-25	cold	abiotic
Zm00001d007175	189.158	2.41755	0.250822	9.6385	5.49863e-22	5.70806e-21	heat	abiotic
Zm00001d007183	6502.96	-2.49303	0.739786	-3.36993	0.000751867	0.00515185	alb_48h	biotic
Zm00001d007185	455.963	2.31262	0.249665	9.26289	1.98974e-20	2.80804e-18	slt	abiotic
Zm00001d007186	2182.26	2.907	0.513826	5.65756	1.53542e-08	6.4373e-07	alb_24h	biotic
Zm00001d007186	2182.26	2.9867	0.513769	5.8133	6.12512e-09	2.16444e-07	alb_48h	biotic
Zm00001d007187	32.6697	-2.73161	0.800576	-3.41206	0.000644749	0.00391636	slt	abiotic
Zm00001d007187	458.729	4.43398	0.75917	5.84057	5.20233e-09	1.84892e-07	alb_48h	biotic
Zm00001d007187	458.729	5.37131	0.758828	7.07842	1.45803e-12	1.23091e-10	alb_24h	biotic
Zm00001d007191	9.94246	2.60427	0.745119	3.49511	0.000473868	0.00137777	cold	abiotic
Zm00001d007191	9.94246	2.87978	0.759899	3.78968	0.000150838	0.000404437	heat	abiotic
Zm00001d007191	9.94246	2.87978	0.759899	3.78968	0.000150838	0.000404437	heat	abiotic
Zm00001d007191	48.4452	2.91428	0.777533	3.74811	0.000178172	0.00222028	alb_24h	biotic
Zm00001d007191	48.4452	3.46188	0.773492	4.47566	7.61762e-06	0.000115601	alb_48h	biotic
Zm00001d007194	298.242	-2.02393	0.188927	-10.7127	8.86874e-27	1.14019e-25	heat	abiotic
Zm00001d007200	282.895	-2.19435	0.204598	-10.7252	7.75303e-27	1.00104e-25	heat	abiotic
Zm00001d007201	14.023	-4.58747	1.182	-3.88109	0.000103989	0.000841801	slt	abiotic
Zm00001d007204	63.231	-2.28209	0.309078	-7.38355	1.54121e-13	9.91655e-13	heat	abiotic
Zm00001d007233	434.643	3.34368	0.238764	14.0041	1.47031e-44	3.44744e-43	heat	abiotic
Zm00001d007248	4.18343	-2.82405	0.921692	-3.06399	0.00218408	0.0064052	0.8PEG_24h	abiotic
Zm00001d007251	30.4839	2.66596	0.462229	5.76761	8.04042e-09	3.5738e-08	heat	abiotic
Zm00001d007254	364.157	-2.70216	0.280855	-9.62118	6.508e-22	6.72743e-21	heat	abiotic
Zm00001d007258	316.262	-2.36627	0.211119	-11.2083	3.71457e-29	7.84197e-28	cold	abiotic
Zm00001d007267	29366.4	-2.8981	0.873291	-3.3186	0.000904707	0.00595498	alb_48h	biotic
Zm00001d007269	64.6238	-2.28475	0.327073	-6.98544	2.8397e-12	1.67437e-11	heat	abiotic
Zm00001d007271	9334.87	12.4506	1.25016	9.9592	2.29898e-23	2.55126e-22	heat	abiotic
Zm00001d007271	92.5794	2.73057	0.327411	8.33989	7.43612e-17	2.19969e-15	0.8PEG_24h	abiotic
Zm00001d007271	9334.87	12.4506	1.25016	9.9592	2.29898e-23	2.55126e-22	heat	abiotic
Zm00001d007285	776.792	-4.87502	0.845958	-5.76273	8.27662e-09	2.07744e-07	slt	abiotic
Zm00001d007285	12.336	3.05404	0.73806	4.13792	3.50464e-05	0.000125175	cold	abiotic
Zm00001d007285	414.349	8.53823	1.19459	7.1474	8.84392e-13	5.89658e-11	alb_48h	biotic
Zm00001d007285	414.349	8.83421	1.19459	7.39521	1.41186e-13	1.44912e-11	alb_24h	biotic
Zm00001d007290	218.813	-2.71654	0.315896	-8.59946	8.00917e-18	6.70185e-17	heat	abiotic
Zm00001d007312	80.6042	-2.32828	0.384186	-6.06028	1.35885e-09	8.52241e-09	cold	abiotic
Zm00001d007313	487.799	2.07871	0.141421	14.6988	6.56402e-49	1.70154e-47	heat	abiotic
Zm00001d007319	74.5624	-3.19434	0.265706	-12.0221	2.71985e-33	4.92725e-31	0.8PEG_24h	abiotic
Zm00001d007329	21.2163	-2.03279	0.486124	-4.18164	2.89417e-05	0.000104883	cold	abiotic
Zm00001d007329	126.488	2.41866	0.435217	5.55736	2.73883e-08	1.18301e-06	gls	biotic
Zm00001d007329	799.858	6.11157	0.837429	7.29802	2.92036e-13	2.81082e-11	alb_24h	biotic
Zm00001d007329	799.858	6.49437	0.837262	7.75668	8.71829e-15	8.07699e-13	alb_48h	biotic
Zm00001d007334	8.80748	-2.9257	0.929753	-3.14674	0.001651	0.00375184	heat	abiotic
Zm00001d007341	2386.71	2.26895	0.191902	11.8234	2.95326e-32	1.31112e-29	slt	abiotic
Zm00001d007341	130.099	2.64827	0.621415	4.26167	2.02906e-05	0.000267257	alb_48h	biotic
Zm00001d007341	769.144	3.11991	0.514165	6.06791	1.29585e-09	8.71316e-08	0.2PEG_24h	abiotic
Zm00001d007341	282.418	3.24159	0.868282	3.73334	0.000188957	0.00348643	0.8PEG_6h	abiotic
Zm00001d007341	769.144	4.28406	0.513598	8.34127	7.34955e-17	2.17653e-15	0.8PEG_24h	abiotic
Zm00001d007341	517.109	4.78611	0.211189	22.6627	1.04661e-113	7.47886e-112	heat	abiotic
Zm00001d007341	517.109	4.78611	0.211189	22.6627	1.04661e-113	7.47886e-112	heat	abiotic
Zm00001d007347	42.7408	-2.84151	0.373571	-7.60634	2.81963e-14	2.6731e-13	cold	abiotic
Zm00001d007347	79.2952	20.1815	4.3303	4.66052	3.15404e-06	7.3951e-05	alb_24h	biotic
Zm00001d007347	79.2952	22.5251	4.32835	5.20409	1.94949e-07	4.72508e-06	alb_48h	biotic
Zm00001d007348	3.16193	3.10274	1.03657	2.99328	0.00276	0.00789242	0.8PEG_24h	abiotic
Zm00001d007351	140.673	-3.0251	0.316064	-9.57116	1.05714e-21	1.0812e-20	heat	abiotic
Zm00001d007363	247.518	7.84991	1.09065	7.19748	6.13338e-13	4.26166e-11	alb_48h	biotic
Zm00001d007363	247.518	7.87497	1.0908	7.21944	5.22017e-13	4.74728e-11	alb_24h	biotic
Zm00001d007363	21.7413	2.26174	0.596059	3.79448	0.000147951	0.00165344	gls	biotic
Zm00001d007365	10.9701	6.65078	2.07228	3.20941	0.00133008	0.00803835	alb_48h	biotic
Zm00001d007366	19371	-2.7093	0.608199	-4.45462	8.4043e-06	0.000125689	alb_48h	biotic
Zm00001d007366	19371	-2.60791	0.608213	-4.28782	1.80434e-05	0.000328902	alb_24h	biotic
Zm00001d007372	278.997	-2.14826	0.24031	-8.93955	3.90746e-19	3.52166e-18	heat	abiotic
Zm00001d007372	278.997	-2.02944	0.23105	-8.78359	1.58344e-18	2.02563e-17	cold	abiotic
Zm00001d007372	278.997	-2.14826	0.24031	-8.93955	3.90746e-19	3.52166e-18	heat	abiotic
Zm00001d007379	476.389	-2.06449	0.389886	-5.29513	1.18934e-07	2.2429e-06	slt	abiotic
Zm00001d007381	299.659	2.63233	0.406462	6.47621	9.4054e-11	8.79385e-09	gls	biotic
Zm00001d007382	12.9665	-4.08641	1.23938	-3.29713	0.000976795	0.00634173	alb_48h	biotic
Zm00001d007382	82.4158	-3.4128	0.307888	-11.0846	1.49091e-28	2.07261e-27	heat	abiotic
Zm00001d007397	448.152	-2.4658	0.450635	-5.47184	4.45393e-08	1.69496e-06	alb_24h	biotic
Zm00001d007403	774.747	2.10577	0.207099	10.168	2.7562e-24	3.17746e-23	heat	abiotic
Zm00001d007411	23.1892	2.98263	0.868179	3.43549	0.000591475	0.00509413	gls	biotic
Zm00001d007411	7.88064	3.97683	1.26968	3.13214	0.00173536	0.00905496	slt	abiotic
Zm00001d007411	669.925	4.44142	0.766665	5.79317	6.90687e-09	3.80733e-07	0.2PEG_24h	abiotic
Zm00001d007411	669.925	6.14401	0.766008	8.02082	1.05039e-15	2.6945e-14	0.8PEG_24h	abiotic
Zm00001d007417	1547.58	2.9875	0.171325	17.4376	4.27527e-68	3.1577e-66	cold	abiotic
Zm00001d007420	277.1	4.10554	0.968987	4.23694	2.26585e-05	0.000398351	alb_24h	biotic
Zm00001d007420	277.1	4.74931	0.968376	4.90441	9.37097e-07	1.8907e-05	alb_48h	biotic
Zm00001d007433	56.4699	-4.07266	0.46363	-8.7843	1.57339e-18	1.3727e-17	heat	abiotic
Zm00001d007445	3558.69	6.70134	0.339287	19.7512	7.83008e-87	8.73749e-85	cold	abiotic
Zm00001d007448	17.3657	-2.37454	0.44697	-5.31253	1.08111e-07	7.75166e-07	0.8PEG_24h	abiotic
Zm00001d007465	136.903	-2.23842	0.279998	-7.99442	1.30186e-15	9.65531e-15	heat	abiotic
Zm00001d007473	7.08971	4.26365	1.0768	3.95957	7.50858e-05	0.000312428	0.8PEG_24h	abiotic
Zm00001d007473	8.22502	2.78002	0.823265	3.37683	0.000733278	0.00984876	0.8PEG_6h	abiotic
Zm00001d007474	342.381	-2.05999	0.239178	-8.61278	7.13068e-18	6.90704e-16	slt	abiotic
Zm00001d007475	164.721	-2.812	0.236432	-11.8935	1.27966e-32	2.06976e-31	heat	abiotic
Zm00001d007477	105.24	3.12137	0.552949	5.64495	1.65234e-08	3.88218e-07	slt	abiotic
Zm00001d007477	310.74	3.74539	0.429248	8.72545	2.65117e-18	5.60508e-16	alb_24h	biotic
Zm00001d007477	310.74	3.75092	0.428881	8.74583	2.21388e-18	3.42266e-16	alb_48h	biotic
Zm00001d007478	10.7156	-2.13217	0.690248	-3.08899	0.00200837	0.00513409	cold	abiotic
Zm00001d007478	17.2816	-2.52466	0.466342	-5.41375	6.17187e-08	4.62811e-07	0.8PEG_24h	abiotic
Zm00001d007486	625.082	5.19864	0.260859	19.9289	2.28423e-88	2.65228e-86	cold	abiotic
Zm00001d007486	1704.48	7.66854	0.968044	7.92168	2.34328e-15	2.36586e-13	alb_48h	biotic
Zm00001d007486	1704.48	7.85274	0.968054	8.11188	4.98419e-16	7.85279e-14	alb_24h	biotic
Zm00001d007489	238.188	-4.62894	0.389417	-11.8868	1.38571e-32	2.23994e-31	heat	abiotic
Zm00001d007489	44.0311	5.00875	1.4883	3.36542	0.000764273	0.00697089	alb_24h	biotic
Zm00001d007503	429.627	2.93736	0.145047	20.2511	3.47443e-91	4.24457e-89	cold	abiotic
Zm00001d007513	18.5256	-2.60861	0.639797	-4.07725	4.55707e-05	0.000132186	heat	abiotic
Zm00001d007513	18.5256	-2.47193	0.588011	-4.20389	2.62362e-05	9.56021e-05	cold	abiotic
Zm00001d007513	18.5256	-2.60861	0.639797	-4.07725	4.55707e-05	0.000132186	heat	abiotic
Zm00001d007514	104.406	-2.4086	0.265045	-9.08751	1.0133e-19	9.45101e-19	heat	abiotic
Zm00001d007517	151.872	-3.45308	0.365327	-9.45204	3.32295e-21	5.32421e-19	slt	abiotic
Zm00001d007540	49.0381	-2.48542	0.707266	-3.51412	0.000441216	0.00454179	alb_24h	biotic
Zm00001d007540	17.201	2.11981	0.716896	2.95693	0.00310719	0.00671266	heat	abiotic
Zm00001d007540	17.201	2.11981	0.716896	2.95693	0.00310719	0.00671266	heat	abiotic
Zm00001d007540	17.201	2.66403	0.689703	3.86257	0.000112201	0.000367314	cold	abiotic
Zm00001d007541	9.29592	3.23218	0.674555	4.79158	1.65474e-06	7.21607e-06	cold	abiotic
Zm00001d007567	3.21498	4.57596	1.3751	3.32774	0.000875545	0.00241534	cold	abiotic
Zm00001d007569	373.284	2.11578	0.153381	13.7943	2.75785e-43	6.23889e-42	heat	abiotic
Zm00001d007603	258.217	-2.0276	0.231408	-8.76202	1.91788e-18	1.66572e-17	heat	abiotic
Zm00001d007616	12.8237	5.41626	1.58147	3.42484	0.000615169	0.00438905	alb_48h	biotic
Zm00001d007624	1937.39	2.86231	0.568478	5.03504	4.77748e-07	1.03937e-05	alb_48h	biotic
Zm00001d007631	20.5002	8.15427	2.58597	3.15327	0.00161451	0.0093594	alb_48h	biotic
Zm00001d007633	2633.61	2.08227	0.526879	3.95209	7.74709e-05	0.000821397	alb_48h	biotic
Zm00001d007686	19.4553	-2.31197	0.528437	-4.37511	1.2137e-05	4.67369e-05	cold	abiotic
Zm00001d007686	318.739	-2.09241	0.608317	-3.43967	0.000582418	0.00420756	alb_48h	biotic
Zm00001d007687	2012.81	-2.39944	0.285801	-8.3955	4.63929e-17	4.10221e-15	slt	abiotic
Zm00001d007688	832.172	-2.49996	0.661802	-3.77751	0.000158403	0.00146095	alb_48h	biotic
Zm00001d007688	832.172	-2.20554	0.661773	-3.33277	0.000859846	0.00762609	alb_24h	biotic
Zm00001d007713	55.3352	7.60554	1.53648	4.94996	7.42276e-07	2.1032e-05	alb_24h	biotic
Zm00001d007713	55.3352	9.20248	1.53196	6.007	1.88985e-09	7.30425e-08	alb_48h	biotic
Zm00001d007714	1522.9	9.18498	0.719767	12.7611	2.70508e-37	3.34564e-34	alb_24h	biotic
Zm00001d007714	1522.9	10.4479	0.719499	14.5211	8.90757e-48	1.57384e-44	alb_48h	biotic
Zm00001d007714	187.097	2.41713	0.524562	4.6079	4.06757e-06	8.21468e-05	gls	biotic
Zm00001d007716	30.3812	3.07875	0.663102	4.64294	3.43479e-06	7.35491e-05	0.2PEG_24h	abiotic
Zm00001d007716	30.3812	4.44038	0.650755	6.82343	8.88915e-12	1.26696e-10	0.8PEG_24h	abiotic
Zm00001d007729	5.56759	-5.79561	1.75287	-3.30636	0.00094516	0.00541765	slt	abiotic
Zm00001d007745	310.065	-2.20701	0.135777	-16.2547	2.06953e-59	6.79223e-58	heat	abiotic
Zm00001d007752	4.35244	4.89994	1.5432	3.17517	0.00149747	0.0045926	0.8PEG_24h	abiotic
Zm00001d007752	12.0269	-2.86202	0.649037	-4.40965	1.0354e-05	4.0366e-05	cold	abiotic
Zm00001d007752	154.343	3.13785	0.449476	6.98113	2.92824e-12	1.30273e-10	slt	abiotic
Zm00001d007753	10322.1	2.42493	0.722817	3.35483	0.000794127	0.00717441	alb_24h	biotic
Zm00001d007753	10322.1	5.12516	0.722698	7.09171	1.32469e-12	8.55546e-11	alb_48h	biotic
Zm00001d007753	3087.14	3.43194	0.64891	5.28877	1.2314e-07	4.35785e-06	gls	biotic
Zm00001d007761	67.4857	6.22534	1.36201	4.5707	4.86097e-06	0.000107839	alb_24h	biotic
Zm00001d007761	67.4857	7.51417	1.35873	5.5303	3.1969e-08	9.64372e-07	alb_48h	biotic
Zm00001d007761	11.3865	3.47831	1.08274	3.2125	0.00131584	0.00968133	gls	biotic
Zm00001d007764	1575.88	3.11532	0.195239	15.9565	2.56686e-57	7.98774e-56	heat	abiotic
Zm00001d007764	325.922	3.38033	0.516606	6.54334	6.01594e-11	3.93678e-09	alb_24h	biotic
Zm00001d007764	325.922	4.05828	0.515571	7.87143	3.50616e-15	3.4416e-13	alb_48h	biotic
Zm00001d007768	85.6238	-2.66407	0.309176	-8.61666	6.8934e-18	5.79514e-17	heat	abiotic
Zm00001d007773	4415.27	2.03011	0.617107	3.28972	0.00100286	0.00647359	alb_48h	biotic
Zm00001d007773	4415.27	2.2908	0.617108	3.71215	0.000205505	0.00248819	alb_24h	biotic
Zm00001d007775	19.2777	2.15757	0.513345	4.20297	2.63437e-05	7.89055e-05	heat	abiotic
Zm00001d007781	399.82	10.2142	1.87108	5.45899	4.78849e-08	1.38698e-06	alb_48h	biotic
Zm00001d007781	399.82	12.1285	1.87061	6.48369	8.95068e-11	5.61939e-09	alb_24h	biotic
Zm00001d007781	10.46	4.02946	1.03704	3.88554	0.000102101	0.00121325	gls	biotic
Zm00001d007785	227.827	-2.18674	0.23839	-9.17294	4.60309e-20	6.37923e-19	cold	abiotic
Zm00001d007785	267.495	3.34354	0.567884	5.88772	3.91566e-09	1.43069e-07	alb_48h	biotic
Zm00001d007785	267.495	3.57742	0.567932	6.29903	2.99511e-10	1.72697e-08	alb_24h	biotic
Zm00001d007789	3372.98	2.40233	0.701495	3.42459	0.000615723	0.00588505	alb_24h	biotic
Zm00001d007789	3372.98	2.65936	0.701452	3.79122	0.000149909	0.00139719	alb_48h	biotic
Zm00001d007799	92.3099	-2.18348	0.290389	-7.51917	5.5126e-14	5.10227e-13	cold	abiotic
Zm00001d007803	28.3907	-2.65381	0.780926	-3.39828	0.000678105	0.0040855	slt	abiotic
Zm00001d007807	1339.79	3.00341	0.167828	17.8957	1.27298e-71	5.17352e-70	heat	abiotic
Zm00001d007827	733.989	2.34627	0.297012	7.89956	2.79884e-15	6.78228e-14	0.8PEG_24h	abiotic
Zm00001d007827	1721.94	4.76426	0.241784	19.7046	1.96786e-86	2.17706e-84	cold	abiotic
Zm00001d007827	2464.45	-3.30139	0.952976	-3.46429	0.000531626	0.00335077	slt	abiotic
Zm00001d007831	1467.51	4.96798	0.847501	5.86191	4.57558e-09	2.16409e-07	alb_24h	biotic
Zm00001d007831	1467.51	6.48856	0.847207	7.65877	1.87721e-14	1.61232e-12	alb_48h	biotic
Zm00001d007831	314.72	2.11227	0.40738	5.18501	2.16e-07	7.08156e-06	gls	biotic
Zm00001d007832	40.1255	-2.38682	0.650944	-3.66671	0.000245696	0.00175832	slt	abiotic
Zm00001d007840	22.7087	-5.38435	0.984871	-5.46706	4.57566e-08	1.88577e-07	heat	abiotic
Zm00001d007840	10.9916	3.78309	0.897953	4.21301	2.51989e-05	0.000116005	0.8PEG_24h	abiotic
Zm00001d007840	22.7087	-5.38435	0.984871	-5.46706	4.57566e-08	1.88577e-07	heat	abiotic
Zm00001d007843	20.5705	-3.14744	0.858389	-3.66668	0.00024572	0.00175832	slt	abiotic
Zm00001d007844	14.9415	-2.48182	0.695191	-3.56998	0.000357011	0.000904278	heat	abiotic
Zm00001d007850	8.45129	4.14467	1.22325	3.38824	0.000703428	0.0058456	gls	biotic
Zm00001d007857	1624.42	2.14839	0.21577	9.95687	2.35351e-23	4.73144e-21	slt	abiotic
Zm00001d007868	341.897	2.90667	0.223879	12.9833	1.52247e-38	4.46979e-37	cold	abiotic
Zm00001d007876	9.91455	3.92881	1.2088	3.25018	0.00115331	0.00797834	0.2PEG_24h	abiotic
Zm00001d007876	9.91455	7.15497	1.13865	6.28373	3.30539e-10	3.69576e-09	0.8PEG_24h	abiotic
Zm00001d007882	20.2393	-2.87497	0.54181	-5.30624	1.11911e-07	4.42776e-07	heat	abiotic
Zm00001d007885	98.9779	2.90255	0.817378	3.55105	0.000383692	0.00298929	alb_48h	biotic
Zm00001d007896	586.552	-2.92378	0.75194	-3.88831	0.000100944	0.00102292	alb_48h	biotic
Zm00001d007901	2591.37	2.3079	0.24407	9.45588	3.20305e-21	5.17098e-19	slt	abiotic
Zm00001d007901	6452.77	2.74005	0.125702	21.7979	2.42799e-105	3.93624e-103	cold	abiotic
Zm00001d007901	2352.02	3.03717	0.733721	4.13941	3.48196e-05	0.000423034	alb_48h	biotic
Zm00001d007901	6452.77	4.51101	0.125403	35.972	2.28994e-283	6.37665e-281	heat	abiotic
Zm00001d007901	6452.77	4.51101	0.125403	35.972	2.28994e-283	6.37665e-281	heat	abiotic
Zm00001d007911	28.8012	3.36112	0.839698	4.00277	6.26055e-05	0.00068644	alb_48h	biotic
Zm00001d007911	28.8012	3.81107	0.838407	4.54561	5.47772e-06	0.000118753	alb_24h	biotic
Zm00001d007918	1279.69	-2.03884	0.200326	-10.1776	2.49677e-24	4.25938e-23	cold	abiotic
Zm00001d007918	7038.96	3.01647	0.580502	5.19631	2.03281e-07	4.90572e-06	alb_48h	biotic
Zm00001d007918	7038.96	3.07638	0.580511	5.29943	1.16165e-07	3.93623e-06	alb_24h	biotic
Zm00001d007919	10.1387	5.8306	1.54392	3.7765	0.00015905	0.00203111	alb_24h	biotic
Zm00001d007919	10.1387	6.43975	1.53419	4.19749	2.69887e-05	0.000342004	alb_48h	biotic
Zm00001d007923	1834.14	-4.4736	0.963881	-4.64124	3.4633e-06	8.0364e-05	alb_24h	biotic
Zm00001d007923	1834.14	-3.96419	0.962767	-4.1175	3.83004e-05	0.000458789	alb_48h	biotic
Zm00001d007923	35.8532	3.25957	0.594191	5.48573	4.11764e-08	1.70489e-07	heat	abiotic
Zm00001d007923	35.8532	3.25957	0.594191	5.48573	4.11764e-08	1.70489e-07	heat	abiotic
Zm00001d007923	35.8532	5.28699	0.556082	9.50757	1.95174e-21	2.90473e-20	cold	abiotic
Zm00001d007924	45.0598	8.1747	1.65929	4.92662	8.36626e-07	2.33049e-05	alb_24h	biotic
Zm00001d007924	45.0598	8.449	1.65806	5.09571	3.47437e-07	7.79165e-06	alb_48h	biotic
Zm00001d007924	24.7041	2.54951	0.606345	4.20472	2.61403e-05	0.000392747	gls	biotic
Zm00001d007949	194.725	-3.80581	0.927717	-4.10234	4.08999e-05	0.000573078	gls	biotic
Zm00001d007952	2.80434	-4.01665	1.25566	-3.19883	0.00137984	0.00427476	0.8PEG_24h	abiotic
Zm00001d007959	231.441	2.48027	0.602674	4.11545	3.86419e-05	0.000461538	alb_48h	biotic
Zm00001d007959	231.441	3.15809	0.602129	5.24487	1.56394e-07	5.15121e-06	alb_24h	biotic
Zm00001d007959	109.343	2.4972	0.411318	6.07121	1.26946e-09	8.40882e-08	gls	biotic
Zm00001d007974	11.3896	2.02059	0.613022	3.29611	0.000980347	0.00231861	heat	abiotic
Zm00001d007977	279.225	2.60847	0.536339	4.86347	1.15343e-06	3.1046e-05	alb_24h	biotic
Zm00001d007977	279.225	3.19171	0.53526	5.96291	2.47777e-09	9.40033e-08	alb_48h	biotic
Zm00001d007978	248.389	-2.85295	0.233942	-12.1951	3.29941e-34	5.62984e-33	heat	abiotic
Zm00001d008181	16435.1	4.38152	0.0918071	47.7253	0	0	heat	abiotic
Zm00001d008187	29.8433	-2.25936	0.366559	-6.16369	7.10709e-10	4.59838e-09	cold	abiotic
Zm00001d008190	10.0923	-4.10423	1.19112	-3.44569	0.000569604	0.00355128	slt	abiotic
Zm00001d008196	89.1681	3.4446	0.990544	3.47748	0.000506145	0.00505042	alb_24h	biotic
Zm00001d008196	89.1681	3.89803	0.989065	3.94112	8.1101e-05	0.000853798	alb_48h	biotic
Zm00001d008198	101.455	3.19087	0.364745	8.74823	2.16724e-18	2.74251e-17	cold	abiotic
Zm00001d008199	20.7558	2.91764	0.567982	5.13685	2.79379e-07	8.75516e-06	gls	biotic
Zm00001d008209	31.743	2.15449	0.615333	3.50133	0.000462939	0.00299698	slt	abiotic
Zm00001d008214	10277.1	7.15535	0.581136	12.3127	7.74001e-35	1.35405e-33	heat	abiotic
Zm00001d008221	27.6715	-5.16157	0.790493	-6.52956	6.59646e-11	3.48478e-10	heat	abiotic
Zm00001d008223	31.9076	3.95751	0.537006	7.3696	1.71144e-13	1.52334e-12	cold	abiotic
Zm00001d008241	2.56372	6.04528	1.78734	3.38228	0.000718858	0.00174129	heat	abiotic
Zm00001d008241	27.3291	3.62622	0.946976	3.82926	0.000128528	0.00141463	0.2PEG_24h	abiotic
Zm00001d008241	27.3291	5.39874	0.933621	5.78259	7.35609e-09	6.4864e-08	0.8PEG_24h	abiotic
Zm00001d008241	2.56372	6.04528	1.78734	3.38228	0.000718858	0.00174129	heat	abiotic
Zm00001d008250	427.985	2.09065	0.597619	3.4983	0.000468229	0.00351535	alb_48h	biotic
Zm00001d008251	16.7854	-2.25748	0.732321	-3.08263	0.0020518	0.0052376	cold	abiotic
Zm00001d008251	9.55016	3.26939	0.982008	3.32929	0.000870664	0.00697022	gls	biotic
Zm00001d008251	42.2871	4.1525	0.90913	4.56756	4.93444e-06	0.000109078	alb_24h	biotic
Zm00001d008251	42.2871	4.6212	0.905736	5.10215	3.35819e-07	7.55852e-06	alb_48h	biotic
Zm00001d008255	202.248	3.05313	0.848478	3.59836	0.000320231	0.00353468	alb_24h	biotic
Zm00001d008255	202.248	3.54632	0.84766	4.18365	2.8686e-05	0.000359644	alb_48h	biotic
Zm00001d008255	26.5213	2.93829	0.635249	4.62541	3.73853e-06	7.6591e-05	gls	biotic
Zm00001d008258	464.604	2.91974	0.81855	3.56696	0.000361142	0.00285042	alb_48h	biotic
Zm00001d008262	2257.51	5.55213	0.136388	40.7084	0	0	heat	abiotic
Zm00001d008273	167.025	2.81618	0.414444	6.79507	1.08257e-11	1.37407e-09	gls	biotic
Zm00001d008283	17.1457	-4.11747	1.02125	-4.03179	5.53541e-05	0.000492318	slt	abiotic
Zm00001d008288	40.0519	3.89654	0.684155	5.69541	1.23073e-08	1.04556e-07	0.8PEG_24h	abiotic
Zm00001d008295	1829.47	-2.159	0.295259	-7.31224	2.62734e-13	1.66589e-12	heat	abiotic
Zm00001d008296	7.69202	-2.06737	0.646313	-3.19871	0.00138046	0.00913658	0.2PEG_24h	abiotic
Zm00001d008321	156.715	-2.17348	0.264693	-8.21134	2.18743e-16	1.70519e-15	heat	abiotic
Zm00001d008321	37.2119	-2.51239	0.732658	-3.42915	0.000605483	0.00373134	slt	abiotic
Zm00001d008321	156.715	-2.17348	0.264693	-8.21134	2.18743e-16	1.70519e-15	heat	abiotic
Zm00001d008326	66.1858	-2.31477	0.365168	-6.33892	2.31382e-10	1.17083e-09	heat	abiotic
Zm00001d008326	75.0472	3.00891	0.834653	3.60499	0.000312168	0.0034658	alb_24h	biotic
Zm00001d008329	131.82	4.13143	0.446648	9.24985	2.24817e-20	2.1649e-19	heat	abiotic
Zm00001d008329	131.82	6.06915	0.431961	14.0502	7.67647e-45	2.78307e-43	cold	abiotic
Zm00001d008329	131.82	4.13143	0.446648	9.24985	2.24817e-20	2.1649e-19	heat	abiotic
Zm00001d008340	972.093	4.45749	0.214165	20.8134	3.27583e-96	4.42099e-94	cold	abiotic
Zm00001d008343	8.43234	-6.80428	1.32683	-5.12824	2.9247e-07	1.40391e-06	cold	abiotic
Zm00001d008355	17.0812	2.41592	0.500844	4.82371	1.40914e-06	4.93224e-06	heat	abiotic
Zm00001d008359	984.579	-4.55787	0.17348	-26.2732	3.88448e-152	3.9445e-150	heat	abiotic
Zm00001d008392	28.6904	3.32057	0.412921	8.04165	8.86376e-16	9.39093e-15	cold	abiotic
Zm00001d008393	94.0703	-2.04338	0.402224	-5.08019	3.77056e-07	1.41473e-06	heat	abiotic
Zm00001d008393	10.9494	5.96489	1.65769	3.59831	0.000320294	0.00258746	alb_48h	biotic
Zm00001d008393	10.9494	6.5355	1.65494	3.94909	7.84476e-05	0.00114213	alb_24h	biotic
Zm00001d008397	6012.22	3.5799	0.234114	15.2912	8.74631e-53	3.99741e-51	cold	abiotic
Zm00001d008399	5882.86	3.81364	1.07243	3.55608	0.000376435	0.00294295	alb_48h	biotic
Zm00001d008406	1442.59	2.00758	0.587927	3.41468	0.00063858	0.00606136	alb_24h	biotic
Zm00001d008427	419.986	2.00418	0.123156	16.2735	1.52108e-59	8.46845e-58	cold	abiotic
Zm00001d008435	19.6673	-2.97728	0.874429	-3.40483	0.000662058	0.00556903	gls	biotic
Zm00001d008453	4.19642	-4.38859	1.42175	-3.08674	0.00202364	0.00452376	heat	abiotic
Zm00001d008457	3042.4	2.40957	0.553397	4.35415	1.33583e-05	0.000186053	alb_48h	biotic
Zm00001d008457	3042.4	2.53564	0.553414	4.58182	4.6095e-06	0.000102721	alb_24h	biotic
Zm00001d008465	60.9262	4.57239	0.337252	13.5578	7.12527e-42	1.55461e-40	heat	abiotic
Zm00001d008465	83.6395	-2.22929	0.507337	-4.3941	1.11233e-05	0.000123714	slt	abiotic
Zm00001d008465	60.9262	4.57239	0.337252	13.5578	7.12527e-42	1.55461e-40	heat	abiotic
Zm00001d008495	2100.54	6.94058	0.498015	13.9365	3.80107e-44	8.54758e-41	alb_24h	biotic
Zm00001d008495	2100.54	7.77402	0.497826	15.6159	5.67147e-55	1.55877e-51	alb_48h	biotic
Zm00001d008496	63.7721	-2.87843	0.442465	-6.50544	7.74687e-11	4.07023e-10	heat	abiotic
Zm00001d008498	1263.64	4.95061	0.17125	28.9086	9.29547e-184	1.27452e-181	heat	abiotic
Zm00001d008501	11.409	-2.65586	0.811446	-3.273	0.00106414	0.0025003	heat	abiotic
Zm00001d008515	392.633	-4.31001	0.219886	-19.6011	1.51353e-85	7.69904e-84	heat	abiotic
Zm00001d008523	19.627	-6.30379	0.908849	-6.93601	4.03339e-12	6.01984e-11	0.8PEG_24h	abiotic
Zm00001d008523	19.627	-3.02423	0.472913	-6.39488	1.60672e-10	1.34231e-08	0.2PEG_24h	abiotic
Zm00001d008523	21.1461	-2.14088	0.450319	-4.75415	1.99281e-06	8.65695e-05	0.8PEG_6h	abiotic
Zm00001d008539	32.4481	2.37938	0.376899	6.31304	2.73612e-10	1.84582e-09	cold	abiotic
Zm00001d008545	525.084	3.17848	0.132076	24.0655	5.74567e-128	1.55901e-125	cold	abiotic
Zm00001d008546	1471.34	3.17266	0.128002	24.786	1.26796e-135	3.98589e-133	cold	abiotic
Zm00001d008548	12.5472	-2.05647	0.704618	-2.91856	0.0035165	0.00750448	heat	abiotic
Zm00001d008548	12.5472	-2.05647	0.704618	-2.91856	0.0035165	0.00750448	heat	abiotic
Zm00001d008548	309.269	2.2453	0.67193	3.34156	0.000833083	0.00618808	0.2PEG_24h	abiotic
Zm00001d008548	208.442	3.2651	0.968779	3.37032	0.000750802	0.00616043	gls	biotic
Zm00001d008548	309.269	3.92906	0.670269	5.86191	4.57567e-09	4.19378e-08	0.8PEG_24h	abiotic
Zm00001d008548	1905.9	6.06459	0.676819	8.96042	3.23451e-19	7.69315e-17	alb_24h	biotic
Zm00001d008548	1905.9	8.90712	0.676081	13.1746	1.22814e-39	1.26581e-36	alb_48h	biotic
Zm00001d008562	10.3218	-4.43862	0.941867	-4.71258	2.44603e-06	8.31694e-06	heat	abiotic
Zm00001d008562	10.3218	-4.22787	0.795462	-5.31499	1.06665e-07	5.40541e-07	cold	abiotic
Zm00001d008562	10.3218	-4.43862	0.941867	-4.71258	2.44603e-06	8.31694e-06	heat	abiotic
Zm00001d008570	231.284	2.93274	0.862167	3.40158	0.000669964	0.00626743	alb_24h	biotic
Zm00001d008570	231.284	3.00575	0.86185	3.48756	0.000487456	0.00363184	alb_48h	biotic
Zm00001d008573	111.818	2.20232	0.693932	3.17368	0.00150519	0.00461143	0.8PEG_24h	abiotic
Zm00001d008573	2913.98	3.80664	0.276092	13.7876	3.02665e-43	1.03062e-41	cold	abiotic
Zm00001d008573	2913.98	4.37931	0.276208	15.8551	1.29567e-56	3.92346e-55	heat	abiotic
Zm00001d008573	2913.98	4.37931	0.276208	15.8551	1.29567e-56	3.92346e-55	heat	abiotic
Zm00001d008577	11848.4	11.9157	1.45627	8.18237	2.78326e-16	2.1572e-15	heat	abiotic
Zm00001d008577	42.9017	3.51855	0.570978	6.16231	7.16894e-10	5.12639e-08	0.2PEG_24h	abiotic
Zm00001d008577	42.9017	4.96109	0.560359	8.85341	8.48833e-19	3.23616e-17	0.8PEG_24h	abiotic
Zm00001d008577	11848.4	11.9157	1.45627	8.18237	2.78326e-16	2.1572e-15	heat	abiotic
Zm00001d008586	25.8711	5.58957	1.21027	4.61846	3.86607e-06	8.87115e-05	alb_24h	biotic
Zm00001d008586	25.8711	5.78435	1.20774	4.78942	1.67267e-06	3.12266e-05	alb_48h	biotic
Zm00001d008587	894.251	-3.30745	0.242034	-13.6653	1.63698e-42	6.7188e-40	0.8PEG_24h	abiotic
Zm00001d008591	1712.31	2.33831	0.282455	8.27851	1.24731e-16	1.40585e-15	cold	abiotic
Zm00001d008612	189.138	2.33272	0.345469	6.75232	1.45498e-11	5.82813e-10	slt	abiotic
Zm00001d008620	49039.4	-2.55665	0.550415	-4.64494	3.40176e-06	7.90951e-05	alb_24h	biotic
Zm00001d008620	49039.4	-2.23574	0.550397	-4.06205	4.86429e-05	0.000558863	alb_48h	biotic
Zm00001d008624	1078.09	2.61856	0.0945446	27.6966	7.67788e-169	9.21721e-167	heat	abiotic
Zm00001d008635	16.626	6.7559	1.70938	3.95226	7.7416e-05	0.000821167	alb_48h	biotic
Zm00001d008635	16.626	6.99299	1.7096	4.09043	4.30566e-05	0.000694295	alb_24h	biotic
Zm00001d008635	15.5816	2.43136	0.661387	3.67616	0.000236771	0.00243524	gls	biotic
Zm00001d008651	915.32	2.83882	0.517994	5.48041	4.24336e-08	1.84142e-06	0.2PEG_24h	abiotic
Zm00001d008651	487.722	3.12407	0.652464	4.78812	1.68355e-06	4.32462e-05	alb_24h	biotic
Zm00001d008651	487.722	3.2254	0.652252	4.94502	7.61365e-07	1.57205e-05	alb_48h	biotic
Zm00001d008651	915.32	4.48867	0.517294	8.67721	4.05588e-18	1.41404e-16	0.8PEG_24h	abiotic
Zm00001d008666	955.163	2.86827	0.720562	3.9806	6.8743e-05	0.000743844	alb_48h	biotic
Zm00001d008668	9.77672	-6.06846	1.313	-4.62185	3.80341e-06	1.58053e-05	cold	abiotic
Zm00001d008669	721.57	-2.28826	0.216514	-10.5687	4.16422e-26	5.20739e-25	heat	abiotic
Zm00001d008681	12712.9	-3.14588	0.976904	-3.22026	0.00128075	0.00781077	alb_48h	biotic
Zm00001d008690	653.299	3.11016	0.145153	21.4267	7.53605e-102	1.136e-99	cold	abiotic
Zm00001d008693	337.032	5.45709	0.984504	5.54298	2.97358e-08	1.1793e-06	alb_24h	biotic
Zm00001d008693	337.032	5.67599	0.984252	5.76681	8.07871e-09	2.77549e-07	alb_48h	biotic
Zm00001d008695	1.75499	-4.03979	1.36472	-2.96015	0.00307484	0.00868587	0.8PEG_24h	abiotic
Zm00001d008700	678.421	-2.29811	0.633116	-3.62984	0.000283599	0.00234619	alb_48h	biotic
Zm00001d008706	118927	-2.6934	0.820037	-3.28448	0.0010217	0.00656435	alb_48h	biotic
Zm00001d008706	4.55125	3.23881	0.97874	3.30916	0.000935749	0.00302006	0.8PEG_24h	abiotic
Zm00001d008742	10.7123	-3.80962	0.948569	-4.01618	5.91501e-05	0.000168926	heat	abiotic
Zm00001d008742	10.7123	-2.16656	0.699369	-3.09788	0.00194909	0.0049947	cold	abiotic
Zm00001d008742	10.7123	-3.80962	0.948569	-4.01618	5.91501e-05	0.000168926	heat	abiotic
Zm00001d008744	5460.17	2.61952	0.42602	6.14882	7.8061e-10	4.27194e-08	alb_24h	biotic
Zm00001d008744	5460.17	2.71498	0.42599	6.37333	1.84963e-10	8.71475e-09	alb_48h	biotic
Zm00001d008749	663.908	-3.04077	0.909531	-3.34323	0.000828092	0.00741356	alb_24h	biotic
Zm00001d008764	764.142	-2.86787	0.29958	-9.57296	1.03892e-21	1.76438e-19	slt	abiotic
Zm00001d008785	109.921	2.45588	0.644672	3.80951	0.000139242	0.00131662	alb_48h	biotic
Zm00001d008793	33.6788	2.69337	0.725748	3.71116	0.000206312	0.00218019	gls	biotic
Zm00001d008793	58.3422	4.55859	0.365767	12.4631	1.18638e-35	3.17234e-34	cold	abiotic
Zm00001d008793	265.051	5.88744	0.926538	6.35424	2.0946e-10	1.24548e-08	alb_24h	biotic
Zm00001d008793	265.051	8.15763	0.923942	8.82916	1.05467e-18	1.71634e-16	alb_48h	biotic
Zm00001d008794	327.517	6.85504	1.06162	6.45716	1.06689e-10	6.56483e-09	alb_24h	biotic
Zm00001d008794	327.517	7.83148	1.06097	7.38146	1.56564e-13	1.17357e-11	alb_48h	biotic
Zm00001d008794	64.3098	3.8753	0.685441	5.65373	1.57001e-08	7.30954e-07	gls	biotic
Zm00001d008795	480.325	3.48219	0.556307	6.25948	3.86274e-10	2.19148e-08	alb_24h	biotic
Zm00001d008795	216.796	4.61967	0.216631	21.325	6.6502e-101	4.20676e-99	heat	abiotic
Zm00001d008795	480.325	5.41195	0.554402	9.76178	1.64247e-22	3.86936e-20	alb_48h	biotic
Zm00001d008808	2616.17	2.40672	0.675172	3.5646	0.000364415	0.0039107	alb_24h	biotic
Zm00001d008808	2616.17	3.51685	0.675014	5.21004	1.88805e-07	4.59221e-06	alb_48h	biotic
Zm00001d008810	47.5844	6.00017	0.531245	11.2945	1.39627e-29	2.03094e-28	heat	abiotic
Zm00001d008810	5.95546	3.03095	0.830442	3.64981	0.00026244	0.000970542	0.8PEG_24h	abiotic
Zm00001d008810	47.5844	6.00017	0.531245	11.2945	1.39627e-29	2.03094e-28	heat	abiotic
Zm00001d008812	24.0278	-2.24688	0.496852	-4.52225	6.11871e-06	0.00011578	gls	biotic
Zm00001d008812	4171.79	2.68175	0.200381	13.3832	7.57679e-41	2.35878e-39	cold	abiotic
Zm00001d008812	61.0679	3.23198	0.435882	7.41481	1.21801e-13	6.77697e-12	slt	abiotic
Zm00001d008812	4171.79	5.03932	0.199809	25.2207	2.37448e-140	2.20403e-138	heat	abiotic
Zm00001d008812	4171.79	5.03932	0.199809	25.2207	2.37448e-140	2.20403e-138	heat	abiotic
Zm00001d008816	4527.94	2.42566	0.108733	22.3084	3.0597e-110	2.0923e-108	heat	abiotic
Zm00001d008820	2072.43	2.20839	0.102417	21.5627	4.02473e-103	2.60076e-101	heat	abiotic
Zm00001d008826	9183.99	3.34286	0.182697	18.2973	8.69708e-75	7.47282e-73	cold	abiotic
Zm00001d008840	8.84326	7.69228	1.57682	4.87834	1.06982e-06	3.80973e-06	heat	abiotic
Zm00001d008841	659.368	2.24845	0.252012	8.92201	4.57914e-19	1.81152e-17	0.8PEG_24h	abiotic
Zm00001d008841	38630.2	2.34465	0.81	2.89463	0.00379607	0.00913049	cold	abiotic
Zm00001d008841	38630.2	11.0503	0.808364	13.67	1.5348e-42	3.40924e-41	heat	abiotic
Zm00001d008841	38630.2	11.0503	0.808364	13.67	1.5348e-42	3.40924e-41	heat	abiotic
Zm00001d008843	146.85	2.6229	0.284013	9.23516	2.57903e-20	2.4738e-19	heat	abiotic
Zm00001d008853	150.411	4.71977	0.660297	7.14795	8.80813e-13	5.89658e-11	alb_48h	biotic
Zm00001d008853	150.411	4.75686	0.660704	7.19968	6.0352e-13	5.42861e-11	alb_24h	biotic
Zm00001d008853	87.1304	2.30877	0.497315	4.64247	3.44262e-06	7.18239e-05	gls	biotic
Zm00001d008866	78.361	2.81847	0.252595	11.158	6.54337e-29	9.22458e-28	heat	abiotic
Zm00001d008872	34.0976	4.9927	0.762636	6.54664	5.88473e-11	2.1183e-09	slt	abiotic
Zm00001d008875	81.8684	-2.10908	0.314313	-6.71012	1.9447e-11	1.0742e-10	heat	abiotic
Zm00001d008878	25.7441	-2.08836	0.479342	-4.35672	1.32024e-05	4.11599e-05	heat	abiotic
Zm00001d008891	848.068	2.03168	0.516858	3.93083	8.46527e-05	0.000885399	alb_48h	biotic
Zm00001d008898	18.1997	-4.0459	0.691147	-5.85389	4.80211e-09	2.17702e-08	heat	abiotic
Zm00001d008898	18.1997	-2.0214	0.419897	-4.81403	1.47918e-06	6.48559e-06	cold	abiotic
Zm00001d008898	18.1997	-4.0459	0.691147	-5.85389	4.80211e-09	2.17702e-08	heat	abiotic
Zm00001d008905	30.6899	-2.04506	0.584889	-3.49648	0.000471432	0.00422425	gls	biotic
Zm00001d008905	31.0617	-2.02391	0.560486	-3.61099	0.000305025	0.00210291	slt	abiotic
Zm00001d008910	545.417	3.93262	0.225956	17.4044	7.63792e-68	2.93468e-66	heat	abiotic
Zm00001d008919	1489.68	6.63895	0.234267	28.3393	1.13506e-176	1.4883e-174	heat	abiotic
Zm00001d008923	2038.78	3.42984	0.887003	3.86678	0.000110284	0.00149971	alb_24h	biotic
Zm00001d008923	2038.78	4.42435	0.88687	4.98873	6.07778e-07	1.28277e-05	alb_48h	biotic
Zm00001d008925	12528	2.79084	0.60779	4.59178	4.3949e-06	9.87178e-05	alb_24h	biotic
Zm00001d008925	12528	3.04565	0.607777	5.01113	5.41123e-07	1.15789e-05	alb_48h	biotic
Zm00001d008945	3.74454	6.51042	1.53805	4.23291	2.30685e-05	6.95349e-05	heat	abiotic
Zm00001d008946	9.24977	-6.10001	1.3381	-4.55869	5.14726e-06	2.10171e-05	cold	abiotic
Zm00001d008957	4397.74	-2.69288	0.528128	-5.09892	3.41591e-07	7.68145e-06	alb_48h	biotic
Zm00001d008957	506.061	-2.58975	0.253793	-10.2042	1.89911e-24	4.30532e-22	slt	abiotic
Zm00001d008961	191.277	-2.07769	0.406383	-5.11263	3.17697e-07	5.36035e-06	slt	abiotic
Zm00001d008966	127.378	2.65691	0.736406	3.60794	0.000308639	0.00343548	alb_24h	biotic
Zm00001d008966	127.378	3.53779	0.734028	4.81969	1.4378e-06	2.73227e-05	alb_48h	biotic
Zm00001d008966	6.75882	3.60651	0.953402	3.78277	0.000155089	0.000603987	0.8PEG_24h	abiotic
Zm00001d008968	39.7574	2.35253	0.316191	7.44021	1.00525e-13	6.55077e-13	heat	abiotic
Zm00001d008968	224.675	2.38663	0.416475	5.73054	1.00111e-08	4.3829e-07	alb_24h	biotic
Zm00001d008968	224.675	2.52426	0.415642	6.07316	1.25416e-09	5.01177e-08	alb_48h	biotic
Zm00001d008970	1083.01	4.45548	0.219546	20.2941	1.44987e-91	8.00866e-90	heat	abiotic
Zm00001d008974	53.1279	2.49406	0.395078	6.31284	2.73958e-10	3.10053e-09	0.8PEG_24h	abiotic
Zm00001d008974	197.435	2.8024	0.169079	16.5745	1.06591e-61	3.61244e-60	heat	abiotic
Zm00001d008974	197.435	2.8024	0.169079	16.5745	1.06591e-61	3.61244e-60	heat	abiotic
Zm00001d008974	112.013	3.01608	0.462345	6.52343	6.87172e-11	6.72955e-09	gls	biotic
Zm00001d008974	2176.14	3.52327	0.888394	3.96588	7.31244e-05	0.000783711	alb_48h	biotic
Zm00001d008976	940.902	2.55807	0.363226	7.04265	1.88617e-12	1.20871e-10	alb_48h	biotic
Zm00001d008976	940.902	2.68098	0.363308	7.37934	1.59081e-13	1.61935e-11	alb_24h	biotic
Zm00001d008976	96.0798	2.20922	0.376784	5.86336	4.53595e-09	2.49532e-07	gls	biotic
Zm00001d008982	570.978	-3.32153	0.263869	-12.5878	2.46455e-36	4.55023e-35	heat	abiotic
Zm00001d008983	324.872	-2.77268	0.813292	-3.4092	0.000651528	0.00614418	alb_24h	biotic
Zm00001d008983	324.872	2.5669	0.787691	3.25876	0.00111901	0.00705399	alb_48h	biotic
Zm00001d008983	37.9893	2.57274	0.41331	6.22471	4.82432e-10	2.36669e-09	heat	abiotic
Zm00001d008983	37.9893	2.57274	0.41331	6.22471	4.82432e-10	2.36669e-09	heat	abiotic
Zm00001d008983	37.9893	3.07525	0.39462	7.79295	6.54636e-15	6.51276e-14	cold	abiotic
Zm00001d008983	136.226	4.57916	0.840254	5.44974	5.04437e-08	3.70023e-06	0.8PEG_6h	abiotic
Zm00001d008983	1030.21	5.30027	0.540059	9.81425	9.7757e-23	9.57041e-20	0.2PEG_24h	abiotic
Zm00001d008983	1030.21	6.61613	0.539613	12.2609	1.46895e-34	2.94552e-32	0.8PEG_24h	abiotic
Zm00001d008983	1097.37	8.02481	0.391822	20.4808	3.19609e-93	1.70272e-89	slt	abiotic
Zm00001d008985	107.712	2.118	0.45677	4.6369	3.53667e-06	7.33189e-05	gls	biotic
Zm00001d008987	179.595	2.12459	0.28941	7.3411	2.11848e-13	1.86631e-12	cold	abiotic
Zm00001d008991	17.4281	4.5339	1.09596	4.13691	3.52008e-05	0.000103653	heat	abiotic
Zm00001d008991	17.4281	6.73576	1.05184	6.40376	1.51595e-10	1.04791e-09	cold	abiotic
Zm00001d008991	17.4281	4.5339	1.09596	4.13691	3.52008e-05	0.000103653	heat	abiotic
Zm00001d009005	1834.88	2.1777	0.102923	21.1585	2.30392e-99	1.44054e-97	heat	abiotic
Zm00001d009010	547.012	-2.09044	0.408492	-5.11745	3.09687e-07	5.23764e-06	slt	abiotic
Zm00001d009010	2947.45	4.60725	1.38426	3.32831	0.000873745	0.00580994	alb_48h	biotic
Zm00001d009022	1657.04	-2.16773	0.160595	-13.4982	1.60329e-41	5.12754e-40	cold	abiotic
Zm00001d009022	321.656	-3.26795	0.44928	-7.27375	3.4965e-13	1.80851e-11	slt	abiotic
Zm00001d009025	30.8754	2.40085	0.592207	4.05407	5.03344e-05	0.000454695	slt	abiotic
Zm00001d009037	6.01847	-3.37146	1.09857	-3.06895	0.00214815	0.00477993	heat	abiotic
Zm00001d009037	25.3669	5.73729	1.66851	3.43857	0.000584791	0.004221	alb_48h	biotic
Zm00001d009051	49.7491	-3.72697	0.554736	-6.71846	1.83656e-11	1.31298e-09	alb_24h	biotic
Zm00001d009051	49.7491	-3.71084	0.535506	-6.92961	4.22005e-12	2.56479e-10	alb_48h	biotic
Zm00001d009051	5.53104	5.00108	1.25565	3.98287	6.80891e-05	0.000230969	cold	abiotic
Zm00001d009057	44.3652	2.02853	0.600147	3.38005	0.000724725	0.00500156	alb_48h	biotic
Zm00001d009057	13.9612	2.33721	0.585343	3.99289	6.52717e-05	0.00147597	0.8PEG_6h	abiotic
Zm00001d009057	13.9612	2.38396	0.593057	4.01979	5.82505e-05	0.00435506	0.2PEG_6h	abiotic
Zm00001d009057	32.0052	2.40243	0.464278	5.17455	2.28457e-07	1.54231e-06	0.8PEG_24h	abiotic
Zm00001d009063	31.799	6.69312	1.81886	3.67984	0.00023338	0.00200378	alb_48h	biotic
Zm00001d009066	19.0476	3.18394	0.876837	3.63116	0.000282146	0.00319851	alb_24h	biotic
Zm00001d009066	19.0476	3.79501	0.867047	4.37693	1.20362e-05	0.000170033	alb_48h	biotic
Zm00001d009071	387.528	-2.98928	0.409275	-7.30383	2.79684e-13	2.04682e-11	alb_48h	biotic
Zm00001d009071	387.528	-2.50365	0.407939	-6.13731	8.39305e-10	4.57292e-08	alb_24h	biotic
Zm00001d009081	130.669	-3.22202	0.242874	-13.2662	3.63517e-40	7.62933e-39	heat	abiotic
Zm00001d009083	16.6132	3.65406	0.886531	4.12175	3.76004e-05	0.000533592	gls	biotic
Zm00001d009084	2116.56	2.81002	0.270665	10.3819	2.99743e-25	3.61606e-24	heat	abiotic
Zm00001d009084	2116.56	2.81002	0.270665	10.3819	2.99743e-25	3.61606e-24	heat	abiotic
Zm00001d009084	8758.07	4.91373	0.63457	7.7434	9.67951e-15	1.19121e-12	alb_24h	biotic
Zm00001d009084	2116.56	4.96529	0.268649	18.4825	2.8581e-76	2.51444e-74	cold	abiotic
Zm00001d009084	8758.07	5.48052	0.634544	8.63694	5.77384e-18	8.14445e-16	alb_48h	biotic
Zm00001d009087	102.832	8.31609	0.731085	11.375	5.57034e-30	8.2444e-29	heat	abiotic
Zm00001d009087	11.8072	4.77473	1.14011	4.18794	2.81498e-05	0.000128419	0.8PEG_24h	abiotic
Zm00001d009087	102.832	8.31609	0.731085	11.375	5.57034e-30	8.2444e-29	heat	abiotic
Zm00001d009088	457.777	2.64863	0.740628	3.57619	0.000348638	0.00377744	alb_24h	biotic
Zm00001d009088	457.777	2.9644	0.740305	4.00429	6.22039e-05	0.000682642	alb_48h	biotic
Zm00001d009090	502.136	4.57087	0.819414	5.57821	2.43004e-08	9.8218e-07	alb_24h	biotic
Zm00001d009090	502.136	4.81771	0.819196	5.88101	4.07757e-09	1.4811e-07	alb_48h	biotic
Zm00001d009097	70.5454	-2.58991	0.323322	-8.01034	1.14395e-15	8.50516e-15	heat	abiotic
Zm00001d009103	393.087	2.58635	0.306357	8.44227	3.1124e-17	9.56218e-16	0.8PEG_24h	abiotic
Zm00001d009103	40.4943	3.69839	0.517921	7.14085	9.27553e-13	1.65429e-10	gls	biotic
Zm00001d009106	86.9981	3.43633	0.324229	10.5985	3.02828e-26	5.66473e-25	cold	abiotic
Zm00001d009106	86.9981	3.52381	0.329951	10.6798	1.2655e-26	1.61613e-25	heat	abiotic
Zm00001d009106	86.9981	3.52381	0.329951	10.6798	1.2655e-26	1.61613e-25	heat	abiotic
Zm00001d009110	3.41914	6.43859	1.67814	3.83674	0.000124678	0.000338836	heat	abiotic
Zm00001d009110	3.49848	3.00396	0.934462	3.21464	0.00130608	0.00407064	0.8PEG_24h	abiotic
Zm00001d009110	3.41914	6.43859	1.67814	3.83674	0.000124678	0.000338836	heat	abiotic
Zm00001d009112	117.331	2.15674	0.250101	8.62347	6.49562e-18	7.97322e-17	cold	abiotic
Zm00001d009112	993.867	2.62653	0.458683	5.72623	1.02686e-08	4.48769e-07	alb_24h	biotic
Zm00001d009112	117.331	2.82403	0.251472	11.23	2.90507e-29	4.16059e-28	heat	abiotic
Zm00001d009112	117.331	2.82403	0.251472	11.23	2.90507e-29	4.16059e-28	heat	abiotic
Zm00001d009112	57.9573	2.82573	0.464924	6.07783	1.21819e-09	1.23837e-08	0.8PEG_24h	abiotic
Zm00001d009112	993.867	3.74588	0.458073	8.17747	2.89868e-16	3.31952e-14	alb_48h	biotic
Zm00001d009118	916.97	2.5995	0.342893	7.58107	3.42719e-14	7.07192e-13	0.8PEG_24h	abiotic
Zm00001d009119	23.109	2.00951	0.626771	3.20613	0.00134531	0.00727999	slt	abiotic
Zm00001d009121	12.4101	-2.33616	0.551842	-4.23338	2.30206e-05	8.46268e-05	cold	abiotic
Zm00001d009123	28.5443	-2.41578	0.56315	-4.28977	1.78861e-05	0.00018776	slt	abiotic
Zm00001d009127	4435.07	2.13932	0.41936	5.1014	3.37144e-07	1.03985e-05	alb_24h	biotic
Zm00001d009146	4505.67	3.46092	0.204958	16.886	5.70566e-64	1.35097e-60	slt	abiotic
Zm00001d009146	7423.13	4.35184	0.336038	12.9505	2.33538e-38	2.06314e-35	alb_48h	biotic
Zm00001d009146	7423.13	4.50555	0.336046	13.4076	5.46119e-41	7.94635e-38	alb_24h	biotic
Zm00001d009160	12.5486	3.20334	0.88782	3.6081	0.000308453	0.00301122	gls	biotic
Zm00001d009171	246.7	2.28736	0.237966	9.61212	7.10698e-22	1.08144e-20	cold	abiotic
Zm00001d009174	105.651	-3.09055	0.297424	-10.3911	2.72331e-25	4.84798e-24	cold	abiotic
Zm00001d009178	61.1957	2.40795	0.508738	4.73318	2.21033e-06	4.97215e-05	gls	biotic
Zm00001d009183	114.092	-3.30009	0.303413	-10.8766	1.49063e-27	1.97854e-26	heat	abiotic
Zm00001d009222	221.024	6.57464	0.856532	7.67588	1.64282e-14	1.97266e-12	alb_24h	biotic
Zm00001d009222	221.024	7.29849	0.855607	8.53019	1.46104e-17	1.98573e-15	alb_48h	biotic
Zm00001d009222	123.552	2.81908	0.508371	5.54531	2.93435e-08	1.25624e-06	gls	biotic
Zm00001d009295	116.45	4.21283	0.276602	15.2306	2.21385e-52	6.12061e-51	heat	abiotic
Zm00001d009296	992.682	10.413	1.16357	8.94914	3.58251e-19	8.43972e-17	alb_24h	biotic
Zm00001d009296	992.682	11.2866	1.1634	9.70142	2.97331e-22	6.7475e-20	alb_48h	biotic
Zm00001d009296	74.9229	3.08675	0.67971	4.54127	5.59154e-06	0.000107388	gls	biotic
Zm00001d009309	2501.42	2.90768	0.168208	17.2862	5.97439e-67	4.25419e-65	cold	abiotic
Zm00001d009328	236.956	2.37299	0.283787	8.36188	6.1727e-17	4.93287e-16	heat	abiotic
Zm00001d009328	236.956	2.37299	0.283787	8.36188	6.1727e-17	4.93287e-16	heat	abiotic
Zm00001d009328	1057.69	2.61037	0.697158	3.7443	0.000180895	0.0016301	alb_48h	biotic
Zm00001d009328	236.956	4.19316	0.271305	15.4555	6.92537e-54	3.26951e-52	cold	abiotic
Zm00001d009346	304.81	-4.66594	1.33825	-3.48659	0.000489221	0.00492928	alb_24h	biotic
Zm00001d009346	4.36175	2.91308	1.01045	2.88295	0.00393972	0.00944603	cold	abiotic
Zm00001d009354	635.623	-2.57873	0.277173	-9.3037	1.35645e-20	1.9531e-18	slt	abiotic
Zm00001d009359	4380.56	3.39126	0.126579	26.7916	4.05322e-158	4.37926e-156	heat	abiotic
Zm00001d009365	696.199	2.15971	0.119956	18.0042	1.80593e-72	1.45929e-70	cold	abiotic
Zm00001d009372	81.5883	-2.03412	0.264798	-7.68178	1.569e-14	1.51533e-13	cold	abiotic
Zm00001d009372	238.211	-2.09301	0.357412	-5.85603	4.74059e-09	1.24258e-07	slt	abiotic
Zm00001d009373	87.6198	-3.84168	0.554201	-6.93192	4.15166e-12	2.53569e-10	alb_48h	biotic
Zm00001d009373	87.6198	-3.11112	0.539355	-5.76821	8.01167e-09	3.59016e-07	alb_24h	biotic
Zm00001d009373	341.249	-3.06861	0.270717	-11.3351	8.78824e-30	1.29362e-28	heat	abiotic
Zm00001d009374	121.55	-4.66852	0.431418	-10.8213	2.7279e-27	3.58033e-26	heat	abiotic
Zm00001d009374	23.8758	4.26043	1.31191	3.24749	0.00116429	0.00727637	alb_48h	biotic
Zm00001d009374	23.8758	4.29534	1.31323	3.27082	0.00107236	0.00906246	alb_24h	biotic
Zm00001d009382	197.838	3.34335	0.890872	3.75289	0.000174807	0.00180448	0.2PEG_24h	abiotic
Zm00001d009382	197.838	5.60276	0.887982	6.30954	2.7987e-10	3.16471e-09	0.8PEG_24h	abiotic
Zm00001d009385	11.7186	4.16122	0.987632	4.21333	2.51633e-05	7.54959e-05	heat	abiotic
Zm00001d009391	13.0448	-3.00609	0.764671	-3.93122	8.45146e-05	0.000236122	heat	abiotic
Zm00001d009398	80.8631	4.64628	0.840056	5.53092	3.18549e-08	1.24678e-06	alb_24h	biotic
Zm00001d009398	80.8631	4.65097	0.839354	5.54113	3.00521e-08	9.1099e-07	alb_48h	biotic
Zm00001d009402	8.87355	-3.19083	0.713789	-4.47026	7.8123e-06	3.10146e-05	cold	abiotic
Zm00001d009402	8.87355	-3.18573	0.801746	-3.97349	7.08266e-05	0.000199968	heat	abiotic
Zm00001d009402	8.87355	-3.18573	0.801746	-3.97349	7.08266e-05	0.000199968	heat	abiotic
Zm00001d009425	23.6072	-3.19993	0.891388	-3.58983	0.0003309	0.00317485	gls	biotic
Zm00001d009429	11.949	6.01193	1.82736	3.28995	0.00100206	0.00647009	alb_48h	biotic
Zm00001d009431	36.3394	2.35502	0.475816	4.94943	7.44327e-07	1.9756e-05	gls	biotic
Zm00001d009436	1929.41	2.89718	0.120043	24.1345	1.08698e-128	9.08991e-127	heat	abiotic
Zm00001d009449	27.2799	-3.14967	0.554082	-5.68448	1.31211e-08	5.71637e-08	heat	abiotic
Zm00001d009459	246.366	-4.48184	0.621618	-7.20997	5.5966e-13	3.93289e-11	alb_48h	biotic
Zm00001d009459	246.366	-3.90707	0.616804	-6.33439	2.38281e-10	1.39671e-08	alb_24h	biotic
Zm00001d009459	24.6659	2.98152	0.497853	5.98876	2.11452e-09	1.29314e-08	cold	abiotic
Zm00001d009473	35.1237	2.16101	0.603289	3.58205	0.000340911	0.00307167	0.2PEG_24h	abiotic
Zm00001d009473	32.7488	2.18136	0.568797	3.83505	0.000125538	0.00251075	0.8PEG_6h	abiotic
Zm00001d009473	35.1237	3.56805	0.590588	6.04151	1.5268e-09	1.52032e-08	0.8PEG_24h	abiotic
Zm00001d009473	1.96924	5.55333	1.96375	2.82792	0.00468514	0.00975326	heat	abiotic
Zm00001d009473	1.96924	5.55333	1.96375	2.82792	0.00468514	0.00975326	heat	abiotic
Zm00001d009473	25.5368	7.46503	1.37784	5.41791	6.02997e-08	1.70466e-06	alb_48h	biotic
Zm00001d009473	25.5368	7.53267	1.37882	5.46313	4.67802e-08	1.76935e-06	alb_24h	biotic
Zm00001d009474	12.3958	-2.47	0.790482	-3.12467	0.00178002	0.00402008	heat	abiotic
Zm00001d009487	165.12	2.3712	0.195837	12.1081	9.57231e-34	2.36346e-32	cold	abiotic
Zm00001d009493	34.9296	-2.23922	0.573194	-3.90657	9.36174e-05	0.000259914	heat	abiotic
Zm00001d009500	109.127	-2.4851	0.309702	-8.02416	1.02224e-15	7.63176e-15	heat	abiotic
Zm00001d009509	3716.59	4.22404	0.204967	20.6084	2.30743e-94	1.33747e-92	heat	abiotic
Zm00001d009510	8.28135	6.62365	1.52492	4.34361	1.40162e-05	0.000151003	slt	abiotic
Zm00001d009556	1430.41	2.03323	0.643542	3.15944	0.00158074	0.0092046	alb_48h	biotic
Zm00001d009556	5759.72	4.10015	0.0751968	54.5255	0	0	heat	abiotic
Zm00001d009564	1208.86	2.60123	0.159302	16.3289	6.14785e-60	2.04255e-58	heat	abiotic
Zm00001d009567	169.681	2.15048	0.640341	3.35833	0.00078416	0.00710435	alb_24h	biotic
Zm00001d009568	275.314	3.14354	0.178188	17.6417	1.17908e-69	4.62908e-68	heat	abiotic
Zm00001d009568	275.314	3.26032	0.173866	18.752	1.86578e-78	1.70547e-76	cold	abiotic
Zm00001d009568	275.314	3.14354	0.178188	17.6417	1.17908e-69	4.62908e-68	heat	abiotic
Zm00001d009589	103632	-4.43177	1.09855	-4.03422	5.47845e-05	0.000614023	alb_48h	biotic
Zm00001d009589	103632	-4.17869	1.09855	-3.80384	0.000142472	0.00185782	alb_24h	biotic
Zm00001d009595	15.7368	2.97651	0.823078	3.61632	0.000298824	0.00293654	gls	biotic
Zm00001d009598	4.02762	4.05101	1.30921	3.09423	0.00197325	0.00505409	cold	abiotic
Zm00001d009599	4486.45	-3.15475	0.927437	-3.40157	0.00066999	0.00470286	alb_48h	biotic
[truncated: 11,555 more rows]
