# Supplementary material for: An updated gene atlas for maize reveals organ‐specific and stress‐induced genes
Source: Plant J. 2019 Jan 22;97(6):1154–67. doi: 10.1111/tpj.14184 (PMC6850026; doi:10.1111/tpj.14184)
Supplement: Supplementary file 15 — Data S8. Weighted gene co‐expression network analysis modules and connectivities. [file TPJ-97-1154-s015.xlsx]

## Sheet: Key
	Description
gene_id	Gene
Functional Annotation	MSU functional annotation
Module	Co-expression Module containing gene
kTotal	Total gene connectivity score
kWithin	Intra-modular gene connectivity score
kOut	Inter-modular gene connectivity score
kDiff	Diifference between kWithin and kOut

## Sheet: model_wgcna
gene_id	Functional Annotation	Module	kTotal	kWithin	kOut	kDiff
Zm00001d001763	Protein of unknown function (DUF579)	3	262.595	140.138	122.456	17.6823
Zm00001d001767	BTB-POZ and MATH domain	2	265.813	243.522	22.2902	221.232
Zm00001d001769	plant U-box	3	138.291	90.398	47.8927	42.5054
Zm00001d001772	NDR1/HIN1-like	4	64.5408	47.0195	17.5213	29.4983
Zm00001d001774	Polynucleotidyl transferase, ribonuclease H-like superfamily protein	6	123.91	78.503	45.4068	33.0962
Zm00001d001776	conserved hypothetical protein	2	82.1328	63.9079	18.225	45.6829
Zm00001d001779	conserved hypothetical protein	3	488.934	418.662	70.2723	348.389
Zm00001d001781	Concanavalin A-like lectin protein kinase family protein	11	484.175	457.333	26.8428	430.49
Zm00001d001784	AT hook motif DNA-binding family protein	11	280.285	239.933	40.3516	199.581
Zm00001d001785	C2 calcium/lipid-binding plant phosphoribosyltransferase family protein	2	288.802	267.856	20.9461	246.91
Zm00001d001786	Leucine-rich repeat protein kinase family protein	2	293.731	176.115	117.616	58.4993
Zm00001d001791	O-Glycosyl hydrolases family 17 protein	6	174.11	66.8547	107.255	-40.4007
Zm00001d001793	Protein of unknown function (DUF1639)	8	28.4434	16.9055	11.5379	5.36767
Zm00001d001804	Seven transmembrane MLO family protein	6	114.775	37.9285	76.8464	-38.918
Zm00001d001806	DNA mismatch repair protein MutS, type	11	350.74	339.586	11.1535	328.433
Zm00001d001812	Rubisco accumulation factor 1, chloroplastic	11	236.822	207.831	28.9904	178.841
Zm00001d001817	Major facilitator superfamily protein	3	265.202	218.556	46.6463	171.909
Zm00001d001818	Major facilitator superfamily protein	3	406.99	355.201	51.7886	303.412
Zm00001d001819	N-acetylglucosaminylphosphatidylinositol de-N-acetylase family protein	2	209.722	188.182	21.54	166.642
Zm00001d001820	protochlorophyllide oxidoreductase A	11	96.8879	61.2889	35.599	25.6899
Zm00001d001826	hypothetical protein	6	232.099	134.302	97.7971	36.5053
Zm00001d001829	hypothetical protein	1	40.4066	23.1993	17.2073	5.99206
Zm00001d001832	Late embryogenesis abundant (LEA) hydroxyproline-rich glycoprotein family	6	185.916	100.698	85.2185	15.479
Zm00001d001835	Eukaryotic aspartyl protease family protein	3	262.271	190.655	71.6159	119.039
Zm00001d001838	AP2/B3-like transcriptional factor family protein	4	87.2658	62.1508	25.1149	37.0359
Zm00001d001839	hypothetical protein	3	325.601	201.874	123.727	78.1468
Zm00001d001845	Pentatricopeptide repeat (PPR) superfamily protein	2	285.667	268.357	17.3099	251.048
Zm00001d001849	acyl activating enzyme	11	256.993	167.402	89.5908	77.8116
Zm00001d001850	magnesium-chelatase subunit chlH, chloroplast, putative / Mg-protoporphyrin IX chelatase, putative (CHLH)	5	24.0373	8.80538	15.2319	-6.42651
Zm00001d001852	hypothetical protein	4	65.1928	49.6246	15.5682	34.0564
Zm00001d001857	light harvesting complex photosystem II subunit	11	354.885	339.496	15.3894	324.106
Zm00001d001858	Phototropic-responsive NPH3 family protein	6	200.299	49.741	150.558	-100.817
Zm00001d001860	Haloacid dehalogenase-like hydrolase (HAD) superfamily protein	11	371.509	362.806	8.70265	354.104
Zm00001d001861	tetratricopeptide repeat (TPR)-containing protein	11	130.145	121.634	8.51045	113.124
Zm00001d001862	hypothetical protein	6	79.2797	58.0071	21.2726	36.7345
Zm00001d001865	response regulator	6	145.647	76.1928	69.4538	6.73901
Zm00001d001871	hypothetical protein	2	234.25	218.07	16.1798	201.891
Zm00001d001885	P-loop containing nucleoside triphosphate hydrolases superfamily protein	2	145.491	131.273	14.2178	117.055
Zm00001d001894	hydroxyproline-rich glycoprotein family protein	2	71.7255	62.5687	9.15683	53.4118
Zm00001d001902	carboxylesterases	6	23.4232	10.7541	12.6691	-1.91496
Zm00001d001905	conserved hypothetical protein	6	63.7486	42.8214	20.9271	21.8943
Zm00001d001906	EPS15 homology domain	12	465.443	456.921	8.52208	448.398
Zm00001d001907	ethylene responsive element binding factor	6	180.375	104.275	76.0995	28.1758
Zm00001d001910	Putative thiol-disulphide oxidoreductase DCC	6	22.4375	8.2784	14.1591	-5.88068
Zm00001d001916	hypothetical protein	2	127.183	57.7589	69.4243	-11.6654
Zm00001d001928	kinesin-like calmodulin-binding protein (ZWICHEL)	2	289.227	257.659	31.5681	226.091
Zm00001d001930	Glutaredoxin family protein	11	14.3442	8.90804	5.43616	3.47187
Zm00001d001931	VQ motif-containing protein	12	36.7125	30.9278	5.78464	25.1432
Zm00001d001934	Cotton fibre expressed protein domain containing protein	12	104.52	56.608	47.9117	8.69632
Zm00001d001936	myb-like HTH transcriptional regulator family protein	6	45.7894	23.1921	22.5973	0.594874
Zm00001d001941	beta-fructofuranosidase	6	131.933	55.5841	76.3493	-20.7651
Zm00001d001943	Glycosyl hydrolases family 32 protein	6	158.782	95.4765	63.305	32.1715
Zm00001d001944	beta-fructofuranosidase	3	374.134	318.331	55.8031	262.528
Zm00001d001945	Transcriptional factor B3 family protein / auxin-responsive factor AUX/IAA-related	2	212.373	199.052	13.3209	185.731
Zm00001d001949	Ubiquitin-like superfamily protein	2	86.0274	76.2018	9.8256	66.3762
Zm00001d001960	flavanone 3-hydroxylase	6	29.1581	15.0473	14.1108	0.936484
Zm00001d001961	SAUR-like auxin-responsive protein family	4	26.4162	19.2255	7.1907	12.0348
Zm00001d001963	SAUR-like auxin-responsive protein family	3	129.576	83.6466	45.9295	37.7171
Zm00001d001964	SAUR-like auxin-responsive protein family	6	164.563	70.1575	94.4053	-24.2477
Zm00001d001976	nitrate transporter 1.7	6	69.4718	31.9991	37.4728	-5.47373
Zm00001d001982	ILI1 binding bHLH	11	254.657	123.753	130.905	-7.15202
Zm00001d001990	hypothetical protein	6	58.3734	40.7717	17.6018	23.1699
Zm00001d001995	P-loop containing nucleoside triphosphate hydrolases superfamily protein	11	300.032	288.528	11.5043	277.024
Zm00001d001996	conserved hypothetical protein	10	21.5319	11.7902	9.74171	2.04853
Zm00001d001997	Transcriptional regulator of RNA polII, SAGA, subunit domain containing protein	2	105.433	87.0065	18.4262	68.5803
Zm00001d002001	conserved hypothetical protein	11	481.241	467.26	13.981	453.279
Zm00001d002004	Peroxidase superfamily protein	2	310.137	251.975	58.1614	193.814
Zm00001d002005	squamosa promoter binding protein-like	6	51.2642	28.0685	23.1957	4.87272
Zm00001d002013	lectin protein kinase family protein	6	72.961	39.4608	33.5002	5.96057
Zm00001d002014	Protein of unknown function, DUF538	6	34.204	21.4677	12.7363	8.73136
Zm00001d002018	Protein of unknown function, DUF538	6	27.449	8.3979	19.0511	-10.6532
Zm00001d002019	S-domain-2	6	204.78	125.454	79.3256	46.1283
Zm00001d002020	S-domain-2	6	245.345	148.657	96.6886	51.9682
Zm00001d002021	hypothetical protein	6	140.902	89.0054	51.8968	37.1086
Zm00001d002025	AINTEGUMENTA-like	2	150.155	102.779	47.3757	55.4037
Zm00001d002026	Protein kinase superfamily protein	6	243.919	76.2736	167.646	-91.3723
Zm00001d002035	endonuclease	3	213.445	162.477	50.9681	111.509
Zm00001d002037	F-box family protein with a domain of unknown function (DUF295)	1	136.129	126.982	9.14751	117.834
Zm00001d002038	sulfate transporter	11	188.375	174.062	14.3128	159.749
Zm00001d002039	Wall-associated kinase family protein	6	46.1606	23.1752	22.9854	0.189853
Zm00001d002042	Peroxidase superfamily protein	6	18.2659	11.4011	6.86482	4.53626
Zm00001d002046	alpha-N-acetylglucosaminidase family / NAGLU family	6	75.1785	23.3644	51.8141	-28.4497
Zm00001d002054	cofactor assembly of complex C	11	61.9781	37.0301	24.948	12.0821
Zm00001d002055	Putative ripening-related protein	6	10.122	5.51746	4.60457	0.912896
Zm00001d002056	homolog of yeast CDT1 A	2	337.858	327.303	10.5549	316.748
Zm00001d002068	Leucine-rich repeat protein kinase family protein	2	265.887	234.287	31.6001	202.687
Zm00001d002069	hypothetical protein	6	155.985	103.002	52.9824	50.0201
Zm00001d002071	hypothetical protein	6	81.9717	45.4138	36.5579	8.85585
Zm00001d002072	hypothetical protein	6	10.1527	5.46195	4.69076	0.771186
Zm00001d002074	hypothetical protein	6	31.128	20.245	10.883	9.362
Zm00001d002079	DREB and EAR motif protein	6	241.91	166.181	75.7288	90.4524
Zm00001d002082	essential meiotic endonuclease 1B	2	425.725	410.95	14.7754	396.174
Zm00001d002083	hypothetical protein	2	35.6214	23.4462	12.1752	11.271
Zm00001d002086	ubiquitin-specific protease	2	126.975	91.368	35.6069	55.761
Zm00001d002088	VQ motif-containing protein	6	41.1093	28.9637	12.1456	16.8181
Zm00001d002093	extensin-like protein	6	65.1894	46.046	19.1435	26.9025
Zm00001d002094	Bifunctional inhibitor/lipid-transfer protein/seed storage 2S albumin superfamily protein	6	89.6093	39.1482	50.4611	-11.3129
Zm00001d002096	Sterile alpha motif (SAM) domain-containing protein	6	76.2721	37.344	38.9281	-1.58413
Zm00001d002097	hypothetical protein	10	57.8742	25.534	32.3402	-6.80623
Zm00001d002113	hypothetical protein	2	162.916	139.926	22.9897	116.937
Zm00001d002115	microtubule end binding protein EB1A	2	341.026	322.532	18.4938	304.038
Zm00001d002119	ATP binding cassette subfamily B19	2	282.198	233.126	49.0714	184.055
Zm00001d002121	basic helix-loop-helix (bHLH) DNA-binding superfamily protein	3	236.416	189.721	46.695	143.026
Zm00001d002123	Glutaredoxin family protein	12	359.532	353.016	6.5161	346.5
Zm00001d002124	Plant invertase/pectin methylesterase inhibitor superfamily	12	557.708	551.539	6.16902	545.37
Zm00001d002129	Protein kinase superfamily protein	11	447.783	436.401	11.382	425.019
Zm00001d002130	conserved hypothetical protein	11	510.409	494.982	15.4267	479.555
Zm00001d002131	stress enhanced protein	11	227.701	159.844	67.8571	91.9871
Zm00001d002132	hypothetical protein	3	110.225	84.0244	26.2002	57.8242
Zm00001d002133	hypothetical protein	3	155.815	129.806	26.0093	103.796
Zm00001d002136	Protein of unknown function, DUF617	12	33.9808	25.0087	8.9721	16.0366
Zm00001d002137	hypothetical protein	6	61.9685	15.1602	46.8084	-31.6482
Zm00001d002139	anthocyanin 5-aromatic acyltransferase	6	65.1165	31.8245	33.292	-1.46745
Zm00001d002143	bZIP transcription factor family protein	6	204.421	112.935	91.486	21.4494
Zm00001d002146	Phototropic-responsive NPH3 family protein	11	156.182	125.092	31.0906	94.0012
Zm00001d002147	Methionine gamma-lyase domain containing protein	11	69.6392	48.2711	21.3681	26.903
Zm00001d002150	Glucosidase 2 subunit beta	3	82.0933	64.4294	17.6638	46.7656
Zm00001d002158	Wound-responsive family protein	6	54.694	24.8986	29.7954	-4.89672
Zm00001d002160	Wound-responsive family protein	3	145.633	95.4869	50.1461	45.3408
Zm00001d002161	Wound-responsive family protein	6	58.0056	28.2993	29.7063	-1.40692
Zm00001d002167	S-locus lectin protein kinase family protein	6	152.689	76.4433	76.2455	0.197853
Zm00001d002168	receptor kinase	6	157.402	70.6879	86.7143	-16.0264
Zm00001d002174	S-locus lectin protein kinase family protein	11	118.516	100.911	17.6053	83.3057
Zm00001d002176	lysine histidine transporter	1	116.88	92.4547	24.4256	68.0291
Zm00001d002178	S-locus lectin protein kinase family protein	6	61.3471	46.4841	14.863	31.6211
Zm00001d002181	S-locus lectin protein kinase family protein	11	195.392	164.836	30.5562	134.28
Zm00001d002182	Protein of unknown function (DUF295)	11	28.659	21.5529	7.10611	14.4467
Zm00001d002186	kinesin	2	240.145	114.053	126.092	-12.039
Zm00001d002191	organic cation/carnitine transporter4	6	90.945	39.2007	51.7443	-12.5436
Zm00001d002192	xyloglucan endotransglucosylase/hydrolase	2	241.248	222.581	18.667	203.914
Zm00001d002193	xyloglucan endotransglucosylase/hydrolase	2	249.98	215.197	34.7825	180.415
Zm00001d002198	S-locus lectin protein kinase family protein	11	134.902	85.1071	49.7949	35.3121
Zm00001d002199	receptor kinase	6	82.7028	49.5923	33.1106	16.4817
Zm00001d002200	basic helix-loop-helix (bHLH) DNA-binding superfamily protein	6	187.876	108.35	79.5266	28.8233
Zm00001d002208	ROP-interactive CRIB motif-containing protein	7	14.9774	8.19055	6.78683	1.40372
Zm00001d002234	Homeobox-leucine zipper family protein / lipid-binding START domain-containing protein	11	70.7865	48.9925	21.794	27.1984
Zm00001d002238	ubiquitin-specific protease	9	32.7287	18.0262	14.7025	3.3237
Zm00001d002252	conserved hypothetical protein	2	219.548	158.81	60.7386	98.0709
Zm00001d002255	hypothetical protein	6	31.7206	7.46398	24.2566	-16.7926
Zm00001d002260	Aldolase-type TIM barrel family protein	4	123.54	102.371	21.1693	81.2018
Zm00001d002262	conserved hypothetical protein	6	42.1227	12.1995	29.9232	-17.7237
Zm00001d002271	hypothetical protein	12	192.405	174.413	17.9918	156.421
Zm00001d002274	Remorin family protein	2	351.652	318.473	33.1792	285.294
Zm00001d002276	Bifunctional inhibitor/lipid-transfer protein/seed storage 2S albumin superfamily protein	8	109.43	55.9749	53.4547	2.52022
Zm00001d002278	Subtilisin-like serine endopeptidase family protein	6	145.803	85.9595	59.8433	26.1163
Zm00001d002282	hercules receptor kinase	2	247.014	179.389	67.625	111.764
Zm00001d002284	Galactose oxidase/kelch repeat superfamily protein	2	182.213	130.824	51.3888	79.4354
Zm00001d002285	NAC domain containing protein	6	95.5424	61.8092	33.7332	28.0759
Zm00001d002286	conserved hypothetical protein	6	125.542	49.4311	76.1107	-26.6796
Zm00001d002287	Leucine-rich receptor-like protein kinase family protein	6	40.523	19.7295	20.7935	-1.06397
Zm00001d002288	phytochrome interacting factor 3-like	10	43.6828	19.4608	24.222	-4.76112
Zm00001d002290	hypothetical protein	6	42.3181	26.611	15.7071	10.9039
Zm00001d002295	RmlC-like cupins superfamily protein	6	101.522	66.0144	35.5074	30.5069
Zm00001d002301	conserved hypothetical protein	11	281.942	237.638	44.3041	193.334
Zm00001d002304	SAUR-like auxin-responsive protein family	6	16.2743	8.44955	7.82473	0.624818
Zm00001d002309	Leucine-rich repeat transmembrane protein kinase	11	156.315	148.153	8.16216	139.991
Zm00001d002312	Leucine-rich repeat transmembrane protein kinase	11	64.037	57.3529	6.68403	50.6689
Zm00001d002324	hypothetical protein	11	36.7704	33.0809	3.68955	29.3913
Zm00001d002330	chromomethylase	2	425.73	405.893	19.8368	386.056
Zm00001d002333	K+ uptake permease	6	22.8686	7.96661	14.902	-6.93541
Zm00001d002341	conserved hypothetical protein	11	500.159	466.706	33.4531	433.253
Zm00001d002342	Pectin lyase-like superfamily protein	3	266.679	165.871	100.808	65.0629
Zm00001d002343	zinc transporter 1 precursor	6	43.6017	20.0999	23.5018	-3.40199
Zm00001d002346	cinnamyl alcohol dehydrogenase	2	187.362	152.824	34.538	118.286
Zm00001d002347	Bifunctional inhibitor/lipid-transfer protein/seed storage 2S albumin superfamily protein	6	46.8805	26.0928	20.7878	5.30501
Zm00001d002348	Carbohydrate-binding X8 domain superfamily protein	3	261.989	182.324	79.6651	102.658
Zm00001d002349	Terpenoid cyclases/Protein prenyltransferases superfamily protein	2	167.948	133.296	34.652	98.6436
Zm00001d002350	Terpenoid cyclases/Protein prenyltransferases superfamily protein	11	204.831	197.254	7.57676	189.677
Zm00001d002351	Terpenoid cyclases/Protein prenyltransferases superfamily protein	11	227.428	209.388	18.0407	191.347
Zm00001d002353	HXXXD-type acyl-transferase family protein	11	99.8529	54.8136	45.0393	9.77432
Zm00001d002357	Protein kinase superfamily protein	10	17.6714	5.13932	12.5321	-7.39277
Zm00001d002360	Late embryogenesis abundant protein (LEA) family protein	10	78.8824	52.6331	26.2493	26.3838
Zm00001d002362	methionine aminopeptidase 1C	11	324.46	315.64	8.81956	306.821
Zm00001d002364	ethylene response factor	6	167.695	94.737	72.9582	21.7788
Zm00001d002365	UDP-Glycosyltransferase superfamily protein	12	558.397	552.223	6.17362	546.05
Zm00001d002370	HXXXD-type acyl-transferase family protein	3	332.409	277.957	54.4522	223.505
Zm00001d002372	evolutionarily conserved C-terminal region	6	24.3182	6.58623	17.732	-11.1457
Zm00001d002374	SAUR-like auxin-responsive protein family	3	80.6386	59.3292	21.3094	38.0197
Zm00001d002378	high-affinity K+ transporter	6	27.3201	18.3654	8.95463	9.41079
Zm00001d002385	methyltransferases	11	59.7155	32.848	26.8675	5.98056
Zm00001d002393	conserved hypothetical protein	6	42.5195	29.4892	13.0303	16.4589
Zm00001d002394	conserved hypothetical protein	6	25.6184	14.3468	11.2716	3.07517
Zm00001d002402	plant intracellular ras group-related LRR	11	280.077	234.201	45.8762	188.325
Zm00001d002406	Plant protein of unknown function (DUF247)	6	254.701	133.178	121.523	11.6557
Zm00001d002407	YELLOW STRIPE like	6	21.7656	7.7517	14.0139	-6.26222
Zm00001d002409	Xyloglucan endotransglucosylase/hydrolase family protein	3	413.662	371.58	42.0819	329.499
Zm00001d002410	xyloglucan endotransglucosylase/hydrolase	6	62.3207	26.163	36.1577	-9.99462
Zm00001d002411	mevalonate diphosphate decarboxylase	2	113.339	100.742	12.5971	88.1451
Zm00001d002412	xyloglucan endotransglucosylase/hydrolase	3	79.425	48.3012	31.1238	17.1774
Zm00001d002413	villin	12	558.788	552.614	6.17389	546.44
Zm00001d002415	conserved hypothetical protein	6	104.241	66.3975	37.8439	28.5536
Zm00001d002416	RING/U-box superfamily protein	11	285.8	208.588	77.2118	131.377
Zm00001d002420	RNA-binding (RRM/RBD/RNP motifs) family protein	2	103.589	84.4989	19.0904	65.4085
Zm00001d002421	Tetratricopeptide repeat (TPR)-like superfamily protein	11	74.33	68.0664	6.26361	61.8028
Zm00001d002422	Pectinacetylesterase family protein	2	179.375	128.974	50.4015	78.5724
Zm00001d002425	putrescine-binding periplasmic protein-related	6	93.2742	36.9296	56.3446	-19.415
Zm00001d002432	DZC (Disease resistance/zinc finger/chromosome condensation-like region) domain containing protein	6	47.9366	18.8204	29.1162	-10.2958
Zm00001d002434	alternative oxidase 1A	6	113.538	63.5754	49.9624	13.613
Zm00001d002435	alternative oxidase 1C	3	259.077	196.16	62.9167	133.243
Zm00001d002436	alternative oxidase 1A	3	230.38	152.265	78.1146	74.1507
Zm00001d002439	Homeodomain-like superfamily protein	11	110.805	99.9704	10.8343	89.1361
Zm00001d002441	P-loop containing nucleoside triphosphate hydrolases superfamily protein	6	51.8395	11.4032	40.4363	-29.033
Zm00001d002444	scramblase-related	11	57.7799	35.916	21.8639	14.0521
Zm00001d002446	wall-associated kinase	11	177.946	108.667	69.2792	39.3874
Zm00001d002447	Wall-associated kinase family protein	11	85.1497	60.5283	24.6214	35.9069
Zm00001d002449	floral meristem identity control protein LEAFY (LFY)	2	77.5103	60.7499	16.7605	43.9894
Zm00001d002452	WRKY DNA-binding protein	3	398.329	352.027	46.3017	305.726
Zm00001d002454	phosphoribulokinase	11	433.009	421.844	11.1649	410.68
Zm00001d002458	gamma-soluble NSF attachment protein	7	38.2637	31.4865	6.7772	24.7093
Zm00001d002463	ribosomal protein	6	7.06503	3.54704	3.51799	0.0290497
Zm00001d002473	Protein of unknown function (DUF674)	6	41.021	17.4141	23.607	-6.19289
Zm00001d002476	myb domain protein	3	374.981	265.591	109.389	156.202
Zm00001d002479	MLP-like protein	3	257.261	187.503	69.7576	117.746
Zm00001d002482	myb domain protein	6	53.6911	26.4226	27.2685	-0.845907
Zm00001d002483	Transducin family protein / WD-40 repeat family protein	2	257.879	240.892	16.9874	223.905
Zm00001d002488	hypothetical protein	12	25.2329	6.13117	19.1018	-12.9706
Zm00001d002490	RNA-binding (RRM/RBD/RNP motifs) family protein	11	446.834	431.416	15.4178	415.999
Zm00001d002491	RING/U-box superfamily protein	6	281.089	118.495	162.595	-44.1
Zm00001d002492	basic helix-loop-helix (bHLH) DNA-binding superfamily protein	12	209.326	204.71	4.61619	200.094
Zm00001d002495	Predicted AT-hook DNA-binding family protein	3	512.993	452.238	60.7553	391.482
Zm00001d002496	Heavy metal transport/detoxification superfamily protein	3	226.486	154.736	71.7494	82.9869
Zm00001d002498	plant U-box	3	353.596	298.984	54.612	244.372
Zm00001d002503	multidrug resistance-associated protein	6	120.175	57.9473	62.2282	-4.28091
Zm00001d002510	DNA replication helicase, putative	2	329.239	318.618	10.6214	307.996
Zm00001d002512	conserved hypothetical protein	6	152.564	106.47	46.0934	60.3769
Zm00001d002514	purine permease	11	121.881	86.8943	34.9865	51.9077
Zm00001d002517	Plant invertase/pectin methylesterase inhibitor superfamily protein	8	19.8356	8.53747	11.2981	-2.76068
Zm00001d002519	TOXICOS EN LEVADURA	3	228.126	137.093	91.0334	46.0597
Zm00001d002521	Protein of unknown function (DUF581)	6	103.279	50.5868	52.6918	-2.10496
Zm00001d002524	hypothetical protein	12	372.084	364.016	8.06807	355.948
Zm00001d002531	Nucleotide-diphospho-sugar transferase family protein	2	85.7759	69.8986	15.8773	54.0213
Zm00001d002532	glutamate receptor 3.3	11	353.31	314.383	38.9274	275.455
Zm00001d002534	DHHC-type zinc finger family protein	2	395.677	338.988	56.6892	282.298
Zm00001d002535	RING/U-box superfamily protein	6	156.058	111.466	44.5922	66.8741
Zm00001d002536	Concanavalin A-like lectin protein kinase family protein	3	290.264	240.722	49.5424	191.179
Zm00001d002539	DYW family of nucleic acid deaminases domain containing protein	2	84.1652	71.3177	12.8474	58.4703
Zm00001d002544	Regulator of chromosome condensation (RCC1) family with FYVE zinc finger domain	2	332.673	315.118	17.5552	297.563
Zm00001d002545	Homeodomain-like superfamily protein	6	14.0689	4.02361	10.0453	-6.02164
Zm00001d002547	transferases;folic acid binding	2	48.8264	40.5004	8.32599	32.1745
Zm00001d002549	hypothetical protein	11	201.574	143.708	57.8666	85.8412
Zm00001d002550	Pentatricopeptide repeat (PPR-like) superfamily protein	11	546.677	521.609	25.068	496.541
Zm00001d002553	P-loop containing nucleoside triphosphate hydrolases superfamily protein	2	291.689	266.397	25.2921	241.105
Zm00001d002557	MiAMP1 domain containing protein	6	17.0311	12.111	4.92009	7.1909
Zm00001d002558	Heavy metal transport/detoxification superfamily protein	6	25.0194	8.58217	16.4373	-7.85508
Zm00001d002562	AP2/B3-like transcriptional factor family protein	6	60.325	34.292	26.033	8.259
Zm00001d002564	2-oxoglutarate (2OG) and Fe(II)-dependent oxygenase superfamily protein	11	50.8219	30.0038	20.8182	9.18563
Zm00001d002565	RING-H2 finger A3B	11	238.873	193.781	45.0913	148.69
Zm00001d002568	RING/U-box superfamily protein	6	199.845	93.2832	106.562	-13.279
Zm00001d002569	Protein of unknown function (DUF1191)	6	65.3561	41.2427	24.1134	17.1294
Zm00001d002570	sumo conjugation enzyme	12	53.0663	44.2801	8.78615	35.494
Zm00001d002572	sumo conjugation enzyme	2	309.962	277.748	32.2137	245.535
Zm00001d002576	brassinosteroid-responsive RING-H2	6	191.622	127.011	64.6113	62.3996
Zm00001d002584	hypothetical protein	6	14.1858	7.40014	6.78566	0.614485
Zm00001d002589	beta-carotene hydroxylase	11	219.657	208.973	10.6842	198.289
Zm00001d002590	SPIRAL1-like4	6	51.3813	23.9045	27.4768	-3.5723
Zm00001d002591	Nuclear transport factor 2 (NTF2) family protein	11	529.808	503.001	26.8066	476.195
Zm00001d002592	1-aminocyclopropane-1-carboxylic acid (acc) synthase	6	38.6335	24.0862	14.5473	9.53888
Zm00001d002593	Transmembrane proteins 14C	6	83.4687	19.6538	63.8148	-44.161
Zm00001d002594	Ovate family protein	6	67.7826	43.6498	24.1328	19.517
Zm00001d002596	Putative AtpZ or ATP-synthase-associated domain containing protein	6	113.492	39.2618	74.2298	-34.968
Zm00001d002599	Leucine-rich receptor-like protein kinase family protein	2	431.621	403.736	27.8845	375.852
Zm00001d002607	FASCICLIN-like arabinogalactan-protein	2	179.315	150.753	28.5621	122.191
Zm00001d002609	glycosyltransferase	6	48.1603	28.3534	19.8069	8.54644
Zm00001d002610	cytochrome P450, family 704, subfamily A, polypeptide	11	107.482	76.4391	31.0432	45.396
Zm00001d002613	Glucose-methanol-choline (GMC) oxidoreductase family protein	1	53.2209	24.1348	29.086	-4.95118
Zm00001d002614	Major Facilitator Superfamily with SPX (SYG1/Pho81/XPR1) domain-containing protein	6	54.7331	23.5498	31.1834	-7.6336
Zm00001d002618	C-repeat/DRE binding factor	6	59.5143	42.4771	17.0372	25.4399
Zm00001d002620	Integrase-type DNA-binding superfamily protein	6	10.9327	6.5346	4.3981	2.1365
Zm00001d002623	MATE efflux family protein	11	170.072	96.727	73.3446	23.3824
Zm00001d002626	cytochrome P450, family 87, subfamily A, polypeptide	1	35.7605	17.9137	17.8468	0.0668795
Zm00001d002629	cytochrome P450, family 87, subfamily A, polypeptide	3	258.339	230.216	28.1234	202.092
Zm00001d002632	RHOMBOID-like	6	306.294	162.028	144.266	17.7629
Zm00001d002641	Transducin/WD40 repeat-like superfamily protein	6	92.2091	27.5141	64.695	-37.1809
Zm00001d002649	Homeodomain-like superfamily protein	2	119.741	106.158	13.5835	92.5744
Zm00001d002658	Transducin/WD40 repeat-like superfamily protein	6	65.0362	24.6883	40.3479	-15.6596
Zm00001d002662	CYCLIN B2;4	2	445.636	420.203	25.4327	394.771
Zm00001d002668	O-fucosyltransferase family protein	3	241.766	138.104	103.662	34.4422
Zm00001d002669	Protein of unknown function (DUF630 and DUF632)	3	178.479	101.958	76.5213	25.4366
Zm00001d002671	Arabidopsis protein of unknown function domain containing protein	3	166.366	109.033	57.3328	51.7003
Zm00001d002673	Transmembrane amino acid transporter family protein	3	201.224	132.691	68.5333	64.1578
Zm00001d002674	S-adenosylmethionine carrier	6	73.8911	27.2254	46.6657	-19.4403
Zm00001d002675	GDSL-like Lipase/Acylhydrolase superfamily protein	1	88.6346	77.5826	11.052	66.5307
Zm00001d002679	mechanosensitive channel of small conductance-like	12	245.463	226.453	19.0094	207.444
Zm00001d002680	phytoene desaturase	11	336.091	320.011	16.0797	303.931
Zm00001d002687	cytochrome P450, family 86, subfamily A, polypeptide	6	160.561	62.2859	98.275	-35.9891
Zm00001d002693	U-box domain-containing protein kinase family protein	2	69.4169	52.8431	16.5738	36.2693
Zm00001d002694	branched-chain amino acid aminotransferase 5 / branched-chain amino acid transaminase 5 (BCAT5)	6	105.581	69.6832	35.8978	33.7854
Zm00001d002695	Protein of unknown function (DUF3741)	3	288.27	216.667	71.6028	145.064
Zm00001d002700	hypothetical protein	6	119.668	42.4954	77.1721	-34.6767
Zm00001d002705	heavy metal atpase	6	49.4871	21.8116	27.6756	-5.86398
Zm00001d002707	UDP-Glycosyltransferase superfamily protein	6	123.544	66.9219	56.6223	10.2995
Zm00001d002714	actin depolymerizing factor	12	130.662	72.9455	57.7163	15.2292
Zm00001d002721	Bifunctional inhibitor/lipid-transfer protein/seed storage 2S albumin superfamily protein	6	93.1245	38.5886	54.5359	-15.9472
Zm00001d002726	Pectin lyase-like superfamily protein	2	312.351	285.27	27.0809	258.19
Zm00001d002727	Thioesterase superfamily protein	2	258.086	212.629	45.4566	167.172
Zm00001d002731	C2H2-like zinc finger protein	6	32.478	13.3633	19.1147	-5.75145
Zm00001d002732	C2H2-type zinc finger family protein	12	558.303	552.129	6.1742	545.954
Zm00001d002733	cyclin p3;1	6	221.601	95.0195	126.582	-31.5622
Zm00001d002735	Ribosomal protein S7e family protein	3	116.626	80.3085	36.3171	43.9914
Zm00001d002736	carotenoid cleavage dioxygenase	6	75.3006	38.9586	36.3419	2.61673
Zm00001d002738	tonoplast intrinsic protein 2;2	3	337.38	276.879	60.5002	216.379
Zm00001d002744	Integrase-type DNA-binding superfamily protein	6	45.14	29.9128	15.2272	14.6856
Zm00001d002747	Integrase-type DNA-binding superfamily protein	6	15.1043	4.25098	10.8533	-6.60233
Zm00001d002748	ERF family protein	6	116.841	64.894	51.9469	12.9471
Zm00001d002754	homeobox-leucine zipper protein	6	74.2642	34.4841	39.7801	-5.29599
Zm00001d002755	co-factor for nitrate, reductase and xanthine dehydrogenase	6	68.5571	29.5416	39.0155	-9.47392
Zm00001d002756	conserved hypothetical protein	11	220.539	168.483	52.0558	116.427
Zm00001d002757	Protein kinase superfamily protein	2	295.611	215.351	80.2605	135.091
Zm00001d002762	ethylene responsive element binding factor	6	211.63	136.358	75.2723	61.0859
Zm00001d002768	oleosin	10	84.2368	40.7202	43.5166	-2.79639
Zm00001d002772	Cupredoxin superfamily protein	6	235.583	95.5775	140.006	-44.4284
Zm00001d002773	Cupredoxin superfamily protein	3	295.242	208.419	86.8231	121.596
Zm00001d002774	hypothetical protein	6	129.671	88.4033	41.2674	47.1359
Zm00001d002776	Protein kinase superfamily protein	6	27.9429	17.218	10.725	6.49299
Zm00001d002783	subtilisin-like serine protease	1	136.669	127.535	9.13321	118.402
Zm00001d002784	winged-helix DNA-binding transcription factor family protein	2	68.3457	56.7839	11.5618	45.2221
Zm00001d002788	cyclin p4;3	6	187.493	103.532	83.9611	19.571
Zm00001d002789	Tetratricopeptide repeat (TPR)-like superfamily protein	11	163.305	155.98	7.32534	148.654
Zm00001d002794	WRKY family transcription factor	2	47.1427	34.5454	12.5972	21.9482
Zm00001d002796	ELMO/CED-12 family protein	6	82.2448	25.7841	56.4607	-30.6766
Zm00001d002798	Protein of unknown function, DUF584	6	203.095	130.127	72.9686	57.1583
Zm00001d002799	homeobox	11	173.16	143.288	29.8717	113.416
Zm00001d002802	Protein kinase superfamily protein	6	159.349	107.669	51.6808	55.9878
Zm00001d002806	salt tolerance homolog2	3	320.461	230.911	89.55	141.361
Zm00001d002814	conserved hypothetical protein	2	136.789	118.422	18.3668	100.055
Zm00001d002815	subunit NDH-M of NAD(P)H:plastoquinone dehydrogenase complex	11	564.665	543.544	21.1216	522.422
Zm00001d002816	Lactoylglutathione lyase / glyoxalase I family protein	3	186.804	123.881	62.9229	60.9579
Zm00001d002817	ATP binding microtubule motor family protein	6	47.244	15.8515	31.3924	-15.5409
Zm00001d002820	Vacuolar iron transporter (VIT) family protein	6	180.485	73.9952	106.489	-32.4941
Zm00001d002821	hypothetical protein	3	156.016	112.437	43.5791	68.8575
Zm00001d002822	Translation elongation factor EFG/EF2 protein	11	461.03	450.706	10.3242	440.381
Zm00001d002825	plasmodesmata-located protein	11	215.476	128.72	86.7564	41.9637
Zm00001d002826	SAUR-like auxin-responsive protein family	11	175.251	136.819	38.4317	98.3874
Zm00001d002828	NAC	3	249.01	178.134	70.8757	107.259
Zm00001d002829	Plant-specific transcription factor YABBY family protein	2	84.0823	61.9141	22.1682	39.746
Zm00001d002830	Glycosyl hydrolases family 32 protein	6	147.449	64.7824	82.6662	-17.8838
Zm00001d002833	Eukaryotic aspartyl protease family protein	2	130.938	104.614	26.3234	78.291
Zm00001d002834	peroxin 11B	11	289.158	266.216	22.9425	243.273
Zm00001d002835	Leucine-rich repeat protein kinase family protein	6	57.8455	10.9602	46.8852	-35.925
Zm00001d002836	Arabidopsis thaliana protein of unknown function (DUF821)	11	38.8579	31.4593	7.3986	24.0607
Zm00001d002837	Cytochrome b561/ferric reductase transmembrane protein family	6	206.013	67.9395	138.074	-70.1345
Zm00001d002843	myb domain protein	10	77.0563	39.6441	37.4122	2.23191
Zm00001d002844	GATA type zinc finger transcription factor family protein	12	28.9755	24.8951	4.08042	20.8146
Zm00001d002845	NAD(P)-binding Rossmann-fold superfamily protein	6	30.199	10.9134	19.2856	-8.37219
Zm00001d002847	NAD(P)-binding Rossmann-fold superfamily protein	11	123.448	66.3957	57.0527	9.34295
Zm00001d002848	NAD(P)-binding Rossmann-fold superfamily protein	6	169.76	82.8993	86.8609	-3.96153
Zm00001d002849	hypothetical protein	6	34.1008	18.0302	16.0706	1.95963
Zm00001d002850	Calcium-dependent lipid-binding (CaLB domain) family protein	3	184.801	150.317	34.4844	115.832
Zm00001d002851	galacturonosyltransferase-like	6	168.603	84.3424	84.2607	0.0816676
Zm00001d002860	expansin B3	2	272.678	248.212	24.4668	223.745
Zm00001d002869	conserved hypothetical protein	2	366.364	343.387	22.9772	320.409
Zm00001d002870	Protein of unknown function (DUF 3339)	11	114.585	102.243	12.3422	89.9005
Zm00001d002871	white-brown complex homolog protein	11	137.771	115.79	21.9805	93.8096
Zm00001d002872	hypothetical protein	6	54.5255	28.5883	25.9372	2.6511
Zm00001d002874	Protein of unknown function (DUF789)	4	143.866	128.667	15.1983	113.469
Zm00001d002876	Regulator of chromosome condensation (RCC1) family with FYVE zinc finger domain	2	342.893	304.229	38.6636	265.565
Zm00001d002884	Vacuolar iron transporter (VIT) family protein	11	169.007	91.3083	77.6988	13.6095
Zm00001d002888	nodulin MtN21 /EamA-like transporter family protein	12	349.626	341.65	7.97581	333.674
Zm00001d002890	conserved hypothetical protein	2	87.3547	65.619	21.7357	43.8833
Zm00001d002891	Chaperone DnaJ-domain superfamily protein	12	28.5895	17.817	10.7725	7.04451
Zm00001d002893	nodulin MtN21 /EamA-like transporter family protein	6	46.4939	13.2215	33.2724	-20.051
Zm00001d002897	Peroxidase superfamily protein	3	529.46	468.863	60.5977	408.265
Zm00001d002898	Peroxidase superfamily protein	3	339.588	280.517	59.0706	221.447
Zm00001d002899	Peroxidase superfamily protein	3	264.216	215.122	49.0942	166.027
Zm00001d002900	Probable monogalactosyldiacylglycerol synthase 3, chloroplastic	12	423.958	418.08	5.87711	412.203
Zm00001d002901	Peroxidase superfamily protein	3	392.874	319.901	72.9739	246.927
Zm00001d002902	Peroxidase superfamily protein	12	355.371	349.654	5.71724	343.937
Zm00001d002904	PLC-like phosphodiesterases superfamily protein	12	448.29	442.397	5.89314	436.504
Zm00001d002917	RNA-binding (RRM/RBD/RNP motifs) family protein	7	10.2391	4.07028	6.16881	-2.09853
Zm00001d002928	conserved hypothetical protein	6	111.86	54.5573	57.3027	-2.74534
Zm00001d002934	vascular related NAC-domain protein	6	63.0457	29.5345	33.5113	-3.97681
Zm00001d002940	FORMS APLOID AND BINUCLEATE CELLS 1A	3	194.162	143.46	50.7028	92.7569
Zm00001d002951	Staygreen protein domain containing protein	11	369.003	358.974	10.0287	348.946
Zm00001d002952	beta-tonoplast intrinsic protein	10	112.013	76.8412	35.172	41.6692
Zm00001d002958	GRAM domain-containing protein / ABA-responsive protein-related	3	280.149	213.326	66.8235	146.502
Zm00001d002959	GRAM domain-containing protein / ABA-responsive protein-related	6	25.9156	11.8799	14.0357	-2.15582
Zm00001d002960	Kunitz family trypsin and protease inhibitor protein	4	13.9991	7.15498	6.84409	0.310893
Zm00001d002965	nicotinamidase	6	245.538	114.891	130.647	-15.7555
Zm00001d002966	serine carboxypeptidase-like	6	216.616	70.311	146.305	-75.9936
Zm00001d002971	Protein of unknown function (DUF177)	11	470.232	456.341	13.8909	442.45
Zm00001d002972	YELLOW STRIPE like	6	10.3916	5.87106	4.52058	1.35048
Zm00001d002974	YELLOW STRIPE like	6	144.57	78.9117	65.6581	13.2535
Zm00001d002982	response regulator	2	70.8574	40.2134	30.6441	9.5693
Zm00001d002984	UDP-glucosyl transferase 73C6	6	33.4838	16.9662	16.5176	0.448632
Zm00001d002989	cytokinin oxidase/dehydrogenase	6	15.56	5.26011	10.2998	-5.03974
Zm00001d002991	Myb/SANT-like DNA-binding domain containing protein	4	142.781	120.072	22.7086	97.3637
Zm00001d002993	PsbQ-like	11	465.314	451.063	14.2512	436.811
Zm00001d002996	endomembrane-type CA-ATPase	11	71.5605	52.2719	19.2886	32.9833
Zm00001d002997	fucosyltransferase	6	39.3304	30.5991	8.73133	21.8677
Zm00001d002999	gibberellin 2-oxidase	6	27.8005	9.97225	17.8282	-7.85599
Zm00001d003002	IAA-leucine-resistant (ILR1)-like	6	33.2366	10.2712	22.9654	-12.6943
Zm00001d003003	hypothetical protein	6	51.5434	26.8949	24.6485	2.24642
Zm00001d003004	myosin heavy chain-related	6	29.4953	4.55912	24.9362	-20.3771
Zm00001d003006	plasma membrane intrinsic protein	3	252.82	161.726	91.0941	70.6316
Zm00001d003009	Protein of unknown function, DUF584	6	84.4146	57.7591	26.6555	31.1037
Zm00001d003012	Nucleotide/sugar transporter family protein	3	311.296	204.99	106.306	98.6846
Zm00001d003013	Putative lysine decarboxylase family protein	3	145.468	98.5901	46.8781	51.7121
Zm00001d003015	PHE ammonia lyase	6	100.347	46.6566	53.6899	-7.03334
Zm00001d003017	adenosine kinase	2	81.3074	57.4887	23.8186	33.6701
Zm00001d003019	wall associated kinase	11	225.701	133.834	91.8678	41.9657
Zm00001d003021	wall associated kinase	6	139.176	66.8076	72.3686	-5.561
Zm00001d003022	RmlC-like cupins superfamily protein	6	19.521	13.6839	5.83706	7.84685
Zm00001d003023	wall associated kinase	6	141.904	76.4198	65.4841	10.9357
Zm00001d003024	RmlC-like cupins superfamily protein	6	121.212	73.5142	47.6978	25.8165
Zm00001d003025	ammonium transporter 1;2	1	18.2933	7.17268	11.1207	-3.94797
Zm00001d003035	Tetratricopeptide repeat (TPR)-like superfamily protein	3	275.315	147.756	127.559	20.1967
Zm00001d003037	Homeodomain-like superfamily protein	11	69.1556	46.8208	22.3349	24.4859
Zm00001d003038	Protein JASON	2	369.426	353.127	16.2987	336.829
Zm00001d003039	actin-related protein C2B	3	304.162	200.912	103.249	97.6629
Zm00001d003040	breast cancer associated RING	2	370.839	341.034	29.8056	311.228
Zm00001d003041	embryo sac development arrest	6	181.112	125.112	55.9996	69.1126
Zm00001d003043	KH domain-containing protein	6	9.64454	5.95063	3.69391	2.25673
Zm00001d003044	beta glucosidase	6	24.474	8.74103	15.733	-6.99195
Zm00001d003047	Pentatricopeptide repeat (PPR) superfamily protein	2	303.465	286.943	16.5226	270.42
Zm00001d003048	NB-ARC domain-containing disease resistance protein	6	74.6937	42.6313	32.0624	10.569
Zm00001d003050	Tetratricopeptide repeat (TPR)-like superfamily protein	2	231.533	214.898	16.6348	198.263
Zm00001d003051	conserved hypothetical protein	6	34.7308	10.2844	24.4464	-14.162
Zm00001d003052	NAC domain containing protein	6	28.1012	17.8447	10.2565	7.58818
Zm00001d003057	Protein of unknown function (DUF640)	6	24.67	9.16333	15.5067	-6.34337
Zm00001d003059	threonine aldolase	4	46.391	23.463	22.928	0.534952
Zm00001d003060	hypothetical protein	1	111.839	103.323	8.51659	94.806
Zm00001d003062	conserved hypothetical protein	2	391.611	342.785	48.8258	293.959
Zm00001d003064	myb domain protein	3	262.783	178.459	84.3233	94.1359
Zm00001d003067	Protein of unknown function, DUF647	11	26.4401	15.8265	10.6137	5.21281
Zm00001d003068	phosphoenolpyruvate carboxylase kinase	6	58.6449	23.846	34.7989	-10.9528
Zm00001d003072	Protein kinase superfamily protein	2	218.928	195.342	23.586	171.756
Zm00001d003079	Lung seven transmembrane receptor family protein	12	557.449	551.276	6.17322	545.103
Zm00001d003085	Li-tolerant lipase	2	145.341	113.308	32.0336	81.2742
Zm00001d003086	NAD(P)-linked oxidoreductase superfamily protein	4	23.6094	13.1884	10.421	2.76736
Zm00001d003088	DUF3493 domain containing protein	6	19.9146	6.59445	13.3202	-6.72574
Zm00001d003089	Protein of unknown function (DUF3741)	2	144.596	118.68	25.9163	92.7637
Zm00001d003091	Glycosyltransferase family 29 (sialyltransferase) family protein	11	141.932	87.8795	54.052	33.8275
Zm00001d003099	Serinc-domain containing serine and sphingolipid biosynthesis protein	6	199.715	37.9386	161.777	-123.838
Zm00001d003102	UDP-Glycosyltransferase superfamily protein	3	359.803	249.616	110.186	139.43
Zm00001d003104	Leucine-rich repeat (LRR) family protein	6	208.39	67.8601	140.53	-72.6694
Zm00001d003107	conserved hypothetical protein	2	282.929	257.625	25.3043	232.32
Zm00001d003110	calmodulin-binding receptor-like cytoplasmic kinase	6	18.2085	7.95326	10.2553	-2.30201
Zm00001d003118	Nucleic acid-binding, OB-fold-like protein	7	61.5236	54.01	7.51361	46.4964
Zm00001d003121	Heavy metal transport/detoxification superfamily protein	12	550.299	544.174	6.12511	538.048
Zm00001d003124	DNA glycosylase superfamily protein	2	319.328	297.386	21.9423	275.444
Zm00001d003125	magnesium transporter	11	117.463	99.5684	17.8949	81.6736
Zm00001d003139	LORELEI-LIKE-GPI-ANCHORED PROTEIN	12	559.266	553.08	6.18618	546.894
Zm00001d003140	cytochrome P450, family 71, subfamily B, polypeptide	3	167.174	101.149	66.0247	35.1248
Zm00001d003142	cytochrome P450, family 71, subfamily A, polypeptide	3	391.324	329.294	62.0305	267.263
Zm00001d003143	hypothetical protein	6	112.675	54.4055	58.2693	-3.86378
Zm00001d003144	cytochrome P450, family 71, subfamily A, polypeptide	3	353.102	278.538	74.5634	203.975
Zm00001d003160	Plant protein of unknown function (DUF828) with plant pleckstrin homology-like region	3	439.298	380.594	58.7038	321.89
Zm00001d003161	conserved hypothetical protein	2	138.409	118.995	19.4142	99.5804
Zm00001d003162	CONSTANS-like	11	387.337	313.76	73.5777	240.182
Zm00001d003167	conserved hypothetical protein	6	73.3771	18.5911	54.786	-36.195
Zm00001d003172	conserved hypothetical protein	2	210.604	149.095	61.5094	87.5855
Zm00001d003174	NAD(P)-binding Rossmann-fold superfamily protein	6	44.0409	29.0908	14.9501	14.1407
Zm00001d003175	conserved hypothetical protein	2	210.644	98.3539	112.29	-13.9358
Zm00001d003180	Basic-leucine zipper (bZIP) transcription factor family protein	2	362.603	333.74	28.8629	304.877
Zm00001d003182	hypothetical protein	6	170.696	115.44	55.2557	60.1842
Zm00001d003183	Protein of unknown function, DUF642	3	185.275	161.927	23.3482	138.579
Zm00001d003184	Protein of unknown function, DUF642	3	301.306	263.551	37.755	225.796
Zm00001d003185	Protein of unknown function, DUF642	3	264.845	218.469	46.3762	172.093
Zm00001d003186	Protein of unknown function, DUF642	3	382.495	327.412	55.0836	272.328
Zm00001d003187	Protein of unknown function, DUF642	3	313.804	271.145	42.6592	228.486
Zm00001d003188	homolog of carrot EP3-3 chitinase	6	15.4803	8.55613	6.9242	1.63193
Zm00001d003190	Chitinase family protein	3	249.5	179.632	69.8679	109.764
Zm00001d003191	homolog of carrot EP3-3 chitinase	7	13.2213	7.93851	5.28283	2.65568
Zm00001d003196	RNA-binding CRS1 / YhbY (CRM) domain protein	2	97.9423	85.9833	11.959	74.0243
Zm00001d003197	EF hand calcium-binding protein family	6	182.035	114.042	67.993	46.049
Zm00001d003199	CCR-like	11	112.572	80.7212	31.8506	48.8706
Zm00001d003208	nitrate transporter 1:2	3	416.34	357.627	58.7123	298.915
Zm00001d003209	AAA-ATPase	6	276.666	151.298	125.368	25.9296
Zm00001d003212	Protein kinase superfamily protein	11	333.965	268.355	65.6096	202.746
Zm00001d003213	Ankyrin repeats (many copies) domain containing protein	6	44.253	18.3693	25.8838	-7.51448
Zm00001d003217	RING/U-box superfamily protein	1	136.171	127.056	9.11433	117.942
Zm00001d003219	hypothetical protein	1	44.2533	25.6001	18.6533	6.94678
Zm00001d003226	PEBP (phosphatidylethanolamine-binding protein) family protein	11	32.7215	27.8978	4.82362	23.0742
Zm00001d003229	ARM repeat superfamily protein	12	556.678	550.493	6.18466	544.308
Zm00001d003231	hypothetical protein	1	50.6942	29.9939	20.7003	9.29362
Zm00001d003232	hypothetical protein	1	135.618	126.526	9.09272	117.433
Zm00001d003234	RING-H2 finger protein 2B	1	132.868	123.823	9.04506	114.778
Zm00001d003237	hypothetical protein	1	134.257	125.143	9.11456	116.028
Zm00001d003239	Protein of unknown function (DUF579)	6	18.9612	10.65	8.31124	2.33876
Zm00001d003240	hypothetical protein	1	135.219	126.085	9.13384	116.951
Zm00001d003246	Galactose oxidase/kelch repeat superfamily protein	2	375.834	348.514	27.3202	321.194
Zm00001d003247	malate synthase	3	152.259	103.892	48.3669	55.5254
Zm00001d003249	DNA-binding HORMA family protein	2	188.644	176.763	11.8808	164.883
Zm00001d003261	COP1-interacting protein 4.1	2	292.909	274.665	18.2441	256.421
Zm00001d003264	Ubiquitin-like superfamily protein	3	264.774	199.236	65.5384	133.698
Zm00001d003266	AAA-type ATPase family protein	2	381.117	365.118	15.9997	349.118
Zm00001d003269	hypothetical protein	3	148.725	118.403	30.3212	88.0822
Zm00001d003272	Transducin/WD40 repeat-like superfamily protein	6	138.654	95.7324	42.9217	52.8107
Zm00001d003273	ABC-2 type transporter family protein	2	141.761	120.47	21.2912	99.179
Zm00001d003274	CENP-S associating Centromere protein X domain containing protein	2	53.6404	44.3625	9.27793	35.0846
Zm00001d003275	protein-l-isoaspartate methyltransferase	6	26.4924	8.8661	17.6263	-8.76019
Zm00001d003276	S-adenosyl-L-methionine-dependent methyltransferases superfamily protein	11	541.093	512.569	28.5234	484.046
Zm00001d003277	seed imbibition	6	70.4204	30.335	40.0854	-9.75042
Zm00001d003281	Cellulase (glycosyl hydrolase family 5) protein	6	79.6785	20.9882	58.6903	-37.7021
Zm00001d003282	hypothetical protein	10	24.2057	11.7877	12.418	-0.630297
Zm00001d003283	cytochrome P450, family 71, subfamily B, polypeptide	6	62.1644	35.581	26.5833	8.9977
Zm00001d003287	Calcineurin-like metallo-phosphoesterase superfamily protein	11	147.342	119.222	28.1205	91.1012
Zm00001d003295	Pentatricopeptide repeat (PPR) superfamily protein	6	8.78675	4.24643	4.54031	-0.293878
Zm00001d003301	C2 calcium/lipid-binding and GRAM domain containing protein	6	11.7108	4.46345	7.24731	-2.78386
Zm00001d003306	Bowman-Birk type bran trypsin inhibitor	11	69.3264	58.6712	10.6552	48.016
Zm00001d003308	Ydr279p protein family (RNase H2 complex component) domain containing protein	2	250.531	229.351	21.1796	208.171
Zm00001d003314	conserved hypothetical protein	11	202.431	169.878	32.553	137.325
Zm00001d003315	DZC (Disease resistance/zinc finger/chromosome condensation-like region) domain containing protein	5	18.5343	6.26596	12.2683	-6.00239
Zm00001d003317	polygalacturonase inhibiting protein	6	83.4926	37.0622	46.4304	-9.36822
Zm00001d003320	CLAVATA3	6	38.6299	10.9806	27.6493	-16.6687
Zm00001d003322	hypothetical protein	2	384.722	358.983	25.7388	333.244
Zm00001d003331	WRKY DNA-binding protein	2	113.773	88.7791	24.9937	63.7855
Zm00001d003334	WPP domain interacting protein	6	45.1799	27.2654	17.9145	9.35092
Zm00001d003349	Cytochrome P450 superfamily protein	2	118.038	95.0591	22.9791	72.08
Zm00001d003353	hypothetical protein	11	113.145	71.2022	41.9423	29.2599
Zm00001d003355	Copper transport protein family	11	237.392	211.366	26.0258	185.34
Zm00001d003356	Heavy metal transport/detoxification superfamily protein	11	305.616	264.849	40.7673	224.082
Zm00001d003357	Copper transport protein family	11	165.119	134.991	30.1277	104.864
Zm00001d003358	Copper transport protein family	11	126.085	88.5755	37.5098	51.0657
Zm00001d003363	Heavy metal transport/detoxification superfamily protein	6	8.52187	4.88075	3.64112	1.23963
Zm00001d003365	hypothetical protein	6	96.8107	57.7822	39.0285	18.7536
Zm00001d003368	kinesin-like protein	2	350.744	332.446	18.2973	314.149
Zm00001d003370	hypothetical protein	3	111.945	91.152	20.7932	70.3588
Zm00001d003373	cell division protein ftsH, putative	11	292.114	280.67	11.4443	269.225
Zm00001d003375	conserved hypothetical protein	6	46.5188	32.552	13.9668	18.5852
Zm00001d003379	MLP-like protein	6	97.8481	31.5038	66.3443	-34.8404
Zm00001d003380	Gibberellin-regulated family protein	2	196.428	175.24	21.1886	154.051
Zm00001d003381	Peroxidase superfamily protein	6	85.0765	47.3432	37.7333	9.60993
Zm00001d003390	MBOAT (membrane bound O-acyl transferase) family protein	3	412.197	346.996	65.2007	281.796
Zm00001d003398	Protein of unknown function, DUF593	11	39.3495	26.8671	12.4824	14.3847
Zm00001d003399	receptor-like kinase	6	137.91	57.0584	80.8519	-23.7935
Zm00001d003403	Transmembrane amino acid transporter family protein	3	274.417	212.557	61.8608	150.696
Zm00001d003404	conserved hypothetical protein	11	443.564	428.884	14.6805	414.203
Zm00001d003405	Bifunctional inhibitor/lipid-transfer protein/seed storage 2S albumin superfamily protein	6	18.8972	9.58417	9.31301	0.271162
Zm00001d003406	Actin-binding FH2 (formin homology 2) family protein	2	228.418	168.945	59.4734	109.471
Zm00001d003408	AGAMOUS-like	6	15.1408	3.6552	11.4856	-7.83037
Zm00001d003409	AGAMOUS-like	3	50.7631	38.5125	12.2507	26.2618
Zm00001d003411	Ribosomal protein PSRP-3/Ycf65	11	125.605	112.771	12.8344	99.9362
Zm00001d003412	myb domain protein	6	69.2889	35.2539	34.035	1.21892
Zm00001d003414	NAC domain containing protein	3	97.2544	57.7797	39.4747	18.305
Zm00001d003418	conserved hypothetical protein	3	479.14	425.061	54.0794	370.981
Zm00001d003419	hypothetical protein	3	181.32	108.872	72.4482	36.4239
Zm00001d003420	conserved hypothetical protein	3	169.382	115.315	54.0666	61.2486
Zm00001d003422	Transmembrane amino acid transporter family protein	6	17.5254	5.7442	11.7812	-6.03697
Zm00001d003423	P-loop containing nucleoside triphosphate hydrolases superfamily protein	2	341.676	321.593	20.0828	301.51
Zm00001d003429	glyceraldehyde 3-phosphate dehydrogenase A subunit	11	498.745	481.424	17.3212	464.103
Zm00001d003431	Plant invertase/pectin methylesterase inhibitor superfamily	12	504.256	497.964	6.29134	491.673
Zm00001d003432	Galactose mutarotase-like superfamily protein	3	316.84	210.149	106.691	103.457
Zm00001d003434	Galactose mutarotase-like superfamily protein	6	207.563	97.5699	109.993	-12.4233
Zm00001d003436	Galactose mutarotase-like superfamily protein	3	327.795	284.804	42.9919	241.812
Zm00001d003443	hypothetical protein	10	61.3012	35.4898	25.8113	9.67853
Zm00001d003447	hypothetical protein	10	38.6324	21.2636	17.3689	3.89473
Zm00001d003451	Ethylene insensitive 3 family protein	6	19.52	8.35268	11.1673	-2.8146
Zm00001d003459	DnaJ/Hsp40 cysteine-rich domain superfamily protein	11	440.032	429.076	10.9554	418.121
Zm00001d003463	hypothetical protein	6	81.6026	52.3117	29.2908	23.0209
Zm00001d003469	Major facilitator superfamily protein	6	39.3641	22.7518	16.6123	6.13946
Zm00001d003471	Major facilitator superfamily protein	6	46.9408	17.997	28.9437	-10.9467
Zm00001d003477	cryptochrome	11	374.3	339.111	35.1893	303.922
Zm00001d003482	hypothetical protein	6	45.6597	24.8109	20.8488	3.96219
Zm00001d003483	UDP-glucosyl transferase 85A2	6	39.5277	26.3026	13.2251	13.0775
Zm00001d003485	hypothetical protein	3	129.221	96.5872	32.6336	63.9536
Zm00001d003492	Myosin heavy chain-related protein	6	117.427	72.3413	45.086	27.2553
Zm00001d003494	conserved hypothetical protein	3	129.396	81.3888	48.0069	33.3819
Zm00001d003497	RING/U-box superfamily protein	6	182.429	109.78	72.6493	37.1305
Zm00001d003499	RING/U-box superfamily protein	3	262.154	197.025	65.1287	131.897
Zm00001d003501	Serine hydrolase (FSH1) domain containing protein	3	219.407	141.119	78.2888	62.8298
Zm00001d003505	conserved hypothetical protein	11	108.824	62.6069	46.2173	16.3896
Zm00001d003508	conserved hypothetical protein	6	194.475	80.4098	114.065	-33.6554
Zm00001d003510	fucosyltransferase	3	98.7503	58.974	39.7763	19.1977
Zm00001d003512	zeaxanthin epoxidase (ZEP) (ABA1)	11	317.755	253.78	63.9748	189.805
Zm00001d003513	zeaxanthin epoxidase (ZEP) (ABA1)	11	475.546	451.967	23.5793	428.388
Zm00001d003515	Eukaryotic aspartyl protease family protein	4	46.6396	28.6801	17.9594	10.7207
Zm00001d003516	hypothetical protein	2	106.922	79.3211	27.6004	51.7207
Zm00001d003517	hypothetical protein	6	52.6926	16.0051	36.6875	-20.6824
Zm00001d003520	Protein of unknown function (DUF3537)	12	219.975	213.093	6.88246	206.211
Zm00001d003522	glutamate decarboxylase	6	185.247	72.3914	112.856	-40.4644
Zm00001d003524	NAD(P)-linked oxidoreductase superfamily protein	6	212.172	114.2	97.9715	16.2289
Zm00001d003530	serine carboxypeptidase-like	11	220.092	191.756	28.336	163.42
Zm00001d003531	glutamate decarboxylase	12	549.204	542.996	6.20861	536.787
Zm00001d003534	Pentatricopeptide repeat (PPR-like) superfamily protein	11	49.9718	30.8431	19.1287	11.7145
Zm00001d003538	hypothetical protein	6	104.957	81.4057	23.5518	57.8539
Zm00001d003544	Protein of unknown function (DUF567)	6	10.8699	6.06371	4.80622	1.2575
Zm00001d003545	hypothetical protein	6	51.2157	31.5714	19.6443	11.9271
Zm00001d003549	sequence-specific DNA binding transcription factors	6	50.2985	31.1087	19.1898	11.9189
Zm00001d003552	RmlC-like cupins superfamily protein	4	18.9318	9.56112	9.3707	0.19042
Zm00001d003554	HSP20-like chaperones superfamily protein	5	34.5519	7.0906	27.4613	-20.3707
Zm00001d003555	STELAR K+ outward rectifier	6	59.8384	22.4282	37.4102	-14.982
Zm00001d003559	ferric reduction oxidase	11	489.951	473.871	16.0808	457.79
Zm00001d003563	S-adenosyl-L-methionine-dependent methyltransferases superfamily protein	6	50.1617	17.5021	32.6596	-15.1575
Zm00001d003569	Seven transmembrane MLO family protein	3	348.334	298.514	49.8194	248.695
Zm00001d003573	zinc finger protein	6	11.446	3.90054	7.54546	-3.64492
Zm00001d003575	RING/U-box superfamily protein	6	89.4606	61.5597	27.9009	33.6588
Zm00001d003581	cytochrome P450, family 89, subfamily A, polypeptide	3	316.376	262.306	54.0702	208.236
Zm00001d003583	NAC domain containing protein	3	234.877	200.286	34.5904	165.696
Zm00001d003588	Ras-related small GTP-binding family protein	2	196.081	130.77	65.311	65.4594
Zm00001d003598	response regulator	6	43.4773	16.914	26.5633	-9.64935
Zm00001d003600	hypothetical protein	4	25.3214	16.079	9.24239	6.83663
Zm00001d003603	Major facilitator superfamily protein	6	60.8783	34.7108	26.1675	8.54329
Zm00001d003604	basic helix-loop-helix (bHLH) DNA-binding superfamily protein	3	266.986	228.579	38.4076	190.171
Zm00001d003607	F-box/RNI-like/FBD-like domains-containing protein	6	25.4666	9.37855	16.0881	-6.70954
Zm00001d003614	CRINKLY4 related	3	356.939	259.521	97.4178	162.104
Zm00001d003617	Plant invertase/pectin methylesterase inhibitor superfamily	6	80.6519	23.7622	56.8897	-33.1276
Zm00001d003624	plant U-box	6	165.633	67.809	97.8239	-30.0149
Zm00001d003626	xylem NAC domain	6	40.2663	30.3006	9.96572	20.3349
Zm00001d003635	hypothetical protein	6	24.2247	10.8626	13.3621	-2.49954
Zm00001d003644	P-loop containing nucleoside triphosphate hydrolases superfamily protein	2	383.313	361.847	21.4668	340.38
Zm00001d003645	homeobox protein	2	111.541	86.3207	25.2199	61.1008
Zm00001d003648	Acyl-CoA N-acyltransferase with RING/FYVE/PHD-type zinc finger protein	2	241.366	223.279	18.0862	205.193
Zm00001d003649	Protein of unknown function (DUF668)	11	50.7303	33.7149	17.0154	16.6995
Zm00001d003651	hypothetical protein	3	108.905	73.9396	34.9652	38.9744
Zm00001d003657	GRAS family transcription factor	6	53.0729	34.3332	18.7397	15.5935
Zm00001d003668	Subtilase family protein	3	312.735	223.625	89.1096	134.516
Zm00001d003669	conserved hypothetical protein	3	189.262	110.403	78.8593	31.5437
Zm00001d003670	Protein kinase superfamily protein	2	303.567	282.963	20.604	262.359
Zm00001d003671	PLC-like phosphodiesterases superfamily protein	11	178.515	157.648	20.8666	136.782
Zm00001d003675	nicotinate phosphoribosyltransferase	11	44.517	31.8398	12.6772	19.1627
Zm00001d003676	cellulose synthase-like B4	11	369.135	355.929	13.2061	342.723
Zm00001d003677	basic helix-loop-helix (bHLH) DNA-binding superfamily protein	4	183.065	147.805	35.2605	112.544
Zm00001d003701	DUF1618 domain containing protein	1	133.425	124.397	9.02783	115.369
Zm00001d003702	acyl-CoA synthetase	1	136.951	127.797	9.15417	118.643
Zm00001d003707	Peroxidase superfamily protein	3	536.097	472.063	64.0334	408.03
Zm00001d003709	cell wall / vacuolar inhibitor of fructosidase	2	129.504	104.786	24.7174	80.0689
Zm00001d003712	ABA/WDS induced protein domain containing protein	6	230.179	119.761	110.418	9.34381
Zm00001d003715	Plastid-lipid associated protein PAP / fibrillin family protein	11	473.778	461.691	12.0875	449.603
Zm00001d003718	hypothetical protein	2	212.088	194.347	17.7412	176.606
Zm00001d003719	Protein of unknown function (DUF677)	11	146.928	116.359	30.5692	85.7893
Zm00001d003742	Transducin/WD40 repeat-like superfamily protein	6	80.9272	43.2147	37.7125	5.5022
Zm00001d003743	VQ motif domain containing protein	11	148.751	109.152	39.5988	69.5533
Zm00001d003745	plant U-box	3	211.2	171.048	40.1512	130.897
Zm00001d003749	Aluminium activated malate transporter family protein	8	19.2026	5.77693	13.4257	-7.64873
Zm00001d003751	Late embryogenesis abundant (LEA) hydroxyproline-rich glycoprotein family	6	231.394	80.8389	150.555	-69.7159
Zm00001d003754	Double Clp-N motif-containing P-loop nucleoside triphosphate hydrolases superfamily protein	2	62.4337	53.7411	8.69258	45.0485
Zm00001d003756	Protein of unknown function (DUF1279)	11	508.158	482.949	25.2087	457.741
Zm00001d003757	Bifunctional inhibitor/lipid-transfer protein/seed storage 2S albumin superfamily protein	6	53.1016	22.4028	30.6988	-8.29596
Zm00001d003760	Bifunctional inhibitor/lipid-transfer protein/seed storage 2S albumin superfamily protein	3	290.37	199.647	90.7231	108.924
Zm00001d003761	Ctr copper transporter family	6	19.7458	7.88575	11.8601	-3.97435
Zm00001d003762	ovate family protein	2	112.778	86.4766	26.3014	60.1752
Zm00001d003763	conserved hypothetical protein	2	120.873	57.9768	62.8963	-4.91949
Zm00001d003767	photosystem I subunit O	11	465.75	449.173	16.5766	432.597
Zm00001d003774	Metallo-hydrolase/oxidoreductase superfamily protein	6	99.984	62.9737	37.0104	25.9633
Zm00001d003775	Protein of unknown function, DUF584	6	61.8231	49.1691	12.654	36.5151
Zm00001d003776	cell wall invertase	8	90.2388	33.9977	56.2411	-22.2434
Zm00001d003777	Fantastic Four meristem regulator domain containing protein	12	478.853	472.895	5.95804	466.937
Zm00001d003779	Glutaredoxin family protein	2	221.109	194.367	26.742	167.625
Zm00001d003780	hypothetical protein	6	32.3778	10.0708	22.307	-12.2363
Zm00001d003781	alpha carbonic anhydrase	11	343.398	332.85	10.548	322.302
Zm00001d003784	Glycosyl hydrolase superfamily protein	3	40.5577	22.4393	18.1184	4.32092
Zm00001d003797	ferredoxin	11	80.4297	63.3971	17.0325	46.3646
Zm00001d003804	centroradialis	6	25.7409	15.1795	10.5614	4.61811
Zm00001d003806	protein binding	2	49.0715	35.8626	13.2089	22.6537
Zm00001d003823	cytochrome P450, family 77, subfamily A, polypeptide	6	78.8155	43.7092	35.1063	8.60292
Zm00001d003829	Plant protein of unknown function (DUF868)	6	28.3338	19.6639	8.66989	10.994
Zm00001d003830	arogenate dehydratase	6	214.429	128.012	86.4172	41.5946
Zm00001d003840	conserved hypothetical protein	6	154.463	107.935	46.5273	61.4081
Zm00001d003841	NAD(P)-binding Rossmann-fold superfamily protein	3	360.3	307.167	53.1329	254.034
Zm00001d003852	hypothetical protein	11	144.974	111.51	33.4641	78.0462
Zm00001d003856	hydroxycinnamoyl-CoA shikimate/quinate hydroxycinnamoyl transferase	4	92.4133	49.2149	43.1983	6.01663
Zm00001d003861	high affinity K+ transporter	6	144.268	68.0311	76.2369	-8.20582
Zm00001d003865	hypothetical protein	3	190.142	129.296	60.8455	68.4506
Zm00001d003866	hypothetical protein	11	375.542	338.509	37.0335	301.475
Zm00001d003867	hypothetical protein	11	122.99	112.722	10.2678	102.454
Zm00001d003869	isopentenyltransferase	8	73.0315	56.2326	16.7988	39.4338
Zm00001d003872	sphere organelles protein-related	2	235.901	217.421	18.4809	198.94
Zm00001d003875	hypothetical protein	2	228.857	208.249	20.608	187.641
Zm00001d003877	Pollen Ole e 1 allergen and extensin family protein	12	170.021	147.8	22.221	125.579
Zm00001d003884	related to AP2 6l	3	223.923	164.445	59.4778	104.967
Zm00001d003888	Histone superfamily protein	3	76.6489	45.9328	30.716	15.2168
Zm00001d003895	serine carboxypeptidase-like	2	203.079	160.781	42.2987	118.482
Zm00001d003897	RING finger protein	3	323.427	239.32	84.107	155.213
Zm00001d003903	jasmonate-zim-domain protein	3	243.082	201.654	41.4279	160.226
Zm00001d003905	conserved hypothetical protein	6	83.3733	57.3824	25.9909	31.3915
Zm00001d003912	hypothetical protein	6	6.64049	1.74158	4.89891	-3.15733
Zm00001d003927	Thioredoxin superfamily protein	6	33.321	10.6071	22.714	-12.1069
Zm00001d003929	Conserved region of unknown function on GLTSCR protein domain containing protein	4	103.442	91.4515	11.9903	79.4612
Zm00001d003930	Beta-1,3-N-Acetylglucosaminyltransferase family protein	6	23.0085	11.5128	11.4957	0.0171403
Zm00001d003931	ACT domain repeat	11	282.338	138.886	143.452	-4.56596
Zm00001d003938	hydroxysteroid dehydrogenase	10	89.1178	59.7169	29.4009	30.316
Zm00001d003949	Major facilitator superfamily protein	3	264.615	209.238	55.3774	153.861
Zm00001d003954	Major facilitator superfamily protein	11	177.624	169.057	8.56693	160.49
Zm00001d003961	DUF3339 domain containing protein	11	415.185	386.47	28.7148	357.755
Zm00001d003966	hypothetical protein	11	236.29	201.832	34.4584	167.373
Zm00001d003978	conserved hypothetical protein	6	73.7266	56.0272	17.6994	38.3278
Zm00001d003981	hypothetical protein	11	165.765	107.205	58.5602	48.6444
Zm00001d003982	hypothetical protein	7	53.3427	45.181	8.16171	37.0193
Zm00001d003986	Leucine-rich repeat protein kinase family protein	11	195.785	185.373	10.4119	174.961
Zm00001d003993	HCP-like superfamily protein with MYND-type zinc finger	6	42.3141	26.641	15.6732	10.9678
Zm00001d003994	deoxyhypusine synthase	3	327.76	283.237	44.5229	238.714
Zm00001d003996	conserved hypothetical protein	2	79.3153	62.2345	17.0808	45.1536
Zm00001d003999	Cotton fibre expressed protein domain containing protein	3	203.459	111.799	91.6603	20.1386
Zm00001d004007	FER-like regulator of iron uptake	3	258.35	209.643	48.7075	160.935
Zm00001d004013	UDP-glucosyl transferase 73B5	3	289.7	231.925	57.7755	174.149
Zm00001d004015	conserved hypothetical protein	6	63.7804	23.2865	40.4939	-17.2074
Zm00001d004020	conserved hypothetical protein	2	414.03	399.807	14.2234	385.584
Zm00001d004021	non-photochemical quenching	11	404.404	395.382	9.022	386.36
Zm00001d004048	NAD(P)-binding Rossmann-fold superfamily protein	2	184.979	127.642	57.3364	70.3057
Zm00001d004057	cytochrome oxidase	2	63.8977	57.4899	6.40785	51.0821
Zm00001d004072	Concanavalin A-like lectin protein kinase family protein	6	96.5607	53.2408	43.3199	9.92087
Zm00001d004073	Protein kinase superfamily protein	12	558.604	552.436	6.16746	546.269
Zm00001d004075	purple acid phosphatase	3	215.702	146.909	68.7936	78.1152
Zm00001d004078	Concanavalin A-like lectin protein kinase family protein	11	346.896	309.703	37.1928	272.51
Zm00001d004079	Concanavalin A-like lectin protein kinase family protein	11	388.313	346.799	41.5141	305.285
Zm00001d004089	CAP (Cysteine-rich secretory proteins, Antigen 5, and Pathogenesis-related 1 protein) superfamily protein	3	435.629	381.045	54.5843	326.46
Zm00001d004094	Double Clp-N motif-containing P-loop nucleoside triphosphate hydrolases superfamily protein	2	112.942	94.4007	18.5412	75.8595
Zm00001d004095	basic helix-loop-helix (bHLH) DNA-binding superfamily protein	11	171.254	143.878	27.3762	116.502
Zm00001d004096	RNA polymerases M/15 Kd subunit	7	27.5703	21.9392	5.6311	16.3081
Zm00001d004102	response regulator	11	170.809	155.218	15.5906	139.628
Zm00001d004117	P-loop containing nucleoside triphosphate hydrolases superfamily protein	2	143.772	135.12	8.65278	126.467
Zm00001d004126	Duplicated homeodomain-like superfamily protein	3	447.823	393.188	54.6352	338.553
Zm00001d004127	NB-ARC domain-containing disease resistance protein	6	29.4956	14.5546	14.9411	-0.386541
Zm00001d004133	conserved hypothetical protein	2	401.464	366.706	34.7581	331.948
Zm00001d004154	cleavage and polyadenylation specificity factor	2	407.905	385.71	22.1956	363.514
Zm00001d004164	conserved hypothetical protein	2	119.342	70.8729	48.4688	22.4041
Zm00001d004167	cytochrome P450, family 81, subfamily D, polypeptide	3	123.237	86.9539	36.2827	50.6712
Zm00001d004171	Transketolase	2	36.8766	22.5937	14.2829	8.31079
Zm00001d004187	UDP-Glycosyltransferase superfamily protein	3	159.342	115.694	43.6477	72.0462
Zm00001d004190	hypothetical protein	2	150.6	98.1496	52.4502	45.6994
Zm00001d004196	FMN-linked oxidoreductases superfamily protein	11	334.554	322.023	12.5312	309.492
Zm00001d004203	flowering promoting factor	11	174.164	126.831	47.3326	79.4982
Zm00001d004207	bidirectional amino acid transporter	6	11.2761	5.3737	5.90237	-0.528671
Zm00001d004208	RING-H2 finger A2A	3	345.597	234.677	110.92	123.757
Zm00001d004209	Protein of unknown function (DUF1685)	12	532.103	525.923	6.18003	519.743
Zm00001d004220	Disease resistance-responsive (dirigent-like protein) family protein	2	137.846	126.49	11.3559	115.134
Zm00001d004222	Transcriptional regulator of RNA polII, SAGA, subunit domain containing protein	2	147.111	128.009	19.1016	108.907
Zm00001d004230	Homeobox-leucine zipper family protein / lipid-binding START domain-containing protein	12	547.41	541.197	6.21308	534.984
Zm00001d004231	hypothetical protein	3	293.37	197.811	95.5584	102.253
Zm00001d004232	hypothetical protein	6	221.738	90.0126	131.725	-41.7129
Zm00001d004242	hypothetical protein	6	42.6245	29.9862	12.6383	17.3479
Zm00001d004243	FKBP-type peptidyl-prolyl cis-trans isomerase family protein	5	29.9199	14.287	15.6329	-1.34582
Zm00001d004248	UDP-glucosyl transferase 85A2	6	111.634	56.7685	54.8657	1.90285
Zm00001d004249	phosphatidylinositol 4-OH kinase beta1	6	25.9958	10.135	15.8608	-5.72574
Zm00001d004250	hypothetical protein	6	46.8762	29.5816	17.2946	12.287
Zm00001d004252	hypothetical protein	6	28.0088	16.7368	11.2721	5.46471
Zm00001d004279	Terpenoid cyclases/Protein prenyltransferases superfamily protein	11	107.434	88.4275	19.0066	69.4209
Zm00001d004287	Amidase family protein	10	65.3828	30.9832	34.3996	-3.41639
Zm00001d004292	hypothetical protein	6	25.2547	10.5968	14.6579	-4.06117
Zm00001d004298	hypothetical protein	6	30.4068	6.69907	23.7077	-17.0087
Zm00001d004301	phosphate transporter 1;5	11	263.314	249.794	13.5195	236.275
Zm00001d004305	phosphate transporter 1;4	11	135.4	117.311	18.0894	99.2212
Zm00001d004309	conserved hypothetical protein	6	129.352	60.913	68.4392	-7.52617
Zm00001d004310	hypothetical protein	6	239.148	131.791	107.358	24.4333
Zm00001d004315	hypothetical protein	6	26.7879	20.4515	6.33649	14.115
Zm00001d004320	hypothetical protein	6	7.98606	4.13444	3.85162	0.282812
Zm00001d004322	low-molecular-weight cysteine-rich	12	515.235	508.84	6.39572	502.444
Zm00001d004326	low-molecular-weight cysteine-rich	12	525.859	519.261	6.59889	512.662
Zm00001d004330	hypothetical protein	11	70.8082	58.4126	12.3956	46.017
Zm00001d004331	hypothetical protein	11	169.161	136.791	32.3698	104.422
Zm00001d004335	ABC transporter family protein	6	174.661	100.817	73.8441	26.9726
Zm00001d004336	hypothetical protein	12	118.599	110.691	7.90761	102.783
Zm00001d004339	pumilio	2	283.293	270.902	12.3911	258.511
Zm00001d004340	Transmembrane amino acid transporter family protein	6	106.472	35.2593	71.2129	-35.9535
Zm00001d004342	Agglutinin domain containing protein	11	161.898	143.278	18.6199	124.658
Zm00001d004343	hypothetical protein	11	82.3205	65.922	16.3985	49.5236
Zm00001d004348	Agglutinin domain containing protein	11	136.663	123.973	12.6899	111.283
Zm00001d004357	Protein phosphatase 2C family protein	4	153.015	120.719	32.2956	88.4238
Zm00001d004358	AP2/B3-like transcriptional factor family protein	6	22.7373	4.38801	18.3493	-13.9613
Zm00001d004361	multidrug resistance-associated protein	6	40.1121	17.3106	22.8014	-5.49082
Zm00001d004362	hypothetical protein	11	75.1027	61.1207	13.982	47.1386
Zm00001d004363	cytochrome P450, family 71, subfamily A, polypeptide	8	92.3739	49.688	42.6858	7.0022
Zm00001d004366	Uridine diphosphate glycosyltransferase 74E2	6	30.7498	20.5261	10.2237	10.3025
Zm00001d004375	Protein of unknown function (DUF668)	6	177.037	61.6146	115.422	-53.8076
Zm00001d004380	HXXXD-type acyl-transferase family protein	11	400.127	382.066	18.0614	364.004
Zm00001d004384	SAUR-like auxin-responsive protein family	3	91.1373	54.2138	36.9235	17.2903
Zm00001d004388	flavin-dependent monooxygenase	6	29.4308	13.1793	16.2515	-3.07229
Zm00001d004389	flavin-dependent monooxygenase	6	24.6906	11.4532	13.2374	-1.78426
Zm00001d004401	RmlC-like cupins superfamily protein	3	89.4567	65.6498	23.8069	41.8428
Zm00001d004405	hypothetical protein	1	14.6133	10.0236	4.58962	5.43403
Zm00001d004414	Peptidase S24/S26A/S26B/S26C family protein	2	123.789	100.589	23.2002	77.3889
Zm00001d004415	RNA-dependent RNA polymerase family protein	2	121.684	110.406	11.2783	99.1273
Zm00001d004416	RNA-dependent RNA polymerase family protein	2	170.843	156.823	14.0197	142.803
Zm00001d004417	Peptidase S24/S26A/S26B/S26C family protein	2	128.696	102.339	26.3572	75.982
Zm00001d004424	Protein of unknown function (DUF594)	3	53.902	45.1603	8.74175	36.4185
Zm00001d004437	Pathogenesis-related thaumatin superfamily protein	11	104.673	84.3902	20.283	64.1072
Zm00001d004438	limit dextrinase	4	66.257	41.7364	24.5206	17.2158
Zm00001d004439	C2H2-type zinc finger family protein	6	176.314	116.606	59.7081	56.8975
Zm00001d004440	Phototropic-responsive NPH3 family protein	11	398.816	378.222	20.5938	357.629
Zm00001d004442	ATP binding cassette subfamily B19	11	43.8042	37.0334	6.77087	30.2625
Zm00001d004443	cinnamyl alcohol dehydrogenase	11	260.331	181.402	78.9288	102.474
Zm00001d004446	DUF1635 domain containing protein	2	37.1702	22.9655	14.2047	8.76084
Zm00001d004448	Pectin lyase-like superfamily protein	6	131.969	52.1331	79.836	-27.7029
Zm00001d004451	D-isomer specific 2-hydroxyacid dehydrogenase family protein	6	280.653	153.406	127.247	26.1583
Zm00001d004452	Cystathionine beta-synthase (CBS) family protein	11	294.496	281.38	13.116	268.264
Zm00001d004457	NAD(P)H dehydrogenase B3	2	96.4711	84.9989	11.4721	73.5268
Zm00001d004458	Cytidine/deoxycytidylate deaminase family protein	2	160.486	143.449	17.037	126.412
Zm00001d004459	Peroxidase superfamily protein	1	136.959	127.814	9.14533	118.669
Zm00001d004460	AAR2 protein family	2	178.01	165.368	12.6422	152.726
Zm00001d004467	YUCCA	3	414.779	361.761	53.0176	308.744
Zm00001d004468	Werner syndrome-like exonuclease	2	366.379	351.279	15.1	336.179
Zm00001d004478	ATP binding	11	424.298	414.662	9.6358	405.026
Zm00001d004480	Calcium-binding EF-hand family protein	6	107.139	48.6513	58.4875	-9.83626
Zm00001d004481	beta-galactosidase	6	30.9238	8.40976	22.514	-14.1042
Zm00001d004482	Putative transmembrane family 234 domain containing protein	6	147.615	105.209	42.4058	62.8032
Zm00001d004483	Calcium-dependent lipid-binding (CaLB domain) family protein	11	71.2842	45.8855	25.3987	20.4868
Zm00001d004484	Terpenoid cyclases/Protein prenyltransferases superfamily protein	1	85.7582	77.7117	8.04644	69.6653
Zm00001d004486	cytochrome P450, family 71, subfamily A, polypeptide	1	117.372	108.654	8.71727	99.9371
Zm00001d004491	HXXXD-type acyl-transferase family protein	3	198.49	164.436	34.0544	130.381
Zm00001d004495	Plant protein of unknown function (DUF827)	3	272.975	176.958	96.0165	80.9418
Zm00001d004496	hypothetical protein	3	301.443	262.099	39.344	222.755
Zm00001d004497	C2H2-like zinc finger protein	11	53.3103	27.5784	25.732	1.84641
Zm00001d004503	HXXXD-type acyl-transferase family protein	6	10.9177	2.63182	8.28588	-5.65407
Zm00001d004506	cytochrome P450, family 71, subfamily B, polypeptide	6	43.5733	14.0033	29.57	-15.5667
Zm00001d004509	Terpenoid cyclases/Protein prenyltransferases superfamily protein	3	235.182	196.182	39.0001	157.182
Zm00001d004521	DNA-binding family protein	2	364.525	346.647	17.8783	328.768
Zm00001d004523	conserved hypothetical protein	6	202.567	74.1889	128.378	-54.1893
Zm00001d004524	hypothetical protein	6	88.3912	55.6829	32.7082	22.9747
Zm00001d004525	O-acetyltransferase family protein	6	155.15	101.455	53.6955	47.7591
Zm00001d004526	NB-ARC domain-containing disease resistance protein	3	470.716	401.697	69.0187	332.678
Zm00001d004534	AAA-ATPase	3	190.191	129.084	61.1069	67.9773
Zm00001d004539	conserved hypothetical protein	3	283.129	175.082	108.047	67.0346
Zm00001d004545	Nucleotide-diphospho-sugar transferases superfamily protein	6	200.726	78.3033	122.422	-44.1189
Zm00001d004547	Protein of unknown function (DUF594)	6	19.2684	10.9358	8.33263	2.60317
Zm00001d004553	Zinc finger (C3HC4-type RING finger) family protein	3	293.792	170.652	123.141	47.5111
Zm00001d004554	ELMO/CED-12 family protein	12	100.483	71.2017	29.2816	41.9201
Zm00001d004555	cytochrome P450, family 93, subfamily D, polypeptide	6	112.749	69.5126	43.2364	26.2761
Zm00001d004556	hypothetical protein	9	50.2026	20.7092	29.4934	-8.7842
Zm00001d004557	formin homology5	12	75.4792	26.6973	48.7819	-22.0846
Zm00001d004561	plant uncoupling mitochondrial protein	2	264.215	174.074	90.1407	83.9331
Zm00001d004578	SAUR-like auxin-responsive protein family	9	20.4027	11.8932	8.50951	3.3837
Zm00001d004581	Ribosome inactivating protein domain containing protein	6	27.4239	11.7406	15.6833	-3.94269
Zm00001d004583	hypothetical protein	6	79.3836	27.3171	52.0665	-24.7494
Zm00001d004594	hypothetical protein	12	554.441	548.254	6.18735	542.066
Zm00001d004602	hypothetical protein	12	62.881	17.5909	45.2901	-27.6993
Zm00001d004611	Acyl-CoA N-acyltransferases (NAT) superfamily protein	3	455.414	349.336	106.078	243.257
Zm00001d004614	Bifunctional inhibitor/lipid-transfer protein/seed storage 2S albumin superfamily protein	3	305.176	214.12	91.0562	123.064
Zm00001d004621	nitrate transporter 1:2	6	97.6233	42.6439	54.9794	-12.3355
Zm00001d004624	O-methyltransferase family protein	3	424.093	359.348	64.7447	294.604
Zm00001d004626	Glycosyl hydrolase family protein	6	190.135	66.6533	123.481	-56.828
Zm00001d004630	PEBP (phosphatidylethanolamine-binding protein) family protein	6	76.4609	38.205	38.2559	-0.0509099
Zm00001d004633	Transmembrane amino acid transporter family protein	11	39.9288	35.9208	4.00797	31.9128
Zm00001d004635	Leucine-rich repeat protein kinase family protein	6	238.258	81.3142	156.944	-75.63
Zm00001d004649	conserved hypothetical protein	2	222.554	198.659	23.8954	174.764
Zm00001d004650	conserved hypothetical protein	2	83.5037	61.811	21.6926	40.1184
Zm00001d004664	cytochrome P450, family 94, subfamily B, polypeptide	6	163.761	83.6943	80.0668	3.62753
Zm00001d004670	Protein kinase family protein with ARM repeat domain	7	53.6867	46.7608	6.92592	39.8349
Zm00001d004671	hypothetical protein	6	55.9374	32.0305	23.9069	8.12362
Zm00001d004672	conserved hypothetical protein	11	544.826	523.706	21.1203	502.585
Zm00001d004677	ARM repeat superfamily protein	6	7.28645	2.99915	4.2873	-1.28816
Zm00001d004679	Phosphoinositide phosphatase family protein	12	558.619	552.45	6.1693	546.281
Zm00001d004680	Phosphoinositide phosphatase family protein	12	558.025	551.851	6.17382	545.677
Zm00001d004681	myb domain protein	1	51.3749	30.7461	20.6289	10.1172
Zm00001d004687	O-methyltransferase family protein	6	49.7026	16.9736	32.729	-15.7553
Zm00001d004689	O-methyltransferase family protein	3	268.359	189.044	79.3152	109.729
Zm00001d004690	hypothetical protein	6	19.2106	9.19292	10.0177	-0.824763
Zm00001d004691	serine carboxypeptidase-like	8	42.98	15.7268	27.2532	-11.5263
Zm00001d004697	AUX/IAA transcriptional regulator family protein	3	141.694	93.6632	48.031	45.6322
Zm00001d004698	CRINKLY4 related	6	165.161	95.7678	69.3932	26.3746
Zm00001d004700	Bifunctional inhibitor/lipid-transfer protein/seed storage 2S albumin superfamily protein	3	287.051	191.377	95.6738	95.7037
Zm00001d004705	amino acid permease	11	252.615	198.911	53.7034	145.208
Zm00001d004706	alpha/beta-Hydrolases superfamily protein	6	248.285	140.895	107.39	33.5058
Zm00001d004709	transcription coactivators	2	225.48	215.834	9.64611	206.188
Zm00001d004720	S-adenosyl-L-methionine-dependent methyltransferases superfamily protein	12	558.088	551.914	6.1741	545.74
Zm00001d004721	hypothetical protein	3	287.273	239.286	47.9874	191.299
Zm00001d004723	elongation factor Ts family protein	11	98.9035	89.4958	9.40771	80.088
Zm00001d004725	hypothetical protein	3	133.376	99.6941	33.6816	66.0126
Zm00001d004728	hypothetical protein	3	292.349	240.116	52.2331	187.883
Zm00001d004729	hypothetical protein	3	326.804	274.13	52.6737	221.457
Zm00001d004730	hypothetical protein	3	152.442	115.953	36.4884	79.4651
Zm00001d004731	aldehyde dehydrogenase 3H1	6	261.187	150.749	110.438	40.3115
Zm00001d004738	Ankyrin repeat family protein	11	232.642	198.438	34.2042	164.234
Zm00001d004744	myb domain protein	6	234.706	89.6591	145.047	-55.388
Zm00001d004753	Disease resistance-responsive (dirigent-like protein) family protein	6	141.282	85.3635	55.9186	29.4449
Zm00001d004754	Disease resistance-responsive (dirigent-like protein) family protein	3	169.023	102.508	66.5152	35.993
Zm00001d004762	ATP-binding casette family G25	6	260.633	135.95	124.683	11.2671
Zm00001d004763	O-Glycosyl hydrolases family 17 protein	3	248.599	208.92	39.6789	169.241
Zm00001d004772	NB-ARC domain-containing disease resistance protein	6	94.703	20.8574	73.8457	-52.9883
Zm00001d004775	O-fucosyltransferase family protein	2	150.077	110.65	39.4268	71.2234
Zm00001d004804	cytosolic invertase	3	354.36	238.591	115.77	122.821
Zm00001d004805	Endoribonuclease XendoU domain containing protein	8	70.4818	45.0672	25.4146	19.6526
Zm00001d004810	forkhead-associated (FHA) domain-containing protein	2	456.179	440.747	15.4321	425.314
Zm00001d004814	embryo defective	2	83.716	62.3101	21.4059	40.9042
Zm00001d004817	fatty acid amide hydrolase	2	100.343	71.462	28.881	42.581
Zm00001d004818	CBS / octicosapeptide/Phox/Bemp1 (PB1) domains-containing protein	2	69.7022	47.023	22.6792	24.3438
Zm00001d004822	C2H2-like zinc finger protein	3	37.3661	29.175	8.19109	20.9839
Zm00001d004846	exocyst subunit exo70 family protein C2	12	558.891	552.721	6.17015	546.551
Zm00001d004848	Protein of unknown function (DUF793)	6	82.5226	52.8444	29.6783	23.1661
Zm00001d004862	Arabidopsis protein of unknown function (DUF241)	3	167.886	146.076	21.8096	124.267
Zm00001d004865	BEL1-like homeodomain	11	15.6554	10.1365	5.51892	4.61755
Zm00001d004867	conserved hypothetical protein	11	72.7873	52.7048	20.0825	32.6223
Zm00001d004868	transcription factor-related	2	230.008	202.087	27.9213	174.166
Zm00001d004874	hypothetical protein	3	210.989	123.765	87.2241	36.5411
Zm00001d004876	Late embryogenesis abundant (LEA) hydroxyproline-rich glycoprotein family	6	19.2143	8.01373	11.2005	-3.18681
Zm00001d004881	Ovate family protein	11	267.934	227.877	40.0571	187.819
Zm00001d004882	ovate family protein	6	139.976	61.0751	78.9006	-17.8255
Zm00001d004886	hypothetical protein	9	54.0871	18.1758	35.9113	-17.7354
Zm00001d004894	ribulose bisphosphate carboxylase small chain 1A	11	395.376	381.98	13.3966	368.583
Zm00001d004895	F-box family protein	6	144.531	86.6507	57.8805	28.7703
Zm00001d004899	Ribosome inactivating protein domain containing protein	6	158.581	73.4631	85.1183	-11.6552
Zm00001d004903	Protein of unknown function (DUF3049)	11	121.241	111.343	9.89854	101.444
Zm00001d004908	conserved hypothetical protein	6	141.077	92.3966	48.6807	43.716
Zm00001d004909	alpha carbonic anhydrase	12	556.284	550.113	6.17092	543.942
Zm00001d004910	conserved hypothetical protein	6	140.536	71.1182	69.4178	1.70044
Zm00001d004916	IQ calmodulin-binding motif family protein	2	116.044	98.5009	17.5434	80.9575
Zm00001d004918	hypothetical protein	6	84.2637	33.7542	50.5095	-16.7553
Zm00001d004919	Plant protein of unknown function (DUF868)	6	82.4431	60.5149	21.9282	38.5867
Zm00001d004921	O-methyltransferase family protein	3	205.591	142.497	63.0936	79.4038
Zm00001d004924	AT hook motif DNA-binding family protein	2	206.017	179.902	26.115	153.787
Zm00001d004929	Leucine-rich repeat protein kinase family protein	2	159.429	105.798	53.6307	52.1672
Zm00001d004955	Phosphatidylinositol-4-phosphate 5-kinase family protein	12	344.909	336.659	8.2502	328.408
Zm00001d004957	Cytochrome P450 superfamily protein	6	65.7408	27.7567	37.9841	-10.2274
Zm00001d004966	Ankyrin repeat family protein / BTB/POZ domain-containing protein	6	80.3449	22.0408	58.3041	-36.2633
Zm00001d004972	Calcium-binding EF-hand family protein	6	136.592	70.9007	65.691	5.20974
Zm00001d004978	Saccharopine dehydrogenase	11	350.031	343.131	6.89957	336.232
Zm00001d004983	Tetratricopeptide repeat (TPR)-like superfamily protein	2	91.4757	81.1056	10.3701	70.7355
Zm00001d004998	calcium-dependent protein kinase	12	556.434	550.247	6.18705	544.06
Zm00001d005001	zinc induced facilitator-like	3	211.866	123.122	88.7433	34.379
Zm00001d005002	zinc induced facilitator-like	3	113.776	68.6588	45.1177	23.5412
Zm00001d005003	calmodulin	12	55.482	41.6928	13.7892	27.9036
Zm00001d005007	hypothetical protein	6	30.0631	8.43175	21.6314	-13.1996
Zm00001d005008	hypothetical protein	2	278.641	206.328	72.3127	134.015
Zm00001d005010	Late embryogenesis abundant (LEA) hydroxyproline-rich glycoprotein family	11	144.627	95.2266	49.4	45.8266
Zm00001d005015	conserved hypothetical protein	2	197.462	178.815	18.6473	160.167
Zm00001d005016	Integrase-type DNA-binding superfamily protein	2	86.1549	48.8779	37.2769	11.601
Zm00001d005028	Arabidopsis NAC domain containing protein	6	43.3917	23.0181	20.3736	2.64456
Zm00001d005029	GRAS family transcription factor	11	161.28	132.329	28.951	103.378
Zm00001d005032	cation/hydrogen exchanger	12	174.586	165.126	9.46003	155.666
Zm00001d005037	conserved hypothetical protein	11	232.087	164.735	67.3518	97.3831
Zm00001d005038	Protein of unknown function (DUF567)	3	269.581	202.682	66.8997	135.782
Zm00001d005051	Phototropic-responsive NPH3 family protein	11	345.689	326.139	19.5504	306.588
Zm00001d005052	Glycosyl hydrolase superfamily protein	11	151.33	104.839	46.4912	58.3478
Zm00001d005053	methyl esterase	12	557.631	551.458	6.17232	545.286
Zm00001d005055	myb domain protein	10	37.4504	16.6961	20.7543	-4.05818
Zm00001d005057	WRKY DNA-binding protein	6	57.8883	25.9058	31.9825	-6.0767
Zm00001d005071	Protein phosphatase 2C family protein	2	146.692	96.9649	49.7273	47.2375
Zm00001d005072	RNI-like superfamily protein	6	152.257	48.634	103.623	-54.9886
Zm00001d005073	hypothetical protein	2	175.501	143.283	32.2175	111.066
Zm00001d005076	hypothetical protein	1	135.447	126.323	9.12349	117.2
Zm00001d005077	hypothetical protein	1	132.615	123.559	9.05548	114.504
Zm00001d005080	MATE efflux family protein	11	447.463	428.047	19.4154	408.632
Zm00001d005082	Major facilitator superfamily protein	3	109.334	84.5706	24.7638	59.8067
Zm00001d005087	Homeodomain-like superfamily protein	6	28.2534	15.6665	12.5869	3.07959
Zm00001d005097	hypothetical protein	6	78.6281	47.807	30.821	16.986
Zm00001d005109	hypothetical protein	6	88.9368	66.197	22.7398	43.4572
Zm00001d005143	bZIP transcription factor family protein	4	33.0903	15.1096	17.9807	-2.87111
Zm00001d005145	hypothetical protein	12	247.671	241.492	6.17967	235.312
Zm00001d005146	Bifunctional inhibitor/lipid-transfer protein/seed storage 2S albumin superfamily protein	6	140.866	58.1724	82.6937	-24.5212
Zm00001d005148	fatty acyl-ACP thioesterases B	3	397.994	315.147	82.8472	232.299
Zm00001d005156	zinc finger (Ran-binding) family protein	2	301.517	282.953	18.5637	264.39
Zm00001d005158	conserved hypothetical protein	11	208.093	158.784	49.3089	109.475
Zm00001d005161	xylulose kinase-1	11	284.249	259.531	24.718	234.813
Zm00001d005162	Cytosol aminopeptidase family protein	7	48.5499	41.5098	7.04007	34.4697
Zm00001d005168	poly(ADP-ribose) polymerase	2	354.376	337.967	16.4092	321.558
Zm00001d005169	galactosyl transferase GMA12/MNN10 family domain containing protein	6	20.8391	6.67431	14.1648	-7.49048
Zm00001d005173	UDP-Glycosyltransferase superfamily protein	6	60.6075	30.0991	30.5084	-0.40933
Zm00001d005174	UDP-Glycosyltransferase superfamily protein	6	15.1052	1.90894	13.1963	-11.2874
Zm00001d005177	maternal effect embryo arrest	6	210.945	140.803	70.1427	70.66
Zm00001d005189	heavy metal atpase	12	550.785	544.62	6.16484	538.456
Zm00001d005190	heavy metal atpase	6	204.384	125.578	78.8052	46.7732
Zm00001d005196	conserved hypothetical protein	6	196.167	86.7657	109.401	-22.6353
Zm00001d005199	Protein kinase superfamily protein	2	449.549	430.026	19.5227	410.503
Zm00001d005208	NAC domain containing protein	6	149.583	88.2194	61.3631	26.8562
Zm00001d005230	Trypsin/factor XIIA inhibitor	4	142.364	116.672	25.6925	90.9791
Zm00001d005246	BCL-2-associated athanogene	11	87.201	82.2218	4.97922	77.2426
Zm00001d005251	flavodoxin-like quinone reductase	3	455.15	387.032	68.1185	318.913
Zm00001d005252	Leucine-rich repeat protein kinase family protein	2	207.284	166.354	40.9305	125.423
Zm00001d005265	Late embryogenesis abundant (LEA) hydroxyproline-rich glycoprotein family	12	522.919	516.654	6.26484	510.39
Zm00001d005279	Peroxidase superfamily protein	11	102.542	62.0222	40.5201	21.5021
Zm00001d005283	conserved hypothetical protein	10	51.141	22.6082	28.5328	-5.92458
Zm00001d005284	conserved hypothetical protein	6	12.5579	6.8927	5.66518	1.22752
Zm00001d005293	CYCLIN D3;1	2	367.741	349.508	18.2331	331.275
Zm00001d005297	DUF4378 domain containing protein	2	194.782	157.728	37.0541	120.674
Zm00001d005298	Leucine-rich repeat protein kinase family protein	2	268.16	117.303	150.857	-33.5545
Zm00001d005300	myb domain protein	6	18.2071	12.6665	5.54061	7.1259
Zm00001d005301	DNA binding	2	322.989	311.724	11.2647	300.46
Zm00001d005306	DYNAMIN-like 1E	6	194.387	115.582	78.8054	36.7761
Zm00001d005307	myb domain protein	6	30.1328	16.3203	13.8125	2.50772
Zm00001d005309	Ethylene-responsive element binding factor	6	17.8724	12.6752	5.19714	7.47809
Zm00001d005317	ACT domain-containing protein	11	171.832	149.032	22.8006	126.231
Zm00001d005322	Histone superfamily protein	10	100.401	65.5538	34.8467	30.7071
Zm00001d005324	U-box domain-containing protein kinase family protein	11	306.35	246.41	59.9393	186.471
Zm00001d005325	hypothetical protein	11	177.887	149.984	27.9029	122.081
Zm00001d005333	germin-like protein	6	28.3862	13.2415	15.1446	-1.90308
Zm00001d005337	Cytidine/deoxycytidylate deaminase family protein	7	48.8225	40.6999	8.12262	32.5773
Zm00001d005349	Tetratricopeptide repeat (TPR)-like superfamily protein	2	257.499	241.406	16.0929	225.313
Zm00001d005359	Tetratricopeptide repeat (TPR)-like superfamily protein	11	454.661	420.715	33.9456	386.77
Zm00001d005370	mannosyltransferase family protein	2	273.197	199.32	73.8761	125.444
Zm00001d005375	Granulin repeat cysteine protease family protein	6	145.261	72.8843	72.3772	0.507069
Zm00001d005381	Cysteine proteinases superfamily protein	6	133.041	70.4652	62.5762	7.88894
Zm00001d005383	alpha/beta-Hydrolases superfamily protein	2	12.2615	7.90472	4.35681	3.54791
Zm00001d005399	hypothetical protein	2	263.355	242.134	21.2213	220.912
Zm00001d005410	plasma membrane intrinsic protein	6	86.0352	38.4384	47.5968	-9.15845
Zm00001d005420	Protein phosphatase 2C family protein	6	18.5294	13.5061	5.02329	8.48279
Zm00001d005423	DNA directed RNA polymerase, 7 kDa subunit	6	44.0431	15.4102	28.6329	-13.2228
Zm00001d005425	Protein of unknown function (DUF3317)	11	12.7016	10.0743	2.62724	7.44707
Zm00001d005426	ROP-interactive CRIB motif-containing protein	12	557.996	551.822	6.17306	545.649
Zm00001d005429	COP1-interacting protein-related	6	70.4101	24.0491	46.361	-22.3119
Zm00001d005431	Beta-glucosidase, GBA2 type family protein	6	142.694	84.7665	57.9278	26.8387
Zm00001d005434	serine carboxypeptidase-like	12	90.6345	55.3113	35.3232	19.988
Zm00001d005436	serine carboxypeptidase-like	12	133.863	96.2477	37.6149	58.6329
Zm00001d005437	Proteinase inhibitor, propeptide	12	103.776	83.7852	19.9906	63.7947
Zm00001d005439	Flavin-binding monooxygenase family protein	11	43.7478	29.5016	14.2462	15.2554
Zm00001d005446	photosystem I subunit E-2	11	470.487	455.428	15.0586	440.369
Zm00001d005454	Ribosome inactivating protein domain containing protein	6	89.0767	36.0403	53.0364	-16.9961
Zm00001d005456	UDP-Glycosyltransferase superfamily protein	11	40.0901	21.8085	18.2816	3.52699
Zm00001d005457	Thylakoid soluble phosphoprotein TSP9 domain containing protein	11	516.746	483.511	33.235	450.276
Zm00001d005464	Plant invertase/pectin methylesterase inhibitor superfamily protein	12	555.199	549.002	6.19678	542.806
Zm00001d005465	Plant invertase/pectin methylesterase inhibitor superfamily protein	12	248.245	231.527	16.7183	214.809
Zm00001d005466	S-adenosyl-L-methionine-dependent methyltransferases superfamily protein	6	54.7837	26.4134	28.3703	-1.95692
Zm00001d005470	Late embryogenesis abundant (LEA) hydroxyproline-rich glycoprotein family	6	90.5053	51.3947	39.1106	12.2841
Zm00001d005472	Mannose-binding lectin superfamily protein	2	170.314	98.7187	71.5952	27.1234
Zm00001d005484	phospholipase D delta	12	160.358	132.731	27.6267	105.104
Zm00001d005506	conserved hypothetical protein	11	122.241	79.3721	42.869	36.5032
Zm00001d005520	Phosphoglycerate mutase family protein	11	283.775	266.303	17.4717	248.831
Zm00001d005529	CBF1-interacting co-repressor CIR, N-terminal;Pre-mRNA splicing factor	7	58.5474	51.2561	7.29123	43.9649
Zm00001d005535	aspartate kinase-homoserine dehydrogenase ii	4	151.194	41.5828	109.612	-68.0287
Zm00001d005545	hypothetical protein	12	552.954	546.814	6.13926	540.675
Zm00001d005554	Ca2+ activated outward rectifying K+ channel	6	74.3711	46.1677	28.2034	17.9643
Zm00001d005563	histone-lysine N-methyltransferase ASHH3	2	142.972	122.403	20.5687	101.834
Zm00001d005566	C2H2-like zinc finger protein	2	30.1022	22.9995	7.10265	15.8969
Zm00001d005570	TPX2 (targeting protein for Xklp2) protein family	3	370.396	282.28	88.1155	194.165
Zm00001d005578	basic leucine-zipper	6	129.292	66.8523	62.4397	4.41263
Zm00001d005581	Tetratricopeptide repeat (TPR)-like superfamily protein	1	108.907	100.568	8.33961	92.228
Zm00001d005583	Protein phosphatase 2C family protein	11	208.392	190.736	17.6561	173.08
Zm00001d005587	CDP-diacylglycerol synthase	2	283.284	233.741	49.5433	184.197
Zm00001d005590	Xanthine/uracil permease family protein	2	364.97	328.277	36.6928	291.585
Zm00001d005593	hypothetical protein	6	120.425	50.1549	70.2706	-20.1157
Zm00001d005594	sugar transporter	6	186.539	107.882	78.6574	29.2242
Zm00001d005598	UDP-D-glucose/UDP-D-galactose 4-epimerase	12	170.403	145.716	24.687	121.03
Zm00001d005600	hypothetical protein	3	291.814	243.173	48.6414	194.531
Zm00001d005602	YUCCA	3	128.512	93.0126	35.4996	57.513
Zm00001d005607	hydroxycinnamoyl-CoA shikimate/quinate hydroxycinnamoyl transferase	6	27.8287	13.3996	14.4291	-1.02951
Zm00001d005609	highly ABA-induced PP2C gene	11	137.142	77.1397	60.0022	17.1375
Zm00001d005620	UDP-Glycosyltransferase superfamily protein	8	92.0714	62.3983	29.6732	32.7251
Zm00001d005622	WRKY family transcription factor	11	142.052	95.5218	46.5297	48.9922
Zm00001d005629	Sulfite exporter TauE/SafE family protein	3	332.9	288.815	44.0853	244.729
Zm00001d005630	RING/U-box superfamily protein	6	141.067	78.23	62.8366	15.3934
Zm00001d005632	NAD(H) kinase	2	111.291	84.7648	26.5264	58.2384
Zm00001d005648	SPFH/Band 7/PHB domain-containing membrane-associated protein family	2	207.625	163.186	44.439	118.747
Zm00001d005654	Cotton fibre expressed protein domain containing protein	6	23.0011	14.3498	8.65128	5.69854
Zm00001d005656	Heavy metal transport/detoxification superfamily protein	12	71.309	43.8601	27.4489	16.4112
Zm00001d005657	Protein of unknown function (DUF581)	11	86.6797	75.7751	10.9046	64.8706
Zm00001d005658	Haloacid dehalogenase-like hydrolase (HAD) superfamily protein	6	60.2483	30.9992	29.2491	1.75004
Zm00001d005659	hypothetical protein	10	108.401	74.1381	34.2624	39.8757
Zm00001d005661	conserved hypothetical protein	6	91.1085	34.6308	56.4777	-21.847
Zm00001d005663	succinate dehydrogenase 2-3	10	89.3478	57.485	31.8628	25.6221
Zm00001d005664	VQ motif domain containing protein	6	207.285	112.651	94.6346	18.0161
Zm00001d005666	pumilio	4	128.759	114.911	13.8472	101.064
Zm00001d005671	LAG1 longevity assurance homolog	2	205.308	115.027	90.2806	24.7467
Zm00001d005672	hypothetical protein	2	251.348	207.338	44.0097	163.329
Zm00001d005674	enolase	2	201.444	174.162	27.2823	146.88
Zm00001d005678	TRICHOME BIREFRINGENCE-LIKE	6	66.7836	22.9039	43.8798	-20.9759
Zm00001d005680	TRICHOME BIREFRINGENCE-LIKE	6	88.3441	42.0071	46.337	-4.3299
Zm00001d005681	RNA ligase/cyclic nucleotide phosphodiesterase family protein	6	63.4268	36.3085	27.1184	9.1901
Zm00001d005682	Protein kinase superfamily protein	3	344.036	235.884	108.152	127.732
Zm00001d005685	RING/U-box superfamily protein	6	67.003	45.8752	21.1278	24.7474
Zm00001d005688	UDP-Glycosyltransferase superfamily protein	6	48.0494	23.6149	24.4345	-0.819631
Zm00001d005692	homeobox	6	173.306	92.5166	80.7892	11.7274
Zm00001d005693	conserved hypothetical protein	11	447.566	415.445	32.1204	383.325
Zm00001d005696	NPK1-related protein kinase	2	412.911	391.003	21.9077	369.095
Zm00001d005698	zinc finger (AN1-like) family protein	6	224.521	140.106	84.4149	55.6914
Zm00001d005699	PLANT U-BOX	6	101.66	78.7271	22.9328	55.7943
Zm00001d005705	PHD finger family protein / bromo-adjacent homology (BAH) domain-containing protein	2	223.518	195.93	27.5877	168.342
Zm00001d005714	hypothetical protein	12	70.9017	28.2177	42.684	-14.4663
Zm00001d005715	vacuolar iron transporter	7	26.8257	10.8925	15.9332	-5.04078
Zm00001d005717	carbon-sulfur lyases	6	54.7678	29.127	25.6408	3.48619
Zm00001d005719	carbon-sulfur lyases	6	74.6561	34.0587	40.5973	-6.53858
Zm00001d005735	Protein kinase superfamily protein	6	63.7131	26.0499	37.6632	-11.6132
Zm00001d005740	basic helix-loop-helix (bHLH) DNA-binding superfamily protein	2	214.357	154.442	59.9155	94.5264
Zm00001d005742	conserved hypothetical protein	6	12.6419	5.62146	7.02049	-1.39903
Zm00001d005743	hypothetical protein	3	54.7909	33.3577	21.4333	11.9244
Zm00001d005748	CBL-interacting protein kinase	11	152.151	100.008	52.1431	47.865
Zm00001d005749	WRKY DNA-binding protein	6	19.2991	8.82589	10.4732	-1.64731
Zm00001d005752	Plant protein of unknown function (DUF868)	6	127.982	77.1214	50.8606	26.2607
Zm00001d005754	hypothetical protein	2	278.818	260.973	17.8449	243.128
Zm00001d005757	homeobox protein	6	60.7824	19.1773	41.605	-22.4277
Zm00001d005760	myb domain protein	6	54.8633	26.5475	28.3158	-1.76831
Zm00001d005764	Protein of unknown function (DUF1666)	6	56.8386	33.3933	23.4453	9.94801
Zm00001d005766	calmodulin like	6	257.862	143.805	114.057	29.7483
Zm00001d005767	DNA glycosylase superfamily protein	3	398.146	316.447	81.6992	234.748
Zm00001d005769	Phototropic-responsive NPH3 family protein	6	79.022	34.2782	44.7438	-10.4655
Zm00001d005770	phospholipase D alpha	12	486.536	479.755	6.78129	472.974
Zm00001d005775	Cellulose synthase family protein	3	334.277	227.549	106.728	120.82
Zm00001d005776	Leucine-rich receptor-like protein kinase family protein	6	29.1356	17.3612	11.7744	5.58679
Zm00001d005781	gamete expressed	12	555.36	549.212	6.14862	543.063
Zm00001d005782	glutamate receptor 2.8	11	185.703	122.272	63.4312	58.8406
Zm00001d005783	glutamate receptor 2.9	11	116.399	98.1456	18.2532	79.8923
Zm00001d005785	pentatricopeptide (PPR) repeat-containing protein / CBS domain-containing protein	11	358.029	349.191	8.83771	340.353
Zm00001d005788	zinc-finger protein	6	9.28367	5.92279	3.36087	2.56192
Zm00001d005790	Galactosyltransferase family protein	6	227.223	129.214	98.0085	31.2056
Zm00001d005792	Plant invertase/pectin methylesterase inhibitor superfamily	12	557.433	551.242	6.19047	545.052
Zm00001d005793	Zein-beta	4	127.253	104.287	22.9657	81.3215
Zm00001d005799	Late embryogenesis abundant (LEA) hydroxyproline-rich glycoprotein family	3	105.543	76.5775	28.9656	47.6118
Zm00001d005802	SAUR-like auxin-responsive protein family	6	28.1792	18.3866	9.79259	8.59403
Zm00001d005803	SAUR-like auxin-responsive protein family	3	228.575	175.801	52.7732	123.028
Zm00001d005804	Dormancy/auxin associated family protein	11	199.117	163.71	35.4069	128.303
Zm00001d005807	hypothetical protein	11	137.409	129.655	7.75415	121.901
Zm00001d005811	hypothetical protein	6	188.476	91.8683	96.6079	-4.73961
Zm00001d005813	jasmonate-zim-domain protein	11	180.068	150.761	29.3065	121.455
Zm00001d005814	photosystem I light harvesting complex gene	11	450.016	430.514	19.5021	411.012
Zm00001d005821	Cytochrome P450 superfamily protein	3	346.639	288.565	58.0733	230.492
Zm00001d005822	Cytochrome P450 superfamily protein	3	359.963	294.1	65.8627	228.237
Zm00001d005823	Cytochrome P450 superfamily protein	6	148.937	66.9173	82.0196	-15.1023
Zm00001d005824	Guanine nucleotide-binding protein subunit gamma	2	201.245	147.542	53.7033	93.8389
Zm00001d005830	conserved hypothetical protein	3	65.2714	38.0499	27.2215	10.8284
Zm00001d005837	C2H2 and C2HC zinc fingers superfamily protein	11	100.18	90.579	9.60088	80.9781
Zm00001d005841	basic helix-loop-helix (bHLH) DNA-binding superfamily protein	6	161.35	77.2026	84.1479	-6.94535
Zm00001d005843	heat shock transcription factor B4	2	207.413	149.256	58.1568	91.0993
Zm00001d005844	alpha carbonic anhydrase	12	558.227	552.048	6.17899	545.869
Zm00001d005846	F-box/RNI-like superfamily protein	2	361.676	318.729	42.9472	275.782
Zm00001d005851	Prolyl oligopeptidase family protein	2	125.004	113.475	11.5288	101.947
Zm00001d005852	Prolyl oligopeptidase family protein	2	108.109	96.9676	11.1415	85.8261
Zm00001d005857	emp24/gp25L/p24 family/GOLD family protein	6	59.8275	10.2727	49.5548	-39.282
Zm00001d005859	Eukaryotic aspartyl protease family protein	6	80.8561	32.4998	48.3563	-15.8564
Zm00001d005860	Eukaryotic aspartyl protease family protein	3	186.97	141.909	45.0602	96.8492
Zm00001d005863	hypothetical protein	2	26.7198	14.3245	12.3953	1.92924
Zm00001d005867	HVA22 homologue D	3	260.946	191.855	69.091	122.764
Zm00001d005869	ENTH/VHS/GAT family protein	12	87.271	66.5264	20.7446	45.7818
Zm00001d005871	C2H2-like zinc finger protein	3	119.768	64.8435	54.9245	9.91904
Zm00001d005873	conserved hypothetical protein	12	141.968	125.038	16.9305	108.107
Zm00001d005874	Protein XRI1	6	34.4571	9.72081	24.7363	-15.0155
Zm00001d005875	homeobox from Arabidopsis thaliana	11	58.2241	42.4341	15.79	26.644
Zm00001d005879	conserved hypothetical protein	6	125.475	74.5279	50.9474	23.5805
Zm00001d005885	conserved hypothetical protein	6	85.0453	49.1617	35.8836	13.2781
Zm00001d005889	cytochrome P450, family 707, subfamily A, polypeptide	11	16.2659	12.8319	3.43403	9.39783
Zm00001d005892	redox responsive transcription factor	6	43.8222	29.4272	14.395	15.0322
Zm00001d005893	Plant protein of unknown function (DUF827)	12	558.963	552.79	6.17231	546.618
Zm00001d005895	calmodulin	6	266.229	136.405	129.824	6.58037
Zm00001d005897	conserved hypothetical protein	2	120.002	107.643	12.3595	95.2833
Zm00001d005898	hypothetical protein	6	93.4131	47.6867	45.7264	1.96028
Zm00001d005901	hypothetical protein	6	152.131	69.0108	83.1206	-14.1099
Zm00001d005905	alpha/beta-Hydrolases superfamily protein	6	30.8312	9.26883	21.5624	-12.2936
Zm00001d005910	alpha/beta-Hydrolases superfamily protein	11	310.467	229.116	81.3502	147.766
Zm00001d005917	Protein of unknown function, DUF547	2	218.457	123.387	95.0697	28.3174
Zm00001d005919	basic helix-loop-helix (bHLH) DNA-binding superfamily protein	2	34.2812	28.0769	6.20433	21.8726
Zm00001d005923	Predicted AT-hook DNA-binding family protein	7	15.3555	5.27225	10.0832	-4.81099
Zm00001d005926	CAAD domains of cyanobacterial aminoacyl-tRNA synthetase domain containing protein	2	303.999	269.251	34.7481	234.503
Zm00001d005928	CYCLIN D4;1	2	113.51	80.051	33.4589	46.592
Zm00001d005931	homeobox protein	11	43.3585	32.2135	11.1451	21.0684
Zm00001d005932	NAD(P)-linked oxidoreductase superfamily protein	11	116.015	101.01	15.005	86.0047
Zm00001d005933	purine permease	6	26.45	13.6937	12.7563	0.937348
Zm00001d005934	purine permease	11	83.914	68.2583	15.6557	52.6026
Zm00001d005935	purine permease	11	303.214	261.311	41.9033	219.408
Zm00001d005936	RING/U-box superfamily protein	6	160.113	89.2808	70.8318	18.449
Zm00001d005939	basic helix-loop-helix (bHLH) DNA-binding superfamily protein	10	122.212	33.7672	88.4443	-54.677
Zm00001d005945	hypothetical protein	6	184.75	101.22	83.5291	17.6913
Zm00001d005962	basic leucine-zipper	6	66.5191	42.8973	23.6218	19.2755
Zm00001d005964	basic helix-loop-helix (bHLH) DNA-binding superfamily protein	3	157.493	88.0213	69.4718	18.5494
Zm00001d005970	OBF binding protein	6	140.079	103.253	36.8262	66.4266
Zm00001d005971	FASCICLIN-like arabinogalactan	6	114.886	51.2785	63.6075	-12.3289
Zm00001d005972	DNAse I-like superfamily protein	11	128.555	100.025	28.53	71.4951
Zm00001d005973	serine carboxypeptidase-like	11	420.267	386.416	33.8504	352.566
Zm00001d005977	hypothetical protein	11	69.7049	45.7285	23.9764	21.752
Zm00001d005978	RING/U-box superfamily protein	6	154.728	107.151	47.577	59.5738
Zm00001d005980	F-box family protein	2	194.07	174.451	19.6196	154.831
Zm00001d005984	hypothetical protein	6	20.6645	14.9721	5.69248	9.27958
Zm00001d005986	Leucine-rich repeat receptor-like protein kinase family protein	3	169.828	118.463	51.3651	67.0981
Zm00001d005989	hypothetical protein	11	94.2706	55.0329	39.2377	15.7953
Zm00001d005993	nuclear factor Y, subunit C2	6	17.566	11.4061	6.15989	5.24618
Zm00001d005995	Sec14p-like phosphatidylinositol transfer family protein	2	291.34	248.756	42.5839	206.172
Zm00001d005996	photosystem I subunit G	11	515.306	497.228	18.0784	479.149
Zm00001d006009	FASCICLIN-like arabinoogalactan	3	260.252	209.655	50.5974	159.057
Zm00001d006012	hypothetical protein	12	403.288	397.769	5.519	392.25
Zm00001d006017	AGC (cAMP-dependent, cGMP-dependent and protein kinase C) kinase family protein	11	63.3367	54.0371	9.29953	44.7376
Zm00001d006022	basic helix-loop-helix (bHLH) DNA-binding superfamily protein	3	306.722	234.706	72.0161	162.69
Zm00001d006024	conserved hypothetical protein	2	277.272	265.023	12.249	252.774
Zm00001d006025	IRK-interacting protein	2	124.97	96.6016	28.3682	68.2334
Zm00001d006026	2-oxoglutarate (2OG) and Fe(II)-dependent oxygenase superfamily protein	6	38.4383	17.1877	21.2506	-4.0629
Zm00001d006027	bZIP transcription factor family protein	4	34.8156	20.0065	14.8091	5.19734
Zm00001d006028	squamosa promoter binding protein-like	6	138.736	37.7442	100.992	-63.2481
Zm00001d006029	conserved hypothetical protein	6	28.8681	14.7043	14.1638	0.540474
Zm00001d006035	hypothetical protein	6	100.333	59.3548	40.9778	18.377
Zm00001d006037	NAD(P)-binding Rossmann-fold superfamily protein	11	185.183	158.632	26.5505	132.082
Zm00001d006045	Uroporphyrinogen-III synthase HemD domain containing protein	6	56.088	36.2853	19.8026	16.4827
Zm00001d006050	senescence-associated gene	12	112.69	69.92	42.7703	27.1498
Zm00001d006053	NAC domain containing protein	3	212.671	130.648	82.0224	48.6259
Zm00001d006054	Pathogenesis-related thaumatin superfamily protein	3	140.01	96.2681	43.7415	52.5266
Zm00001d006055	RNA-binding KH domain-containing protein	4	144.25	43.3271	100.923	-57.5961
Zm00001d006060	hypothetical protein	6	99.5003	62.224	37.2763	24.9477
Zm00001d006063	Endonuclease/exonuclease/phosphatase family protein	12	334.087	326.236	7.85028	318.386
Zm00001d006069	Oxidoreductase, zinc-binding dehydrogenase family protein	11	255.441	225.085	30.3563	194.728
Zm00001d006078	RING/U-box superfamily protein	11	126.553	74.3157	52.2371	22.0786
Zm00001d006082	Auxin efflux carrier family protein	6	21.9903	14.1709	7.8194	6.35154
Zm00001d006089	DNA-binding HORMA family protein	6	47.4073	17.6442	29.7631	-12.1189
Zm00001d006091	Squamosa promoter-binding protein-like (SBP domain) transcription factor family protein	2	107.139	76.4813	30.6575	45.8239
Zm00001d006094	K-box region and MADS-box transcription factor family protein	6	64.8972	29.7674	35.1298	-5.36242
Zm00001d006097	root hair specific	6	181.321	74.0609	107.26	-33.1987
Zm00001d006098	Cyclopropane-fatty-acyl-phospholipid synthase	6	82.6035	30.8443	51.7592	-20.9148
Zm00001d006101	SAUR-like auxin-responsive protein family	3	123.677	82.0541	41.6227	40.4315
Zm00001d006103	dsRNA-binding protein	6	82.0346	32.527	49.5075	-16.9805
Zm00001d006106	NAC domain containing protein	6	83.364	52.8078	30.5562	22.2516
Zm00001d006110	basic helix-loop-helix (bHLH) DNA-binding superfamily protein	2	87.1936	63.1957	23.998	39.1977
Zm00001d006111	Auxin-responsive family protein	3	464.139	399.523	64.6161	334.907
Zm00001d006115	Eukaryotic protein of unknown function (DUF914)	3	127.611	88.0676	39.5433	48.5243
Zm00001d006116	PEBP (phosphatidylethanolamine-binding protein) family protein	6	10.027	4.63213	5.39484	-0.762706
Zm00001d006117	disease resistance family protein / LRR family protein	12	103.765	84.5407	19.2242	65.3165
Zm00001d006130	Plant protein of unknown function (DUF936)	6	111.985	43.4115	68.574	-25.1625
Zm00001d006132	formin homology	2	350.558	334.177	16.3804	317.797
Zm00001d006137	UDP-glucosyltransferase 74F2	11	173.027	152.16	20.8673	131.293
Zm00001d006140	UDP-glucosyltransferase 74F2	6	10.6256	3.47592	7.1497	-3.67378
Zm00001d006150	Basic helix-loop-helix (bHLH) DNA-binding family protein	6	16.5168	8.45929	8.05756	0.401725
Zm00001d006154	Tetratricopeptide repeat (TPR)-like superfamily protein	2	171.369	157.361	14.0082	143.353
Zm00001d006157	Basic-leucine zipper (bZIP) transcription factor family protein	4	151.316	116.293	35.0229	81.2703
Zm00001d006161	alpha-L-fucosidase	6	67.2064	33.5372	33.6692	-0.131992
Zm00001d006165	TCP family transcription factor	6	52.5092	24.0319	28.4773	-4.4454
Zm00001d006168	5'-3' exonuclease family protein	2	231.264	208.312	22.9518	185.36
Zm00001d006169	C-repeat-binding factor	6	23.8753	16.3846	7.49071	8.89388
Zm00001d006170	dehydration response element B1A	6	46.7247	26.5718	20.1529	6.41897
Zm00001d006171	MATE efflux family protein	6	32.6751	24.8545	7.82057	17.034
Zm00001d006177	hapless	2	326.465	274.544	51.9207	222.624
Zm00001d006180	NC domain-containing protein-related	6	153.393	59.686	93.7068	-34.0208
Zm00001d006181	RNA-binding (RRM/RBD/RNP motifs) family protein	2	186.123	136.292	49.8314	86.4604
Zm00001d006184	hypothetical protein	6	48.8349	27.2658	21.5691	5.69675
Zm00001d006193	cytochrome p450 78a9	11	173.426	154.58	18.8466	135.733
Zm00001d006195	homeobox	6	54.2684	27.6717	26.5967	1.07501
Zm00001d006197	ATP binding microtubule motor family protein	12	556.283	550.11	6.17277	543.937
Zm00001d006199	cytochrome P450, family 71, subfamily B, polypeptide	11	263.461	127.581	135.88	-8.2986
Zm00001d006203	cytochrome P450, family 71, subfamily B, polypeptide	11	318.945	258.033	60.9124	197.121
Zm00001d006205	Subtilase family protein	2	102.057	76.484	25.573	50.911
Zm00001d006209	Lateral root primordium (LRP) protein-related	2	83.9171	57.5014	26.4157	31.0857
Zm00001d006210	galacturonosyltransferase	2	241.514	221	20.5146	200.485
Zm00001d006211	non-yellowing	6	86.6117	43.5896	43.0221	0.567496
Zm00001d006212	pseudo-response regulator	6	56.2006	25.9826	30.218	-4.23537
Zm00001d006231	PLC-like phosphodiesterases superfamily protein	12	153.123	143.126	9.99721	133.129
Zm00001d006236	myb domain protein	6	65.857	17.3564	48.5006	-31.1443
Zm00001d006237	Tetratricopeptide repeat (TPR)-like superfamily protein	2	374.851	321.879	52.9719	268.907
Zm00001d006243	beta-galactosidase	12	68.0604	24.1186	43.9418	-19.8232
Zm00001d006247	hypothetical protein	6	55.5833	40.2048	15.3785	24.8262
Zm00001d006254	Protein phosphatase 2A regulatory B subunit family protein	2	78.0335	47.2052	30.8284	16.3768
Zm00001d006255	Pentatricopeptide repeat (PPR) superfamily protein	2	259.773	246.794	12.979	233.815
Zm00001d006256	conserved hypothetical protein	6	207.522	130.17	77.3528	52.8168
Zm00001d006257	phospholipase D delta	2	190.898	162.096	28.8019	133.294
Zm00001d006263	hydroxycinnamoyl-CoA shikimate/quinate hydroxycinnamoyl transferase	3	34.0919	21.6649	12.427	9.23782
Zm00001d006268	Protein of unknown function (DUF674)	6	182.388	53.9227	128.465	-74.5422
Zm00001d006269	rho guanyl-nucleotide exchange factor	2	339.803	310.802	29.0014	281.8
Zm00001d006275	SAUR-like auxin-responsive protein family	6	16.3469	7.57924	8.76764	-1.1884
Zm00001d006276	SAUR-like auxin-responsive protein family	6	14.7675	7.80843	6.95912	0.849314
Zm00001d006279	SAUR-like auxin-responsive protein family	6	35.0156	21.5383	13.4773	8.061
Zm00001d006280	SAUR-like auxin-responsive protein family	6	15.9062	5.12259	10.7836	-5.661
Zm00001d006282	SAUR-like auxin-responsive protein family	6	53.0088	34.8101	18.1987	16.6114
Zm00001d006283	SAUR-like auxin-responsive protein family	6	34.4484	19.0552	15.3932	3.66206
Zm00001d006285	SAUR-like auxin-responsive protein family	6	39.512	19.0513	20.4606	-1.4093
Zm00001d006291	Integral membrane protein hemolysin-III homolog	2	133.196	113.6	19.5959	94.004
Zm00001d006294	RNA recognition motif and CCHC-type zinc finger domains containing protein	6	57.8549	40.4811	17.3738	23.1073
Zm00001d006297	S-locus lectin protein kinase family protein	11	27.5013	16.4686	11.0326	5.43598
Zm00001d006306	high mobility group B3	4	87.6119	54.4419	33.17	21.272
Zm00001d006312	PRLI-interacting factor, putative	6	25.2757	17.6092	7.66651	9.9427
Zm00001d006315	phosphate transporter 3;3	11	93.0101	80.7454	12.2647	68.4807
Zm00001d006316	hypothetical protein	11	129.728	122.057	7.67109	114.386
Zm00001d006319	indeterminate(ID)-domain	4	178.063	151.456	26.6067	124.85
Zm00001d006323	homologue of trithorax	2	261.871	240.657	21.2138	219.443
Zm00001d006327	purine permease	6	206.446	103.903	102.543	1.35965
Zm00001d006335	STRUBBELIG-receptor family	12	132.11	35.196	96.9138	-61.7178
Zm00001d006340	Molybdenum cofactor sulfurase family protein	11	95.0206	80.0573	14.9632	65.0941
Zm00001d006341	Molybdenum cofactor sulfurase family protein	6	25.7904	15.4978	10.2926	5.2052
Zm00001d006343	Carbohydrate-binding X8 domain superfamily protein	6	41.1421	17.3253	23.8168	-6.49149
Zm00001d006351	Argonaute family protein	6	37.5171	13.1375	24.3795	-11.242
Zm00001d006353	basic helix-loop-helix (bHLH) DNA-binding superfamily protein	6	144.761	74.4903	70.2708	4.21947
Zm00001d006354	conserved hypothetical protein	11	65.2767	44.9913	20.2854	24.7059
Zm00001d006355	Protein kinase superfamily protein	6	178.381	52.4197	125.961	-73.5415
Zm00001d006358	hypothetical protein	2	288.089	265.468	22.6213	242.846
Zm00001d006364	Papain family cysteine protease	10	93.6687	59.1315	34.5371	24.5944
Zm00001d006365	NAD(P)-linked oxidoreductase superfamily protein	3	402.998	345.616	57.382	288.234
Zm00001d006372	hypothetical protein	12	195.844	166.682	29.1624	137.519
Zm00001d006375	Haloacid dehalogenase-like hydrolase (HAD) superfamily protein	12	65.7239	26.4548	39.2692	-12.8144
Zm00001d006382	MUTS-like protein	6	33.2801	12.8111	20.469	-7.6579
Zm00001d006387	homogentisate phytyltransferase	6	22.3118	6.50823	15.8036	-9.2954
Zm00001d006396	DUF3123 domain containing protein	6	37.6481	17.6314	20.0167	-2.38537
Zm00001d006397	UDP-glucosyl transferase 85A2	11	198.044	158.599	39.4458	119.153
Zm00001d006399	expansin A8	12	530.104	523.744	6.36044	517.384
Zm00001d006417	RING/U-box superfamily protein	11	193.075	180.004	13.0707	166.933
Zm00001d006419	TRICHOME BIREFRINGENCE-LIKE	2	157.947	137.961	19.9855	117.976
Zm00001d006443	P-loop containing nucleoside triphosphate hydrolases superfamily protein	2	233.895	222.728	11.1671	211.561
Zm00001d006446	UDP-Glycosyltransferase superfamily protein	11	50.4465	40.8404	9.60616	31.2342
Zm00001d006447	Calcium-dependent lipid-binding (CaLB domain) family protein	12	227.797	212.963	14.8346	198.128
Zm00001d006449	UDP-Glycosyltransferase superfamily protein	6	306.662	108.487	198.175	-89.6884
Zm00001d006450	UDP-glucosyl transferase 88A1	12	551.922	545.725	6.19716	539.528
Zm00001d006451	squamosa promoter binding protein-like	6	38.8369	15.4319	23.405	-7.9731
Zm00001d006456	targeting protein for XKLP2	2	407.469	387.54	19.9287	367.612
Zm00001d006460	Protein FLX-like	2	163.601	136.626	26.9745	109.652
Zm00001d006463	Dof-type zinc finger DNA-binding family protein	6	278.357	141.605	136.752	4.85231
Zm00001d006464	Ribosomal RNA adenine dimethylase family protein	2	32.8434	22.911	9.93246	12.9785
Zm00001d006466	ATP-dependent protease La (LON) domain protein	11	447.381	419.26	28.1206	391.139
Zm00001d006473	conserved hypothetical protein	2	370.47	356.837	13.6323	343.205
Zm00001d006476	aconitase	10	43.7148	15.3224	28.3924	-13.07
Zm00001d006478	Pentatricopeptide repeat (PPR-like) superfamily protein	2	216.755	200.776	15.9794	184.796
Zm00001d006489	Protein of unknown function, DUF584	11	153.476	87.6926	65.7838	21.9088
Zm00001d006493	MATE efflux family protein	3	285.803	196.94	88.8629	108.078
Zm00001d006495	hypothetical protein	3	332.892	269.711	63.1806	206.531
Zm00001d006499	Condensin II complex subunit CAP-H2 or CNDH2, C-term domain containing protein	2	370.109	358.53	11.5785	346.952
Zm00001d006506	hypothetical protein	6	70.0502	33.2	36.8502	-3.65023
Zm00001d006511	glucose-6-phosphate/phosphate translocator	11	95.8429	80.1182	15.7247	64.3935
Zm00001d006514	hypothetical protein	2	44.0507	33.3363	10.7144	22.6219
Zm00001d006515	Late embryogenesis abundant (LEA) hydroxyproline-rich glycoprotein family	12	498.267	492.225	6.04238	486.183
Zm00001d006516	Late embryogenesis abundant (LEA) hydroxyproline-rich glycoprotein family	3	160.365	111.138	49.2271	61.9109
Zm00001d006517	Ypt/Rab-GAP domain of gyp1p superfamily protein	12	113.638	69.4729	44.1649	25.308
Zm00001d006520	PPDK regulatory protein	11	476.265	436.461	39.8041	396.657
Zm00001d006521	conserved hypothetical protein	11	453.263	422.399	30.8636	391.536
Zm00001d006524	Late embryogenesis abundant (LEA) hydroxyproline-rich glycoprotein family	3	234.44	150.227	84.2131	66.0141
Zm00001d006525	Eukaryotic aspartyl protease family protein	6	17.4906	9.79632	7.69432	2.102
Zm00001d006526	Eukaryotic aspartyl protease family protein	6	113.742	54.7311	59.0109	-4.27971
Zm00001d006527	cysteine-rich RLK (RECEPTOR-like protein kinase)	11	83.8439	58.2078	25.6361	32.5718
Zm00001d006531	cysteine-rich RLK (RECEPTOR-like protein kinase)	6	53.2033	32.2625	20.9409	11.3216
Zm00001d006534	hypothetical protein	6	144.028	88.7109	55.3173	33.3936
Zm00001d006535	cysteine-rich RLK (RECEPTOR-like protein kinase)	6	93.3653	49.9676	43.3977	6.56987
Zm00001d006536	cysteine-rich RLK (RECEPTOR-like protein kinase)	6	52.186	33.3663	18.8197	14.5466
Zm00001d006538	O-Glycosyl hydrolases family 17 protein	6	59.2248	37.9141	21.3107	16.6033
Zm00001d006539	beta-amylase	11	123.505	113.093	10.4119	102.681
Zm00001d006540	photosystem II subunit QA	11	407.039	388.623	18.4156	370.207
Zm00001d006549	formin homology5	12	110.243	53.0802	57.1625	-4.08231
Zm00001d006553	Phototropic-responsive NPH3 family protein	2	130.167	96.2577	33.9093	62.3484
Zm00001d006556	hypothetical protein	6	7.9514	4.98201	2.96939	2.01261
Zm00001d006564	basic helix-loop-helix (bHLH) DNA-binding superfamily protein	6	93.0096	19.4713	73.5383	-54.0669
Zm00001d006570	hypothetical protein	2	255.81	191.134	64.676	126.458
Zm00001d006581	conserved hypothetical protein	2	192.646	142.851	49.795	93.0564
Zm00001d006585	myb domain protein	3	223.137	175.476	47.6613	127.815
Zm00001d006587	light harvesting complex photosystem II	11	291.712	269.933	21.779	248.154
Zm00001d006590	ARM repeat superfamily protein	6	85.7946	30.7994	54.9952	-24.1958
Zm00001d006591	F-box family protein	2	31.1909	15.8418	15.3491	0.492653
Zm00001d006592	light-harvesting chlorophyll B-binding protein	6	18.1802	8.80153	9.37867	-0.577137
Zm00001d006596	GTP binding Elongation factor Tu family protein	11	259.637	184.655	74.9828	109.672
Zm00001d006601	Protein of unknown function (DUF761)	6	60.2927	26.5363	33.7564	-7.22003
Zm00001d006603	conserved hypothetical protein	6	48.8579	27.1789	21.6789	5.50001
Zm00001d006608	conserved hypothetical protein	2	200.384	168.271	32.1137	136.157
Zm00001d006610	Cyclophilin-like peptidyl-prolyl cis-trans isomerase family protein	11	338.343	329.036	9.30663	319.73
Zm00001d006611	alpha/beta-Hydrolases superfamily protein	6	112.901	47.7125	65.1883	-17.4758
Zm00001d006612	cell wall protein precursor, putative	6	33.3159	21.6032	11.7127	9.89049
Zm00001d006616	NAC (No Apical Meristem) domain transcriptional regulator superfamily protein	10	100.581	63.1547	37.4265	25.7282
Zm00001d006618	conserved hypothetical protein	6	47.0288	23.1499	23.879	-0.729093
Zm00001d006621	calmodulin-domain protein kinase	2	220.321	147.912	72.4096	75.5022
Zm00001d006623	polygalacturonase inhibiting protein	2	220.549	110.91	109.639	1.2707
Zm00001d006624	conserved hypothetical protein	11	521.444	504.041	17.4026	486.638
Zm00001d006626	Remorin family protein	6	211.399	112.864	98.5348	14.3292
Zm00001d006631	Major facilitator superfamily protein	3	286.7	214.762	71.9387	142.823
Zm00001d006633	SGNH hydrolase-type esterase superfamily protein	1	21.582	10.0458	11.5362	-1.4904
Zm00001d006638	Copper amine oxidase family protein	3	255.222	209.719	45.5022	164.217
Zm00001d006639	conserved hypothetical protein	3	326.658	248.212	78.4465	169.765
Zm00001d006646	hypothetical protein	3	186.595	126.583	60.0124	66.5704
Zm00001d006650	hypothetical protein	6	78.9625	52.413	26.5496	25.8634
Zm00001d006658	O-Glycosyl hydrolases family 17 protein	2	378.595	351.292	27.303	323.989
Zm00001d006659	Beta-conglycinin, alpha' chain	3	227.246	144.597	82.6487	61.9485
Zm00001d006663	photosystem I light harvesting complex gene	11	468.094	454.111	13.9828	440.128
Zm00001d006669	Subtilase family protein	8	64.8516	40.3456	24.506	15.8395
Zm00001d006672	40S ribosome biogenesis protein Tsr1 and BMS1 C-terminal domain containing protein	12	93.5572	79.8564	13.7008	66.1556
Zm00001d006673	Major facilitator superfamily protein	11	220.263	201.869	18.3939	183.475
Zm00001d006683	UDP-glucosyl transferase 78D2	11	263.854	143.953	119.901	24.0517
Zm00001d006684	UDP-Glycosyltransferase superfamily protein	6	202.313	108.42	93.8931	14.5271
Zm00001d006685	CBL-interacting protein kinase	11	115.985	67.1276	48.8578	18.2698
Zm00001d006687	homeobox protein	6	49.8459	23.8758	25.9701	-2.09424
Zm00001d006688	polyol/monosaccharide transporter	6	159.004	89.7786	69.2253	20.5534
Zm00001d006697	polyol/monosaccharide transporter	3	300.611	162.365	138.246	24.1195
Zm00001d006705	ARM repeat superfamily protein	11	53.4978	34.3377	19.1602	15.1775
Zm00001d006713	conserved hypothetical protein	10	90.3965	39.273	51.1236	-11.8506
Zm00001d006715	hypothetical protein	6	75.4725	46.1572	29.3153	16.8419
Zm00001d006720	alpha/beta-Hydrolases superfamily protein	3	178.784	128.135	50.6483	77.487
Zm00001d006726	ARM repeat superfamily protein	11	146.76	85.0004	61.76	23.2404
Zm00001d006732	Plant protein of unknown function (DUF936)	12	557.736	551.379	6.35741	545.021
Zm00001d006739	LOB domain-containing protein	6	29.1019	17.749	11.3528	6.3962
Zm00001d006744	GRAS family transcription factor	3	320.248	268.857	51.3907	217.466
Zm00001d006746	hypothetical protein	6	36.804	21.6282	15.1759	6.45226
Zm00001d006749	Protein of unknown function (DUF620)	2	149.187	122.264	26.9232	95.3408
Zm00001d006750	Gibberellin-regulated family protein	2	156.356	101.741	54.6153	47.1259
Zm00001d006753	Auxin-responsive GH3 family protein	10	41.7615	10.7933	30.9682	-20.1749
Zm00001d006754	zinc finger protein	6	41.527	25.0327	16.4943	8.53835
Zm00001d006756	WPP domain protein	6	147.831	101.695	46.1358	55.5595
Zm00001d006757	DHHC-type zinc finger family protein	2	278.508	256.417	22.0912	234.325
Zm00001d006768	C2H2-like zinc finger protein	6	31.9636	16.5608	15.4028	1.15804
Zm00001d006774	hypothetical protein	3	310.012	226.237	83.7743	142.463
Zm00001d006775	hypothetical protein	3	319.148	259.746	59.4022	200.344
Zm00001d006776	plasmodesmata callose-binding protein	2	41.076	30.453	10.623	19.83
Zm00001d006787	Agenet domain-containing protein	2	75.6149	61.8727	13.7422	48.1304
Zm00001d006788	DNA replication protein-related	2	277.093	261.802	15.2913	246.511
Zm00001d006791	Duplicated homeodomain-like superfamily protein	8	118.545	35.0826	83.4625	-48.3799
Zm00001d006793	cysteine-rich RLK (RECEPTOR-like protein kinase)	6	136.976	59.6686	77.3073	-17.6387
Zm00001d006795	HXXXD-type acyl-transferase family protein	11	235.696	192.542	43.1541	149.387
Zm00001d006796	NAD(P)-binding Rossmann-fold superfamily protein	10	91.294	48.9289	42.365	6.56392
Zm00001d006810	Heavy metal transport/detoxification superfamily protein	4	43.9005	21.0969	22.8036	-1.70666
Zm00001d006813	nuclear factor Y, subunit B2	11	42.6287	27.9343	14.6944	13.2399
Zm00001d006815	hypothetical protein	3	198.513	118.565	79.9486	38.6163
Zm00001d006816	hypothetical protein	7	14.3092	8.04804	6.26114	1.7869
Zm00001d006825	methyl esterase	3	265.276	192.844	72.4317	120.413
Zm00001d006828	DUF4378 domain containing protein	6	106.554	42.3353	64.219	-21.8838
Zm00001d006833	DUF2996 domain containing protein	11	467.468	453.084	14.3835	438.701
Zm00001d006841	alpha/beta-Hydrolases superfamily protein	6	39.1036	16.1629	22.9407	-6.77786
Zm00001d006845	ARM repeat superfamily protein	2	224.984	208.614	16.3703	192.244
Zm00001d006853	strictosidine synthase-like	11	435.928	411.463	24.4652	386.998
Zm00001d006854	ornithine carbamoyltransferase	12	480.456	475.099	5.35735	469.742
Zm00001d006856	Tetratricopeptide repeat (TPR)-like superfamily protein	2	133.302	114.826	18.4759	96.3505
Zm00001d006865	hydroxyproline-rich glycoprotein family protein	10	94.1884	58.0124	36.176	21.8364
Zm00001d006874	F-box family protein	6	136.959	92.527	44.4323	48.0947
Zm00001d006875	alanine aminotransferas	6	45.5314	24.4644	21.067	3.39737
Zm00001d006878	hypothetical protein	3	261.269	169.053	92.216	76.8371
Zm00001d006879	RING/U-box superfamily protein	6	176.326	108.101	68.2253	39.8754
Zm00001d006881	hypothetical protein	3	34.1088	20.8415	13.2673	7.57417
Zm00001d006882	hypothetical protein	11	161.853	92.3499	69.5027	22.8471
Zm00001d006883	Protein of unknown function (DUF1645)	6	196.984	115.574	81.4098	34.1638
Zm00001d006886	amidase	11	433.637	412.422	21.2151	391.207
Zm00001d006894	Tetratricopeptide repeat (TPR)-like superfamily protein	2	228.515	217.235	11.2803	205.954
Zm00001d006905	Ras-related small GTP-binding family protein	12	112.717	78.7803	33.9367	44.8436
Zm00001d006911	conserved hypothetical protein	6	21.8901	16.2867	5.60333	10.6834
Zm00001d006915	Bifunctional inhibitor/lipid-transfer protein/seed storage 2S albumin superfamily protein	3	247.275	191.515	55.7596	135.755
Zm00001d006920	sphingoid base hydroxylase	3	167.967	120.596	47.3713	73.2244
Zm00001d006921	hypothetical protein	2	373.973	326.72	47.2535	279.467
Zm00001d006923	Ribosomal protein S4	2	48.1713	40.2142	7.95714	32.257
Zm00001d006933	Peroxidase superfamily protein	3	388.841	344.399	44.4413	299.958
Zm00001d006936	Peroxidase superfamily protein	3	214.172	186.618	27.5541	159.064
Zm00001d006937	Peroxidase superfamily protein	3	412.491	367.932	44.5586	323.373
Zm00001d006938	Protein kinase superfamily protein	2	391.247	380.15	11.0973	369.052
Zm00001d006940	Putative endonuclease or glycosyl hydrolase	2	120.415	103.058	17.3573	85.7002
Zm00001d006947	cytochrome P450, family 709, subfamily B, polypeptide	3	166.455	128.089	38.3663	89.7226
Zm00001d006948	cytochrome P450, family 709, subfamily B, polypeptide	6	21.1853	12.0741	9.11117	2.96293
Zm00001d006950	hypothetical protein	6	187.893	92.5898	95.3027	-2.71283
Zm00001d007015	Calcium-binding EF-hand family protein	6	112.997	58.6603	54.3364	4.32393
Zm00001d007016	LRR and NB-ARC domains-containing disease resistance protein	6	35.9159	19.2974	16.6185	2.67896
Zm00001d007018	hypothetical protein	3	260.058	196.202	63.8563	132.346
Zm00001d007026	small RNA degrading nuclease	6	49.5888	22.3353	27.2534	-4.9181
Zm00001d007027	RING/U-box superfamily protein	11	64.3257	35.9155	28.4102	7.50538
Zm00001d007035	hypothetical protein	2	44.1347	30.3799	13.7548	16.6251
Zm00001d007045	Glycoprotein membrane precursor GPI-anchored	6	248.295	83.4847	164.81	-81.3256
Zm00001d007047	DUF679 domain membrane protein	12	399.067	393.133	5.93392	387.199
Zm00001d007049	Cysteine proteinases superfamily protein	6	22.6111	15.7406	6.87051	8.87008
Zm00001d007050	Protein phosphatase 2C family protein	2	58.6065	33.5012	25.1053	8.3959
Zm00001d007056	Disease resistance protein (CC-NBS-LRR class) family	11	37.5608	21.6559	15.9048	5.75107
Zm00001d007072	conserved hypothetical protein	11	383.464	326.929	56.5352	270.394
Zm00001d007073	serine carboxypeptidase-like	6	230.333	115.388	114.944	0.444027
Zm00001d007076	Glycosyltransferase family 61 protein	6	293.227	162.457	130.77	31.6869
Zm00001d007078	sugar transporter	1	134.262	125.144	9.11717	116.027
Zm00001d007082	Phosphatidylinositol-4-phosphate 5-kinase family protein	6	44.0662	22.22	21.8462	0.373794
Zm00001d007083	DUF4228 domain containing protein	6	35.9737	16.3643	19.6094	-3.24506
Zm00001d007084	histone B2	3	235.331	186.372	48.9586	137.414
Zm00001d007091	UDP-Glycosyltransferase superfamily protein	6	130.156	83.6668	46.4892	37.1776
Zm00001d007093	Pleckstrin homology (PH) domain-containing protein / lipid-binding START domain-containing protein	12	529.057	522.617	6.44008	516.177
Zm00001d007105	Kinase interacting (KIP1-like) family protein	2	77.9115	61.7578	16.1536	45.6042
Zm00001d007107	B-box type zinc finger protein with CCT domain	6	31.4227	20.9134	10.5093	10.4042
Zm00001d007117	GTP1/OBG family protein	11	207.795	194.649	13.1462	181.503
Zm00001d007123	FPF1-like protein	6	29.3417	16.9356	12.4061	4.52952
Zm00001d007130	Heavy metal transport/detoxification superfamily protein	3	433.552	370.873	62.679	308.194
Zm00001d007143	UDP-Glycosyltransferase superfamily protein	10	41.038	18.1136	22.9244	-4.81074
Zm00001d007151	UB-like protease 1A	2	293.451	274.019	19.4325	254.586
Zm00001d007156	P-loop containing nucleoside triphosphate hydrolases superfamily protein	2	152.678	129.715	22.9631	106.752
Zm00001d007157	Pollen Ole e 1 allergen and extensin family protein	3	252.611	145.207	107.405	37.8023
Zm00001d007160	Peroxidase superfamily protein	3	390.269	343.605	46.6646	296.94
Zm00001d007161	Peroxidase superfamily protein	3	459.651	398.602	61.0488	337.553
Zm00001d007162	hypothetical protein	6	42.3559	27.3709	14.985	12.3859
Zm00001d007164	Plant protein of unknown function (DUF827)	2	351.576	334.326	17.2501	317.076
Zm00001d007166	SOS3-interacting protein	6	45.6181	29.9328	15.6853	14.2474
Zm00001d007167	SOS3-interacting protein	11	113.75	98.0743	15.6756	82.3987
Zm00001d007168	ovate family protein	11	46.5962	30.3522	16.244	14.1082
Zm00001d007169	PAP/OAS1 substrate-binding domain superfamily	4	149.622	130.472	19.15	111.322
Zm00001d007172	Basic-leucine zipper (bZIP) transcription factor family protein	2	288.919	241.868	47.0511	194.816
Zm00001d007173	HSI2-like	6	133.632	64.408	69.2241	-4.81613
Zm00001d007175	Protein of unknown function (DUF3133)	6	80.1855	51.7927	28.3927	23.4
Zm00001d007180	cytochrome P450, family 714, subfamily A, polypeptide	6	70.2184	47.0709	23.1475	23.9235
Zm00001d007181	calmodulin like	12	81.4306	37.9977	43.433	-5.43533
Zm00001d007184	galacturonosyltransferase	2	171.492	137.73	33.7621	103.968
Zm00001d007187	hydroxyproline-rich glycoprotein family protein	6	38.6199	8.98867	29.6312	-20.6426
Zm00001d007188	Ethylene insensitive 3 family protein	6	65.7964	41.4594	24.337	17.1224
Zm00001d007195	alpha-L-arabinofuranosidase	6	201.049	63.7971	137.252	-73.4552
Zm00001d007199	calmodulin (CAM)-binding protein of 25 kDa	3	34.6667	21.4859	13.1807	8.30515
Zm00001d007200	Protein CROWDED NUCLEI	2	224.684	215.585	9.0989	206.486
Zm00001d007201	RING-H2 finger A2A	11	99.7263	66.9977	32.7286	34.2691
Zm00001d007204	zinc finger (C3HC4-type RING finger) family protein	2	390.891	366.328	24.5628	341.766
Zm00001d007205	Heat shock protein DnaJ with tetratricopeptide repeat	2	228.485	206.451	22.0341	184.417
Zm00001d007206	Protein of unknown function (DUF3511)	2	82.5071	52.7132	29.7938	22.9194
Zm00001d007208	COBRA-like protein-7 precursor	11	339.954	298.943	41.011	257.932
Zm00001d007226	Pentatricopeptide repeat (PPR-like) superfamily protein	2	216.481	203.133	13.3478	189.785
Zm00001d007227	PSF2	11	81.8327	66.2062	15.6265	50.5797
Zm00001d007228	fatty acid desaturase	11	244.15	233.722	10.4282	223.294
Zm00001d007231	Nucleotide-diphospho-sugar transferases superfamily protein	6	89.764	36.318	53.4461	-17.1281
Zm00001d007233	zinc ion binding	2	316.195	245.267	70.9281	174.339
Zm00001d007240	pseudo-response regulator	11	55.1996	30.0233	25.1764	4.84692
Zm00001d007245	Insulinase (Peptidase family M16) protein	7	62.4218	54.6197	7.80218	46.8175
Zm00001d007251	Xanthine/uracil permease family protein	3	484.139	423.699	60.4401	363.259
Zm00001d007254	Leucine-rich receptor-like protein kinase family protein	6	229.841	66.9949	162.846	-95.8514
Zm00001d007255	Major facilitator superfamily protein	6	145.337	56.1088	89.2283	-33.1195
Zm00001d007257	carboxyesterase	3	367.313	289.952	77.3611	212.591
Zm00001d007258	carboxyesterase	11	218.878	176.522	42.3563	134.165
Zm00001d007264	Protein phosphatase 2C family protein	6	41.5369	19.7365	21.8004	-2.06388
Zm00001d007267	light harvesting complex of photosystem II	11	378.589	363.129	15.4594	347.67
Zm00001d007269	Protein of unknown function (DUF579)	3	381.449	280.573	100.876	179.697
Zm00001d007271	HSP20-like chaperones superfamily protein	5	31.1548	8.61982	22.535	-13.9152
Zm00001d007272	ENTH/ANTH/VHS superfamily protein	6	30.0484	17.8497	12.1986	5.6511
Zm00001d007274	Galactose oxidase/kelch repeat superfamily protein	6	186.785	117.011	69.7736	47.2377
Zm00001d007285	Zinc-binding dehydrogenase family protein	6	47.5184	30.0483	17.4701	12.5782
Zm00001d007290	pectin methylesterase	6	69.9111	46.9275	22.9836	23.9439
Zm00001d007299	Bifunctional inhibitor/lipid-transfer protein/seed storage 2S albumin superfamily protein	4	85.0914	67.932	17.1595	50.7725
Zm00001d007305	hypothetical protein	6	26.6766	8.08054	18.5961	-10.5156
Zm00001d007309	hypothetical protein	12	168.496	161.021	7.47497	153.546
Zm00001d007310	Major facilitator superfamily protein	8	29.3745	14.8877	14.4868	0.400951
Zm00001d007311	basic helix-loop-helix (bHLH) DNA-binding superfamily protein	3	409.932	306.792	103.14	203.652
Zm00001d007312	apyrase	3	186.673	122.862	63.8106	59.0514
Zm00001d007313	transmembrane kinase	2	165.109	116.918	48.1914	68.7263
Zm00001d007319	Subtilase family protein	11	187.588	157.64	29.9473	127.693
Zm00001d007324	hypothetical protein	6	30.0207	7.43947	22.5813	-15.1418
Zm00001d007327	Protein of unknown function (DUF579)	6	220.809	101.88	118.929	-17.0497
Zm00001d007329	WRKY DNA-binding protein	6	79.9035	46.8623	33.0412	13.821
Zm00001d007331	conserved hypothetical protein	3	258.037	155.011	103.026	51.985
Zm00001d007341	HVA22 homologue E	6	58.4855	27.5053	30.9802	-3.47494
Zm00001d007345	hydroxysteroid dehydrogenase	6	175.188	83.2654	91.9225	-8.65706
Zm00001d007347	hypothetical protein	6	96.9084	36.0307	60.8777	-24.847
Zm00001d007349	PHD finger protein	11	86.5417	56.6248	29.9169	26.7079
Zm00001d007351	SGNH hydrolase-type esterase superfamily protein	3	433.366	351.52	81.8462	269.674
Zm00001d007360	ARM repeat superfamily protein	6	246.157	116.266	129.891	-13.6247
Zm00001d007363	somatic embryogenesis receptor-like kinase	11	38.5952	30.1393	8.45593	21.6833
Zm00001d007365	Nodulin MtN3 family protein	4	22.718	14.7604	7.95759	6.80282
Zm00001d007372	serine carboxypeptidase-like	2	286.234	238.157	48.0766	190.081
Zm00001d007378	UDP-glucosyl transferase 73C1	11	354.883	324.815	30.0688	294.746
Zm00001d007379	DUF588 domain containing protein	11	276.869	203.429	73.4401	129.989
Zm00001d007381	hypothetical protein	6	114.033	60.2467	53.7866	6.46006
Zm00001d007382	basic helix-loop-helix (bHLH) DNA-binding superfamily protein	6	44.3545	8.24875	36.1058	-27.8571
Zm00001d007391	Protein of unknown function (DUF3754)	12	74.4518	24.6143	49.8375	-25.2232
Zm00001d007394	Rubredoxin-like superfamily protein	11	472.696	461.345	11.3503	449.995
Zm00001d007395	Auxin-responsive GH3 family protein	3	447.664	397.643	50.0208	347.622
Zm00001d007397	natural resistance-associated macrophage protein	3	161.251	101.43	59.8203	41.61
Zm00001d007403	Chalcone and stilbene synthase family protein	11	83.9873	74.6376	9.34966	65.288
Zm00001d007405	hypothetical protein	7	54.0563	47.0157	7.0406	39.9751
Zm00001d007411	conserved hypothetical protein	6	25.6659	13.5949	12.071	1.52389
Zm00001d007417	DEAD/DEAH box helicase, putative	11	181.653	168.85	12.8034	156.047
Zm00001d007418	Family of unknown function (DUF716)	2	53.0118	31.5657	21.446	10.1197
Zm00001d007419	DHHC-type zinc finger family protein	12	557.829	551.667	6.16231	545.504
Zm00001d007420	DUF4228 domain containing protein	6	56.809	38.2995	18.5095	19.7899
Zm00001d007430	NADPH/respiratory burst oxidase protein D	3	445.779	395.203	50.5759	344.627
Zm00001d007433	Plant protein of unknown function (DUF247)	3	110.363	71.2778	39.0847	32.1931
Zm00001d007443	hypothetical protein	8	89.2221	61.6391	27.583	34.0562
Zm00001d007444	hypothetical protein	8	133.36	49.5841	83.7756	-34.1915
Zm00001d007445	flavin-binding, kelch repeat, f box	6	70.69	36.3506	34.3394	2.01116
Zm00001d007447	hypothetical protein	8	123.783	60.0072	63.7753	-3.76804
Zm00001d007448	Cysteine-rich secretory protein family domain containing protein	3	100.707	74.5909	26.1166	48.4743
Zm00001d007462	Tyrosine transaminase family protein	3	160.795	112.85	47.9446	64.9055
Zm00001d007465	growth-regulating factor	2	264.391	239.062	25.3293	213.732
Zm00001d007466	hypothetical protein	8	59.8409	28.4005	31.4404	-3.03989
Zm00001d007467	DOMAIN OF UNKNOWN FUNCTION 724	2	201.048	166.83	34.2182	132.612
Zm00001d007468	agenet domain-containing protein	2	223.046	193.599	29.4473	164.152
Zm00001d007469	agenet domain-containing protein	10	35.7688	10.9742	24.7946	-13.8204
Zm00001d007470	hypothetical protein	8	43.1635	27.5938	15.5697	12.0241
Zm00001d007471	hypothetical protein	8	91.6377	60.5074	31.1303	29.3771
Zm00001d007473	hypothetical protein	11	104.501	88.3695	16.1314	72.2381
Zm00001d007474	wall-associated kinase	11	103.677	78.2516	25.425	52.8266
Zm00001d007475	DNA binding;ATP binding	2	119.87	104.341	15.5291	88.8116
Zm00001d007477	wall associated kinase	2	148.674	106.252	42.4222	63.8297
Zm00001d007478	Phytosulfokine precursor protein (PSK) domain containing protein	6	116.822	38.6225	78.1993	-39.5768
Zm00001d007481	Pyridoxal-dependent decarboxylase, pyridoxal binding domain containing protein	12	557.139	550.969	6.17016	544.798
Zm00001d007485	disease resistance family protein / LRR family protein	11	168.016	127.628	40.3881	87.2402
Zm00001d007486	UDP-glucosyl transferase 72B3	3	431.611	346.42	85.1906	261.23
Zm00001d007489	Zinc-finger domain of monoamine-oxidase A repressor R1	2	406.982	377.604	29.3775	348.227
Zm00001d007491	Disease resistance protein (CC-NBS-LRR class) family	3	159.788	109.953	49.8346	60.1186
Zm00001d007495	Disease resistance protein (CC-NBS-LRR class) family	6	32.7455	12.609	20.1366	-7.52761
Zm00001d007498	hypothetical protein	6	40.2199	22.8018	17.4181	5.38373
Zm00001d007501	No apical meristem-associated C-terminal domain containing protein	6	35.2224	16.7521	18.4703	-1.71819
Zm00001d007502	carotenoid isomerase	11	102.867	84.6134	18.2532	66.3602
Zm00001d007503	Protein of unknown function, DUF593	12	49.8029	13.0712	36.7317	-23.6604
Zm00001d007504	CYTOCHROME P450 51G1	8	81.6335	60.1559	21.4776	38.6782
Zm00001d007509	O-Glycosyl hydrolases family 17 protein	6	55.0067	38.0082	16.9984	21.0098
Zm00001d007513	conserved hypothetical protein	6	21.5978	6.51509	15.0827	-8.56758
Zm00001d007516	hypothetical protein	6	4.27116	1.16707	3.10409	-1.93701
Zm00001d007517	Subtilase family protein	11	104.423	83.0553	21.3681	61.6872
Zm00001d007518	Pentatricopeptide repeat (PPR) superfamily protein	2	231.335	212.926	18.4098	194.516
Zm00001d007528	Protein phosphatase 2C family protein	6	13.0227	5.23262	7.79004	-2.55742
Zm00001d007540	hypothetical protein	11	40.2202	23.2964	16.9238	6.37262
Zm00001d007549	DUF4033 domain containing protein	6	24.5203	14.8426	9.67767	5.16498
Zm00001d007560	DUF4033 domain containing protein	6	19.1659	9.29547	9.87044	-0.574968
Zm00001d007567	histone H2A	4	42.7427	30.4702	12.2725	18.1976
Zm00001d007569	ascorbate peroxidase	6	26.6115	11.5316	15.08	-3.54837
Zm00001d007572	CRM family member 3A	11	60.8772	36.1768	24.7004	11.4764
Zm00001d007575	hypothetical protein	6	36.247	16.3571	19.8899	-3.53276
Zm00001d007581	Plastid-lipid associated protein PAP / fibrillin family protein	11	448.106	404.865	43.2411	361.624
Zm00001d007586	E3 ubiquitin ligase SCF complex subunit SKP1/ASK1 family protein	1	40.1257	19.1416	20.9841	-1.8425
Zm00001d007592	S-adenosyl-L-methionine-dependent methyltransferases superfamily protein	12	145.779	118.2	27.5793	90.6205
Zm00001d007593	hypothetical protein	10	31.3164	10.3336	20.9828	-10.6492
Zm00001d007603	NB-ARC domain-containing disease resistance protein	3	154.415	101.694	52.7208	48.9734
Zm00001d007604	PATATIN-like protein	6	19.8903	13.9226	5.9677	7.95489
Zm00001d007605	hypothetical protein	2	180.92	164.509	16.4104	148.099
Zm00001d007606	HXXXD-type acyl-transferase family protein	3	459.708	402.294	57.4141	344.88
Zm00001d007609	RING/U-box superfamily protein	6	259.136	156.132	103.004	53.1272
Zm00001d007624	Cysteine/Histidine-rich C1 domain family protein	11	201.042	117.416	83.6257	33.7904
Zm00001d007630	NB-ARC domain-containing disease resistance protein	2	145.613	103.325	42.288	61.0373
Zm00001d007631	hypothetical protein	3	506.817	450.456	56.3606	394.096
Zm00001d007632	U2 snRNP auxilliary factor, large subunit, splicing factor	2	354.162	300.351	53.8114	246.54
Zm00001d007652	SMAD/FHA domain-containing protein	4	146.813	108.391	38.4222	69.9688
Zm00001d007653	laccase	3	336.488	296.702	39.7856	256.917
Zm00001d007657	Fantastic Four meristem regulator domain containing protein	6	13.0496	5.64111	7.40847	-1.76736
Zm00001d007687	NAD(P)-binding Rossmann-fold superfamily protein	6	225.68	102.013	123.667	-21.6535
Zm00001d007688	NB-ARC domain-containing disease resistance protein	3	323.64	283.696	39.9435	243.753
Zm00001d007697	hypothetical protein	6	27.532	19.6403	7.89172	11.7486
Zm00001d007700	NAD(P)-binding Rossmann-fold superfamily protein	3	457.874	407.951	49.9224	358.029
Zm00001d007705	NAD(P)-binding Rossmann-fold superfamily protein	3	285.777	250.749	35.0281	215.721
Zm00001d007707	Plant invertase/pectin methylesterase inhibitor superfamily protein	12	558.713	552.533	6.18006	546.353
Zm00001d007710	Major facilitator superfamily protein	6	16.578	11.4434	5.13463	6.30877
Zm00001d007712	kinesin	12	552.211	545.947	6.26458	539.682
Zm00001d007713	SCARECROW-like	6	26.035	19.0176	7.01732	12.0003
Zm00001d007714	glycerol-3-phosphate acyltransferase	6	38.5244	20.0366	18.4878	1.54885
Zm00001d007716	Glycosyl hydrolase superfamily protein	11	479.072	465.054	14.0183	451.035
Zm00001d007718	2-oxoglutarate (2OG) and Fe(II)-dependent oxygenase superfamily protein	3	470.491	391.146	79.3449	311.801
Zm00001d007725	ankyrin repeat family protein	7	24.9219	13.8945	11.0274	2.86706
Zm00001d007729	homolog of yeast ergosterol28	6	8.39007	2.63081	5.75926	-3.12845
Zm00001d007743	ankyrin repeat family protein	3	92.4015	72.1255	20.276	51.8495
Zm00001d007745	wall associated kinase	3	296.304	214.978	81.3262	133.652
Zm00001d007750	receptor like protein	11	371.495	350.251	21.244	329.007
Zm00001d007759	conserved hypothetical protein	3	134.603	96.4919	38.1115	58.3804
Zm00001d007761	Toll-Interleukin-Resistance (TIR) domain family protein	6	37.9425	26.9308	11.0117	15.9192
Zm00001d007762	Galactosyltransferase family protein	8	99.491	12.9518	86.5392	-73.5874
Zm00001d007764	Galactosyltransferase family protein	2	225.654	132.76	92.8936	39.8668
Zm00001d007766	hypothetical protein	6	53.0961	30.7955	22.3006	8.49495
Zm00001d007768	BIG PETAL P	2	362.903	312.943	49.9594	262.984
Zm00001d007773	P-loop containing nucleoside triphosphate hydrolases superfamily protein	11	271.83	192.546	79.2837	113.263
Zm00001d007774	Tetratricopeptide repeat (TPR)-like superfamily protein	11	333.145	308.064	25.0817	282.982
Zm00001d007776	NB-ARC domain-containing disease resistance protein	2	241.132	223.067	18.0646	205.003
Zm00001d007781	HXXXD-type acyl-transferase family protein	6	25.9273	18.8988	7.02843	11.8704
Zm00001d007782	zinc ion binding	2	305.692	291.323	14.3683	276.955
Zm00001d007783	P-loop containing nucleoside triphosphate hydrolases superfamily protein	11	394.19	359.268	34.9224	324.345
Zm00001d007785	Major facilitator superfamily protein	6	64.3166	25.0954	39.2211	-14.1257
Zm00001d007788	conserved hypothetical protein	3	153.776	107.822	45.9535	61.8685
Zm00001d007789	S-locus lectin protein kinase family protein	3	278.918	200.385	78.5334	121.851
Zm00001d007799	RNA-binding (RRM/RBD/RNP motifs) family protein with retrovirus zinc finger-like domain	2	95.102	81.6268	13.4752	68.1515
Zm00001d007827	Chlorophyll A-B binding family protein	11	177.718	150.224	27.4936	122.73
Zm00001d007828	flavin-dependent monooxygenase	3	46.0478	28.8232	17.2246	11.5986
Zm00001d007830	Leucine-rich repeat (LRR) family protein	3	283.856	196.865	86.9909	109.874
Zm00001d007831	Bifunctional inhibitor/lipid-transfer protein/seed storage 2S albumin superfamily protein	6	221.531	132.075	89.4561	42.6191
Zm00001d007832	Bifunctional inhibitor/lipid-transfer protein/seed storage 2S albumin superfamily protein	3	259.828	172.903	86.9252	85.9774
Zm00001d007836	conserved hypothetical protein	6	141.331	91.2965	50.0346	41.2618
Zm00001d007837	Major facilitator superfamily protein	2	215.91	162.58	53.3297	109.251
Zm00001d007838	Pentatricopeptide repeat (PPR) superfamily protein	11	185.234	173.273	11.9609	161.312
Zm00001d007840	Integrase-type DNA-binding superfamily protein	2	72.6293	59.5362	13.0931	46.4431
Zm00001d007842	KNOTTED-like from Arabidopsis thaliana	2	65.8362	40.2928	25.5435	14.7493
Zm00001d007843	receptor lectin kinase	3	250.322	149.753	100.569	49.1837
Zm00001d007845	Protein of unknown function (DUF1005)	6	48.1629	18.4077	29.7551	-11.3474
Zm00001d007846	hypothetical protein	8	33.3123	23.9426	9.36972	14.5729
Zm00001d007848	roline-rich extensin-like receptor kinase	12	558.283	552.118	6.16535	545.953
Zm00001d007851	NB-ARC domain-containing disease resistance protein	6	93.9823	35.3738	58.6085	-23.2347
Zm00001d007857	photosystem II subunit P-1	11	398.143	372.889	25.2537	347.635
Zm00001d007858	NAD(P)-linked oxidoreductase superfamily protein	11	372.773	333.542	39.2315	294.31
Zm00001d007862	Leucine-rich receptor-like protein kinase family protein	2	402.094	374.16	27.934	346.226
Zm00001d007864	Carbohydrate-binding X8 domain superfamily protein	3	267.895	170.812	97.0826	73.7298
Zm00001d007868	TEOSINTE BRANCHED 1, cycloidea, and PCF family	6	49.0877	18.913	30.1746	-11.2616
Zm00001d007869	UDP-glucosyl transferase 71B5	6	116.756	66.5638	50.1919	16.3719
Zm00001d007876	nine-cis-epoxycarotenoid dioxygenase	6	8.77944	4.78412	3.99533	0.788789
Zm00001d007877	conserved hypothetical protein	2	111.564	100.554	11.0103	89.5436
Zm00001d007878	HXXXD-type acyl-transferase family protein	1	13.9825	5.95699	8.02554	-2.06855
Zm00001d007882	nuclear factor Y, subunit A7	6	35.9716	24.1125	11.8591	12.2535
Zm00001d007885	Glutaredoxin family protein	6	38.5495	25.223	13.3265	11.8965
Zm00001d007891	AGAMOUS-like	6	72.8414	19.5001	53.3413	-33.8412
Zm00001d007894	gibberellin 20 oxidase	12	319.958	314.795	5.16281	309.632
Zm00001d007896	O-Glycosyl hydrolases family 17 protein	6	159.392	82.4739	76.9179	5.55594
Zm00001d007908	alpha/beta-Hydrolases superfamily protein	11	291.122	257.592	33.5302	224.062
Zm00001d007909	alpha/beta-Hydrolases superfamily protein	6	50.1852	17.3428	32.8423	-15.4995
Zm00001d007910	3-oxo-5-alpha-steroid 4-dehydrogenase family protein	3	290.412	236.936	53.4756	183.461
Zm00001d007911	VQ motif-containing protein	6	26.406	19.0685	7.33757	11.7309
Zm00001d007918	Cytochrome P450 superfamily protein	6	244.012	129.997	114.015	15.9822
Zm00001d007921	NAD(P)-binding Rossmann-fold superfamily protein	11	482.632	468.832	13.7999	455.032
Zm00001d007923	hypothetical protein	9	65.499	19.3332	46.1658	-26.8326
Zm00001d007924	cytochrome P450, family 93, subfamily D, polypeptide	6	21.5321	15.6753	5.85681	9.81845
Zm00001d007925	cyclic nucleotide-gated channel	12	558.824	552.65	6.17385	546.476
Zm00001d007932	P-loop containing nucleoside triphosphate hydrolases superfamily protein	6	31.6736	17.7168	13.9568	3.75995
Zm00001d007935	Disease resistance-responsive (dirigent-like protein) family protein	6	226.01	101.84	124.169	-22.3292
Zm00001d007937	alanine-2-oxoglutarate aminotransferase	11	333.116	313.724	19.3919	294.333
Zm00001d007949	K-box region and MADS-box transcription factor family protein	6	41.2651	21.236	20.0291	1.20691
Zm00001d007952	Peroxidase superfamily protein	8	38.8209	13.4275	25.3934	-11.9659
Zm00001d007953	Family of unknown function (DUF566)	8	21.3753	8.23025	13.145	-4.91478
Zm00001d007954	Protein of unknown function (DUF594)	11	226.581	208.571	18.0095	190.562
Zm00001d007955	hypothetical protein	3	122.762	96.5683	26.1936	70.3748
Zm00001d007956	Protein of unknown function (DUF594)	11	71.9495	59.9088	12.0407	47.8681
Zm00001d007959	NB-ARC domain-containing disease resistance protein	6	24.6855	15.2197	9.46572	5.75403
Zm00001d007965	mitogen-activated protein kinase kinase kinase	6	52.9222	12.7837	40.1385	-27.3548
Zm00001d007967	hypothetical protein	8	59.8343	31.9232	27.9111	4.01208
Zm00001d007973	fucosyltransferase	3	332.526	290.309	42.2164	248.093
Zm00001d007974	DUF4228 domain containing protein	3	83.9492	52.1337	31.8156	20.3181
Zm00001d007975	BTB/POZ domain-containing protein At3g50780	2	271.837	221.724	50.1124	171.612
Zm00001d007977	conserved hypothetical protein	6	66.1286	40.2799	25.8487	14.4312
Zm00001d007978	chromatin remodeling	2	423.219	404.143	19.0763	385.066
Zm00001d008173	Peroxidase superfamily protein	3	492.43	419.97	72.4605	347.509
Zm00001d008174	basic helix-loop-helix (bHLH) DNA-binding superfamily protein	1	72.0657	57.2689	14.7969	42.472
Zm00001d008179	hypothetical protein	2	198.906	181.966	16.9406	165.025
Zm00001d008187	Pyridoxal phosphate (PLP)-dependent transferases superfamily protein	3	261.031	137.579	123.452	14.1265
Zm00001d008190	WRKY family transcription factor	6	45.4462	26.1895	19.2567	6.93278
Zm00001d008194	hypothetical protein	6	52.37	38.9551	13.4149	25.5403
Zm00001d008196	conserved hypothetical protein	3	267.869	204.586	63.2825	141.304
Zm00001d008198	myb-like transcription factor family protein	3	167.757	139.606	28.1509	111.455
Zm00001d008199	Chitinase family protein	6	94.3166	45.6101	48.7065	-3.09633
Zm00001d008201	indole-3-acetic acid inducible	11	138.28	91.2531	47.0265	44.2266
Zm00001d008205	phytochrome interacting factor	11	300.453	285.507	14.9457	270.562
Zm00001d008208	conserved hypothetical protein	3	228.873	140.83	88.0426	52.7878
Zm00001d008209	rotamase CYP	11	19.1464	13.5897	5.55674	8.03292
Zm00001d008210	germin-like protein	3	244.43	144.258	100.173	44.0851
Zm00001d008219	hypothetical protein	3	81.5533	45.6159	35.9374	9.67852
Zm00001d008221	Cyclin family protein	2	352.386	339.886	12.4999	327.387
Zm00001d008222	hypothetical protein	11	285.742	268.019	17.7223	250.297
Zm00001d008226	phosphate transporter 4;1	11	442.549	429.87	12.6795	417.19
Zm00001d008227	zinc induced facilitator-like	12	558.6	552.431	6.16848	546.263
Zm00001d008229	Duplicated homeodomain-like superfamily protein	11	431.014	405.959	25.0544	380.905
Zm00001d008230	dicarboxylate diiron protein, putative (Crd1)	11	348.394	336.152	12.2418	323.91
Zm00001d008235	Protein of unknown function (DUF679)	12	552.949	546.812	6.13699	540.675
Zm00001d008241	late embryogenesis abundant protein, putative / LEA protein, putative	10	84.8153	57.6503	27.165	30.4853
Zm00001d008248	hypothetical protein	6	247.978	132.945	115.033	17.9126
Zm00001d008250	Nucleotide-diphospho-sugar transferases superfamily protein	6	107.29	45.4881	61.8021	-16.314
Zm00001d008251	myb domain protein	2	140.627	110.493	30.1334	80.36
Zm00001d008255	Flavin-containing monooxygenase family protein	6	83.9879	11.3535	72.6344	-61.2809
Zm00001d008258	conserved hypothetical protein	6	115.126	30.2303	84.8956	-54.6653
Zm00001d008260	ubiquitin-conjugating enzyme	2	375.976	321.458	54.5183	266.939
Zm00001d008261	ubiquitin-conjugating enzyme	2	172.046	151.415	20.6303	130.785
Zm00001d008265	phosphoinositide 4-kinase gamma	12	557.202	551.047	6.15466	544.893
Zm00001d008266	Peroxidase superfamily protein	6	229.854	52.2702	177.584	-125.313
Zm00001d008272	Protein of unknown function, DUF617	12	554.516	548.321	6.19543	542.126
Zm00001d008273	Glycosyl hydrolases family 31 protein	6	77.804	35.5487	42.2553	-6.70655
Zm00001d008283	Serine protease inhibitor (SERPIN) family protein	6	62.0296	37.3375	24.6922	12.6453
Zm00001d008285	PQ-loop repeat family protein / transmembrane family protein	3	352.77	275.903	76.8668	199.037
Zm00001d008288	hypothetical protein	6	11.2187	5.04529	6.1734	-1.12811
Zm00001d008296	phytochrome kinase substrate	11	70.1359	41.3146	28.8213	12.4933
Zm00001d008299	Peroxidase superfamily protein	3	516.525	451.385	65.1406	386.244
Zm00001d008300	Peroxidase superfamily protein	3	520.433	455.041	65.3918	389.65
Zm00001d008307	NAC domain-containing protein	6	42.0081	28.0279	13.9803	14.0476
Zm00001d008308	NAC domain containing protein	6	33.7005	19.3424	14.3581	4.98428
Zm00001d008312	hypothetical protein	3	400.439	293.614	106.825	186.789
Zm00001d008316	Pentatricopeptide repeat (PPR) superfamily protein	2	48.3706	41.4717	6.89883	34.5729
Zm00001d008321	Protein kinase family protein with ARM repeat domain	2	401.902	390.722	11.1796	379.543
Zm00001d008325	flowering promoting factor	6	64.9039	40.0489	24.855	15.1939
Zm00001d008326	zinc finger (CCCH type) helicase family protein	2	209.342	197.587	11.7545	185.833
Zm00001d008329	Late embryogenesis abundant protein domain containing protein	6	96.8712	63.5069	33.3643	30.1427
Zm00001d008331	cinnamoyl coa reductase	3	218.808	165.223	53.5855	111.637
Zm00001d008332	cinnamoyl coa reductase	7	23.8082	14.9606	8.84765	6.11294
Zm00001d008334	Plant invertase/pectin methylesterase inhibitor superfamily	6	91.8845	52.5909	39.2936	13.2973
Zm00001d008338	TOPLESS-related	6	48.6387	34.9956	13.6432	21.3524
Zm00001d008340	alpha/beta-Hydrolases superfamily protein	11	86.3193	46.4519	39.8674	6.58458
Zm00001d008343	Protein of unknown function (DUF1645)	3	152.538	91.7728	60.7653	31.0076
Zm00001d008346	Plant invertase/pectin methylesterase inhibitor superfamily protein	12	547.711	541.486	6.22469	535.261
Zm00001d008347	Malectin/receptor-like protein kinase family protein	12	556.002	549.843	6.1593	543.683
Zm00001d008355	hypothetical protein	3	111.136	70.3814	40.7543	29.6271
Zm00001d008359	hypothetical protein	6	89.1558	33.0274	56.1284	-23.101
Zm00001d008367	RING/FYVE/PHD zinc finger superfamily protein	2	82.5478	54.094	28.4538	25.6402
Zm00001d008370	Terpenoid synthases superfamily protein	3	317.072	228.621	88.4503	140.171
Zm00001d008392	DNAJ-like	6	62.1437	33.8721	28.2716	5.60053
Zm00001d008393	conserved hypothetical protein	2	427.157	408.001	19.1556	388.846
Zm00001d008394	thylakoid lumenal 17.9 kDa protein, chloroplast	11	541.767	519.608	22.1592	497.449
Zm00001d008397	conserved hypothetical protein	11	312.639	136.639	176	-39.3606
Zm00001d008399	NAC domain containing protein	11	92.2312	59.5072	32.724	26.7832
Zm00001d008403	Arabidopsis NAC domain containing protein	4	162.732	133.342	29.3897	103.952
Zm00001d008408	conserved hypothetical protein	6	153.747	69.5294	84.2178	-14.6884
Zm00001d008409	Tudor/PWWP/MBT superfamily protein	2	371.058	350.723	20.3349	330.388
Zm00001d008410	Bifunctional inhibitor/lipid-transfer protein/seed storage 2S albumin superfamily protein	6	7.69143	3.02431	4.66712	-1.64281
Zm00001d008425	Exostosin family protein	2	261.93	241.249	20.681	220.568
Zm00001d008431	Paired amphipathic helix (PAH2) superfamily protein	1	67.4898	58.8129	8.6769	50.136
Zm00001d008433	Protein kinase superfamily protein	2	345.939	267.128	78.8116	188.316
Zm00001d008434	hypothetical protein	6	42.433	28.1672	14.2658	13.9013
Zm00001d008435	B-S glucosidase	2	80.7522	51.1793	29.5729	21.6064
Zm00001d008440	Cyclophilin-like peptidyl-prolyl cis-trans isomerase family protein	11	294.552	272.828	21.7247	251.103
Zm00001d008444	ROOT HAIR DEFECTIVE6	3	297.865	259.672	38.1931	221.479
Zm00001d008446	PEBP (phosphatidylethanolamine-binding protein) family protein	10	99.505	69.58	29.9251	39.6549
Zm00001d008449	conserved hypothetical protein	11	326.591	281.902	44.6885	237.214
Zm00001d008451	hypothetical protein	6	103.772	74.2077	29.5645	44.6432
Zm00001d008452	hypothetical protein	6	280.428	139.375	141.053	-1.67774
Zm00001d008453	hypothetical protein	6	77.6029	28.6428	48.9602	-20.3174
Zm00001d008454	conserved hypothetical protein	2	100.514	85.7743	14.7401	71.0341
Zm00001d008457	Protein kinase superfamily protein	6	116.8	48.4674	68.3327	-19.8654
Zm00001d008458	Protein kinase superfamily protein	11	341.195	321.786	19.4094	302.376
Zm00001d008462	Protein kinase superfamily protein	11	350.514	312.378	38.1352	274.243
Zm00001d008465	receptor serine/threonine kinase, putative	6	91.8453	38.0638	53.7814	-15.7176
Zm00001d008467	Protein kinase superfamily protein	11	345.842	306.845	38.9968	267.848
Zm00001d008468	Protein kinase superfamily protein	11	203.273	166.141	37.1316	129.009
Zm00001d008477	Protein kinase superfamily protein	3	237.236	160.916	76.319	84.5975
Zm00001d008485	Protein kinase superfamily protein	11	253.694	234.778	18.9159	215.862
Zm00001d008488	Protein kinase superfamily protein	6	247.09	126.87	120.221	6.64883
Zm00001d008489	Protein kinase superfamily protein	6	103.174	46.0341	57.1397	-11.1056
Zm00001d008493	phosphatidyl serine synthase family protein	2	124.254	109.84	14.4135	95.427
Zm00001d008494	Glycosyltransferase family 61 protein	3	306.392	267.446	38.9469	228.499
Zm00001d008496	Glycosyltransferase family 61 protein	3	240.861	160.65	80.2115	80.4381
Zm00001d008497	tRNA synthetase class I (I, L, M and V) family protein	11	307.498	297.324	10.1746	287.149
Zm00001d008498	alanine-tRNA ligases;nucleic acid binding;ligases, forming aminoacyl-tRNA and related compounds;nucleotide binding;ATP binding	11	145.213	99.24	45.9726	53.2673
Zm00001d008499	conserved hypothetical protein	11	510.326	491.964	18.3628	473.601
Zm00001d008501	DUF4228 domain containing protein	3	181.12	128.533	52.5876	75.9452
Zm00001d008503	RING/FYVE/PHD zinc finger superfamily protein	3	271.18	179.419	91.761	87.6581
Zm00001d008512	ABC-2 type transporter family protein	6	95.1202	17.4241	77.6961	-60.272
Zm00001d008514	Protein with RING/U-box and TRAF-like domains	6	54.9196	23.2878	31.6318	-8.34408
Zm00001d008515	Heavy metal transport/detoxification superfamily protein	2	280.376	218.806	61.5704	157.235
Zm00001d008516	conserved hypothetical protein	2	164.962	140.277	24.6846	115.593
Zm00001d008523	hypothetical protein	3	111.997	94.7116	17.2853	77.4263
Zm00001d008524	Mannose-6-phosphate isomerase, type I	11	21.8502	14.2805	7.56964	6.71088
Zm00001d008526	Glycosyltransferase family 61 protein	6	49.9946	12.2001	37.7945	-25.5944
Zm00001d008527	hypothetical protein	6	52.0219	14.8349	37.1871	-22.3522
Zm00001d008528	myb domain protein	6	87.634	35.0099	52.6241	-17.6143
Zm00001d008532	C2H2 and C2HC zinc fingers superfamily protein	6	22.7972	8.78915	14.008	-5.21884
Zm00001d008535	Protein of unknown function (DUF1666)	6	163.786	53.7692	110.017	-56.2478
Zm00001d008539	hypothetical protein	6	59.2731	30.2014	29.0717	1.12964
Zm00001d008540	hypothetical protein	6	189.959	126.984	62.9747	64.0093
Zm00001d008542	phytochrome A	7	23.8107	17.7115	6.09928	11.6122
Zm00001d008548	Bowman-Birk type wound-induced proteinase inhibitor WIP1	6	52.8084	31.0775	21.7309	9.34663
Zm00001d008562	C2H2 and C2HC zinc fingers superfamily protein	3	361.4	276.929	84.4714	192.457
Zm00001d008565	hypothetical protein	2	268.387	232.94	35.4468	197.493
Zm00001d008568	Core-2/I-branching beta-1,6-N-acetylglucosaminyltransferase family protein	3	147.344	111.205	36.1387	75.0663
Zm00001d008570	Calmodulin-binding protein	6	88.9441	52.7942	36.1499	16.6442
Zm00001d008573	EF hand calcium-binding protein family	6	143.133	92.275	50.8584	41.4167
Zm00001d008577	heat shock protein 18.2	5	31.318	13.2976	18.0204	-4.7228
Zm00001d008578	WRKY DNA-binding protein	6	62.2259	34.682	27.5439	7.13806
Zm00001d008579	hypothetical protein	6	33.8218	17.7792	16.0426	1.73654
Zm00001d008582	hypothetical protein	6	139.753	73.5808	66.1724	7.4084
Zm00001d008584	hypothetical protein	11	48.5795	33.6332	14.9463	18.6869
Zm00001d008585	Protein kinase superfamily protein	6	48.5987	15.7631	32.8356	-17.0726
Zm00001d008587	Class I glutamine amidotransferase-like superfamily protein	3	396.558	325.869	70.6888	255.18
Zm00001d008588	cytochrome P450, family 77, subfamily A, polypeptide 5 pseudogene	6	120.548	26.2506	94.297	-68.0463
Zm00001d008590	VIRB2-interacting protein	6	53.7677	20.6541	33.1136	-12.4596
Zm00001d008592	phosphatidic acid phosphatase	10	51.0974	17.2152	33.8822	-16.667
Zm00001d008597	damaged DNA binding	2	69.85	57.0332	12.8168	44.2164
Zm00001d008599	conserved hypothetical protein	2	127.745	109.993	17.7513	92.242
Zm00001d008601	Homeodomain-like transcriptional regulator	6	130.729	61.1934	69.5355	-8.34203
Zm00001d008612	Tetratricopeptide repeat (TPR)-like superfamily protein	11	367.548	354.693	12.8552	341.837
Zm00001d008621	Protein of unknown function (DUF3741)	6	98.6837	59.0413	39.6424	19.3989
Zm00001d008623	Protein-tyrosine phosphatase-like, PTPLA	1	38.9756	21.826	17.1496	4.67649
Zm00001d008631	Tetratricopeptide repeat (TPR)-like superfamily protein	2	225.216	211.503	13.7125	197.791
Zm00001d008633	Leucine-rich repeat protein kinase family protein	6	57.9947	26.9901	31.0046	-4.01448
Zm00001d008634	alpha/beta-Hydrolases superfamily protein	6	266.914	146.928	119.986	26.9418
Zm00001d008635	alpha/beta-Hydrolases superfamily protein	3	299.328	244.253	55.0744	189.179
Zm00001d008641	Pentatricopeptide repeat-containing protein At3g46870	11	292.986	269.933	23.0536	246.879
Zm00001d008645	phloem protein 2-A1	11	365.543	291.089	74.4542	216.634
Zm00001d008650	RALF-like	12	511.176	505.035	6.14088	498.894
Zm00001d008651	pyruvate decarboxylase-2	4	65.2829	51.6843	13.5986	38.0857
Zm00001d008664	annexin	6	45.4497	28.8688	16.5809	12.2879
Zm00001d008666	Development and cell death domain containing protein	2	229.612	206.913	22.6985	184.215
Zm00001d008674	cycloartenol synthase	8	57.6017	41.4619	16.1398	25.3222
Zm00001d008676	conserved hypothetical protein	6	49.2303	37.9088	11.3215	26.5873
Zm00001d008680	hypothetical protein	1	72.4422	61.8896	10.5525	51.3371
Zm00001d008681	Photosystem II reaction centre X protein (PsbX) domain containing protein	11	405.943	384.542	21.4014	363.14
Zm00001d008695	myb domain protein	6	30.3059	10.9582	19.3477	-8.38945
Zm00001d008706	photosystem I subunit l	11	487.308	471.849	15.4589	456.39
Zm00001d008715	Leucine-rich receptor-like protein kinase family protein	6	276.738	70.2684	206.469	-136.201
Zm00001d008716	Protein of Unknown Function (DUF239)	6	310.872	96.1616	214.711	-118.549
Zm00001d008720	hypothetical protein	2	202.296	192.376	9.92004	182.456
Zm00001d008721	Adenine nucleotide alpha hydrolases-like superfamily protein	11	281.617	213.111	68.5059	144.605
Zm00001d008722	hypothetical protein	6	76.9169	58.0807	18.8363	39.2444
Zm00001d008724	NSP-interacting kinase	2	285.257	242.453	42.8042	199.649
Zm00001d008730	Embryo-specific protein 3, (ATS3)	6	211.724	123.76	87.9642	35.7958
Zm00001d008735	Zinc finger (CCCH-type) family protein	4	113.71	72.0375	41.6727	30.3648
Zm00001d008737	alpha/beta-Hydrolases superfamily protein	2	225.157	162.635	62.522	100.113
Zm00001d008742	LisH dimerisation motif;WD40/YVTN repeat-like-containing domain	2	221.104	200.975	20.1286	180.847
Zm00001d008748	Domain of unknown function (DUF1767)	2	240.389	226.089	14.3005	211.788
Zm00001d008750	Eukaryotic aspartyl protease family protein	8	36.2415	25.2336	11.008	14.2256
Zm00001d008753	AtBS1(activation-tagged BRI1 suppressor 1)-interacting factor	6	162.192	116.125	46.0672	70.0579
Zm00001d008756	HXXXD-type acyl-transferase family protein	6	269.662	137.129	132.533	4.59631
Zm00001d008764	indole-3-acetate beta-D-glucosyltransferase	11	405.961	362.852	43.1099	319.742
Zm00001d008772	Serinc-domain containing serine and sphingolipid biosynthesis protein	11	178.154	168.462	9.69249	158.769
Zm00001d008779	Leucine-rich repeat (LRR) family protein	2	181.902	116.819	65.0831	51.7356
Zm00001d008781	MEI2-like	6	11.6301	2.25299	9.37711	-7.12412
Zm00001d008782	Protein of unknown function (DUF581)	2	328.351	298.039	30.3121	267.727
Zm00001d008785	ovate family protein	6	53.9346	28.1067	25.8279	2.27873
Zm00001d008792	hypothetical protein	6	28.6398	14.9958	13.644	1.35171
Zm00001d008793	WRKY DNA-binding protein	6	65.5672	42.4136	23.1536	19.26
Zm00001d008794	WRKY DNA-binding protein	3	430.811	356.877	73.934	282.943
Zm00001d008795	Uridine diphosphate glycosyltransferase 74E2	3	72.8283	42.3608	30.4675	11.8933
Zm00001d008799	conserved hypothetical protein	6	63.3862	43.2339	20.1523	23.0816
Zm00001d008800	DNA binding	2	108.908	92.0604	16.8472	75.2131
Zm00001d008803	conserved hypothetical protein	12	558.666	552.497	6.16924	546.328
Zm00001d008805	N-MYC downregulated-like	6	73.107	21.0954	52.0116	-30.9162
Zm00001d008808	myb-like transcription factor family protein	11	246.882	159.233	87.6497	71.5831
Zm00001d008812	CCCH-type zinc finger family protein	6	54.2659	37.8276	16.4383	21.3894
Zm00001d008817	NAC domain containing protein	3	248.12	147.577	100.543	47.0346
Zm00001d008819	IQ-domain	2	37.8989	26.4887	11.4102	15.0785
Zm00001d008825	hypothetical protein	6	29.0877	13.4761	15.6116	-2.13552
Zm00001d008837	cytochrome P450, family 96, subfamily A, polypeptide	3	326.154	261.792	64.3626	197.429
Zm00001d008840	hypothetical protein	5	9.94542	4.42139	5.52403	-1.10265
Zm00001d008841	17.6 kDa class II heat shock protein	6	22.7966	15.1911	7.60546	7.58565
Zm00001d008842	indeterminate(ID)-domain	3	137.552	94.3102	43.2422	51.068
Zm00001d008843	Thioredoxin superfamily protein	6	115.114	77.567	37.5469	40.0202
Zm00001d008844	hypothetical protein	11	57.9196	47.8135	10.106	37.7075
Zm00001d008849	Protein of unknown function (DUF594)	11	57.2927	40.9356	16.3572	24.5784
Zm00001d008850	Late embryogenesis abundant (LEA) hydroxyproline-rich glycoprotein family	6	226.805	141.029	85.7765	55.2524
Zm00001d008853	basic helix-loop-helix (bHLH) DNA-binding family protein	6	64.693	36.6344	28.0587	8.57572
Zm00001d008862	cytokinin oxidase	6	10.3179	5.4245	4.89343	0.531065
Zm00001d008866	conserved hypothetical protein	6	124.849	66.4319	58.4167	8.01523
Zm00001d008869	Homeobox-leucine zipper family protein / lipid-binding START domain-containing protein	3	255.704	176.025	79.6785	96.3467
Zm00001d008872	Integrase-type DNA-binding superfamily protein	3	111.054	74.9428	36.1108	38.832
Zm00001d008875	Protein kinase superfamily protein	2	370.752	352.21	18.5421	333.668
Zm00001d008878	VQ motif-containing protein	3	213.105	124.137	88.9679	35.1692
Zm00001d008881	ralf-like	12	493.117	487.227	5.88978	481.337
Zm00001d008882	K-box region and MADS-box transcription factor family protein	6	48.6083	23.5177	25.0906	-1.57291
Zm00001d008890	DNA-directed DNA polymerases	2	167.49	152.763	14.7266	138.037
Zm00001d008891	S-domain-2	6	105.887	62.2371	43.6501	18.587
Zm00001d008892	indole-3-butyric acid response	11	134.497	82.7102	51.7864	30.9238
Zm00001d008898	Peroxidase superfamily protein	4	86.3513	64.9434	21.4079	43.5354
Zm00001d008899	CBL-interacting protein kinase	3	109.779	78.4935	31.2854	47.2082
Zm00001d008901	SOS3-interacting protein	12	171.638	157.744	13.8933	143.851
Zm00001d008902	phytochelatin synthase	3	130.605	85.1599	45.4449	39.715
Zm00001d008903	Peptide-N4-(N-acetyl-beta-glucosaminyl)asparagine amidase A protein	2	308.773	252.355	56.4177	195.938
Zm00001d008905	Peptide-N4-(N-acetyl-beta-glucosaminyl)asparagine amidase A protein	6	182.799	108.353	74.4461	33.907
Zm00001d008909	Arabidopsis thaliana gibberellin 2-oxidase	6	32.777	14.4936	18.2834	-3.78984
Zm00001d008910	Protein of unknown function, DUF538	6	47.3767	23.2204	24.1563	-0.935969
Zm00001d008911	sodium/calcium exchanger family protein / calcium-binding EF hand family protein	3	263.982	136.15	127.832	8.31803
Zm00001d008912	hypothetical protein	11	25.7189	22.1191	3.59983	18.5193
Zm00001d008919	TCP family transcription factor	6	35.8467	15.2832	20.5636	-5.28042
Zm00001d008924	CLAVATA3/ESR-RELATED	3	92.9436	65.4698	27.4739	37.9959
Zm00001d008926	hypothetical protein	11	210.066	195.41	14.6552	180.755
Zm00001d008933	hypothetical protein	11	148.313	135.261	13.0513	122.21
Zm00001d008934	GDSL-like Lipase/Acylhydrolase superfamily protein	6	34.9302	16.9304	17.9998	-1.06939
Zm00001d008939	PEBP (phosphatidylethanolamine-binding protein) family protein	6	37.0479	16.0578	20.9901	-4.93222
Zm00001d008941	SET domain protein	2	120.632	100.551	20.0802	80.4712
Zm00001d008946	hypothetical protein	3	274.406	218.416	55.9896	162.426
Zm00001d008950	Bifunctional inhibitor/lipid-transfer protein/seed storage 2S albumin superfamily protein	1	34.5219	15.3499	19.172	-3.82202
Zm00001d008952	glycosyl hydrolase 9C3	3	179.141	135.394	43.7467	91.6473
Zm00001d008956	subtilisin-like serine protease	2	37.867	24.3881	13.4788	10.9093
Zm00001d008960	Cupredoxin superfamily protein	6	32.03	22.7578	9.27226	13.4855
Zm00001d008961	conserved hypothetical protein	6	132.418	54.5336	77.8849	-23.3513
Zm00001d008963	conserved hypothetical protein	11	420.398	408.07	12.3279	395.742
Zm00001d008968	cytokinin response factor	11	98.4737	62.2154	36.2583	25.9571
Zm00001d008974	Mitochondrial substrate carrier family protein	12	23.6631	7.34084	16.3223	-8.98145
Zm00001d008976	ketopantoate hydroxymethyltransferase	2	120.322	97.8439	22.4777	75.3662
Zm00001d008980	Probable membrane-associated kinase regulator	6	44.5451	16.86	27.6851	-10.8251
Zm00001d008983	P-loop containing nucleoside triphosphate hydrolases superfamily protein	6	35.8866	6.78449	29.1021	-22.3176
Zm00001d008985	cytochrome P450, family 71, subfamily A, polypeptide	6	146.709	86.7658	59.9432	26.8226
Zm00001d008987	cytochrome P450, family 71, subfamily A, polypeptide	6	102.138	54.8783	47.2594	7.6189
Zm00001d008991	Pollen Ole e 1 allergen and extensin family protein	12	477.445	471.146	6.29873	464.847
Zm00001d008998	hypothetical protein	8	29.6208	8.46733	21.1535	-12.6862
Zm00001d008999	Thioesterase superfamily protein	11	125.853	113.366	12.4872	100.879
Zm00001d009007	Ubiquitin-conjugating enzyme family protein	6	41.9992	10.2072	31.792	-21.5849
Zm00001d009008	NB-ARC domain-containing disease resistance protein	6	77.1944	30.2941	46.9004	-16.6063
Zm00001d009010	plasma-membrane associated cation-binding protein	3	172.885	102.818	70.0675	32.75
Zm00001d009011	Cyclin A1;1	2	382.196	364.74	17.4562	347.284
Zm00001d009020	phosphoglycerate/bisphosphoglycerate mutase family protein	11	27.4246	22.3602	5.06441	17.2958
Zm00001d009022	NmrA-like negative transcriptional regulator family protein	11	145.392	122.791	22.6003	100.191
Zm00001d009024	hypothetical protein	6	58.0522	42.6715	15.3807	27.2908
Zm00001d009025	YELLOW STRIPE like	12	110.45	94.7321	15.7176	79.0145
Zm00001d009028	Glucose-6-phosphate/phosphate translocator-related	11	489.106	473.067	16.0389	457.028
Zm00001d009030	C2H2 and C2HC zinc fingers superfamily protein	3	153.332	112.186	41.1465	71.0391
Zm00001d009031	Predicted AT-hook DNA-binding family protein	1	108.495	100.075	8.41968	91.6557
Zm00001d009032	Stigma-specific Stig1 family protein	3	421.227	368.981	52.2461	316.735
Zm00001d009033	Eukaryotic protein of unknown function (DUF872)	6	77.3243	31.0139	46.3104	-15.2966
Zm00001d009034	ubiquitin carrier protein	2	161.373	148.217	13.1564	135.061
Zm00001d009037	pleiotropic drug resistance	3	72.0132	53.7028	18.3104	35.3923
Zm00001d009051	hypothetical protein	9	25.5892	8.39739	17.1918	-8.79441
Zm00001d009057	Pectin lyase-like superfamily protein	11	44.3466	25.8809	18.4657	7.41519
Zm00001d009060	Glycosyl hydrolase family protein	6	192.175	69.7219	122.453	-52.731
Zm00001d009063	nodulin MtN21 /EamA-like transporter family protein	12	40.6333	22.9473	17.686	5.26128
Zm00001d009066	myb domain protein	6	44.162	23.3287	20.8333	2.49541
Zm00001d009068	26S proteasome regulatory subunit, putative (RPN5)	7	57.3537	49.2807	8.07297	41.2077
Zm00001d009071	Nodulin MtN3 family protein	3	347.698	277.644	70.0533	207.591
Zm00001d009081	hypothetical protein	6	92.6138	19.5056	73.1082	-53.6025
Zm00001d009082	conserved hypothetical protein	11	29.8423	17.617	12.2253	5.39177
Zm00001d009083	conserved hypothetical protein	11	69.4514	43.9718	25.4797	18.4921
Zm00001d009084	S-adenosyl-L-methionine-dependent methyltransferases superfamily protein	11	271.222	167.933	103.29	64.6431
Zm00001d009087	RESPONSE TO ABA AND SALT	6	16.3594	7.53366	8.82569	-1.29202
Zm00001d009088	hypothetical protein	6	33.864	17.8888	15.9752	1.91368
Zm00001d009090	myb domain protein	6	13.6763	4.70396	8.9723	-4.26834
Zm00001d009097	glycosyl hydrolase 9B13	2	165.241	84.5765	80.6643	3.9122
Zm00001d009103	Integrase-type DNA-binding superfamily protein	2	51.7017	26.6236	25.0781	1.54545
Zm00001d009106	RING/U-box superfamily protein	11	258.507	212.735	45.7721	166.962
Zm00001d009110	cell wall / vacuolar inhibitor of fructosidase	12	558.997	552.824	6.17245	546.652
Zm00001d009112	cAMP-regulated phosphoprotein 19-related protein	11	168.504	99.643	68.8613	30.7817
Zm00001d009116	DUF4228 domain containing protein	11	164.315	106.857	57.4574	49.4
Zm00001d009119	RING/FYVE/PHD zinc finger superfamily protein	3	75.3622	44.9895	30.3727	14.6167
Zm00001d009121	DUF3675 domain containing protein	3	76.3993	47.2236	29.1757	18.0479
Zm00001d009123	Galactose oxidase/kelch repeat superfamily protein	2	88.6832	70.2541	18.4291	51.8251
Zm00001d009125	Carbohydrate-binding-like fold	6	3.81709	0.960753	2.85633	-1.89558
Zm00001d009134	FAD-dependent oxidoreductase family protein	3	352.651	275.136	77.5144	197.622
Zm00001d009138	Peroxidase superfamily protein	3	399.739	331.764	67.9753	263.789
Zm00001d009140	Peroxidase superfamily protein	3	298.011	247.791	50.2205	197.57
Zm00001d009152	Pectinacetylesterase family protein	11	81.908	59.082	22.8261	36.2559
Zm00001d009160	sequence-specific DNA binding transcription factors	6	39.8864	8.23767	31.6487	-23.411
Zm00001d009167	Pectin lyase-like superfamily protein	3	92.7812	71.0405	21.7407	49.2998
Zm00001d009171	Mitochondrial substrate carrier family protein	6	24.0492	11.4248	12.6244	-1.19958
Zm00001d009174	little nuclei1	12	33.1732	7.52832	25.6448	-18.1165
Zm00001d009177	Plant neutral invertase family protein	6	90.9796	22.5924	68.3872	-45.7948
Zm00001d009178	serine carboxypeptidase-like	11	19.5169	11.5435	7.97339	3.57014
Zm00001d009181	Calcineurin-like metallo-phosphoesterase superfamily protein	2	223.27	153.382	69.8873	83.4949
Zm00001d009183	dual specificity protein phosphatase family protein	2	195.893	132.933	62.9599	69.9736
Zm00001d009186	hypothetical protein	6	167.413	72.4432	94.9698	-22.5266
Zm00001d009187	hypothetical protein	6	149.467	71.2226	78.2448	-7.02219
Zm00001d009189	Tetratricopeptide repeat (TPR)-like superfamily protein	11	481.554	467.523	14.0318	453.491
Zm00001d009196	conserved hypothetical protein	2	96.9454	71.4885	25.4569	46.0316
Zm00001d009202	hypothetical protein	6	18.3451	4.10741	14.2377	-10.1303
Zm00001d009210	DNAJ heat shock family protein	4	86.1687	76.1829	9.98584	66.1971
Zm00001d009222	Inorganic H pyrophosphatase family protein	3	251.807	191.477	60.3303	131.146
Zm00001d009224	hypothetical protein	3	355.896	314.409	41.4872	272.922
Zm00001d009230	poly(ADP-ribose) polymerase	2	222.562	200.58	21.9819	178.598
Zm00001d009231	poly(ADP-ribose) polymerase	2	180.531	159.63	20.9006	138.73
Zm00001d009247	ralf-like	6	200.946	134.093	66.8532	67.2397
Zm00001d009292	PLATZ transcription factor family protein	4	166.996	131.141	35.8551	95.2859
Zm00001d009295	K+ uptake transporter	12	196.689	189.105	7.5839	181.521
Zm00001d009296	pathogenesis-related gene	6	47.0316	31.2438	15.7878	15.456
Zm00001d009312	chromatin-remodeling protein	6	4.70946	1.14974	3.55972	-2.40997
Zm00001d009315	NAD(P)-binding Rossmann-fold superfamily protein	11	212.667	198.328	14.3388	183.989
Zm00001d009328	Glycosyltransferase family 61 protein	6	169.791	102.745	67.0455	35.6999
Zm00001d009341	Pectin lyase-like superfamily protein	12	524.992	518.301	6.69047	511.611
Zm00001d009346	hypothetical protein	9	49.3463	24.4922	24.8541	-0.361824
Zm00001d009349	ferric reductase-like transmembrane component family protein	12	558.343	552.157	6.18617	545.97
Zm00001d009351	phytanoyl-CoA dioxygenase (PhyH) family protein	3	55.2283	41.4989	13.7294	27.7695
Zm00001d009354	3-ketoacyl-CoA synthase	11	460.87	438.772	22.0981	416.674
Zm00001d009362	SUGAR-INSENSITIVE	6	10.7299	5.03709	5.69277	-0.655672
Zm00001d009372	nodulin MtN21 /EamA-like transporter family protein	11	85.7069	53.4161	32.2908	21.1253
Zm00001d009373	Peroxidase superfamily protein	3	422.227	298.712	123.515	175.198
Zm00001d009374	Minichromosome maintenance (MCM2/3/5) family protein	2	356.029	322.325	33.704	288.621
Zm00001d009377	hypothetical protein	10	103.054	37.6824	65.3717	-27.6893
Zm00001d009382	Late embryogenesis abundant protein	6	46.8558	21.8002	25.0557	-3.2555
Zm00001d009391	Pentatricopeptide repeat (PPR) superfamily protein	2	179.832	165.738	14.0947	151.643
Zm00001d009398	methyl esterase	3	315.176	227.348	87.8284	139.519
Zm00001d009399	Major facilitator superfamily protein	3	123.234	91.684	31.5495	60.1345
Zm00001d009402	Dynein light chain type 1 family protein	3	295.453	245.842	49.6116	196.23
Zm00001d009404	aspartate-glutamate racemase family	6	39.5902	20.4247	19.1655	1.25919
Zm00001d009407	Protein of unknown function (DUF1230)	11	414.264	375.126	39.1379	335.988
Zm00001d009415	hypothetical protein	6	122.849	73.2866	49.5626	23.7241
Zm00001d009416	Mannose-binding lectin superfamily protein	3	291.162	166.883	124.28	42.6027
Zm00001d009425	conserved hypothetical protein	11	65.8003	49.5502	16.2501	33.3001
Zm00001d009435	myb domain protein	3	312.816	211.556	101.26	110.297
Zm00001d009449	Tetratricopeptide repeat (TPR)-like superfamily protein	2	40.0803	27.1991	12.8812	14.3179
Zm00001d009459	hypothetical protein	9	21.5933	12.311	9.28226	3.02876
Zm00001d009468	AP2/B3 transcription factor family protein	11	182.417	150	32.4167	117.583
Zm00001d009473	Protein kinase superfamily protein	10	64.7347	35.5642	29.1705	6.39374
Zm00001d009474	DUF761-associated sequence motif domain containing protein	2	53.017	39.7854	13.2316	26.5538
Zm00001d009475	Protein of unknown function (DUF1639)	11	111.836	58.2307	53.6053	4.62542
Zm00001d009481	F-box family protein	11	229.28	218.167	11.1136	207.053
Zm00001d009487	DUF4228 domain containing protein	6	128.618	90.7877	37.8303	52.9574
Zm00001d009489	uridine-ribohydrolase	7	32.8687	26.1343	6.73433	19.4
Zm00001d009490	hypothetical protein	6	52.0558	31.5653	20.4905	11.0748
Zm00001d009493	anti- silencing function 1b	2	322.05	305.757	16.293	289.464
Zm00001d009494	MATE efflux family protein	3	286.266	251.286	34.9804	216.305
Zm00001d009497	phosphatidyl serine synthase family protein	6	43.7581	23.1547	20.6034	2.55133
Zm00001d009500	Protein phosphatase 2A regulatory B subunit family protein	2	414.854	388.042	26.8122	361.23
Zm00001d009506	Cytochrome b561/ferric reductase transmembrane with DOMON related domain	6	189.355	87.1018	102.253	-15.1512
Zm00001d009510	Eukaryotic aspartyl protease family protein	6	220.441	77.0841	143.357	-66.2728
Zm00001d009525	conserved hypothetical protein	3	466.221	413.212	53.0093	360.202
Zm00001d009530	ARM repeat superfamily protein	6	55.9483	41.7679	14.1804	27.5876
Zm00001d009540	hypothetical protein	11	13.0103	7.60371	5.40655	2.19716
Zm00001d009549	RHO guanyl-nucleotide exchange factor	12	59.5744	24.5989	34.9756	-10.3767
[truncated: 11,591 more rows]
