# Supplementary material for: An updated gene atlas for maize reveals organ‐specific and stress‐induced genes
Source: Plant J. 2019 Jan 22;97(6):1154–67. doi: 10.1111/tpj.14184 (PMC6850026; doi:10.1111/tpj.14184)
Supplement: Supplementary file 16 — Data S9. PAV connectivity outliers and EXPβ1 connections. [file TPJ-97-1154-s016.xlsx]

## Sheet: key
	Description
gene_id	Gene
Functional Annotation	MSU functional annotation
Number of Maize Paralogs	Numer of paralogs for gene based on OrthoFinder data
Num.inbred.category	Category of how many inbreds contain the gene
Number of inbreds Missing Gene	Number of inbreds missing gene
Module	Co-expression module containing the gene
kTotal	Total gene connectivity score
kWithin	Intra-modular gene connectivity score
kOut	Inter-modular gene connectivity score
kDiff	Diifference between kWithin and kOut
Number of Network Connections	Acutal number of network connections for the gene
Numer of Compensated Connection	Numer of network connections which are shared by a paralog

## Sheet: data
gene_id	Functional Annotation	Number of Maize Paralogs	Num.inbred.category	Number of inbreds Missing Gene	Module	kTotal	kWithin	kOut	kDiff	Number of Network Connections	Number of Compensated Connections
Zm00001d002365	UDP-Glycosyltransferase superfamily protein	3	41-21	24	12	558.397	552.223	6.17362	546.05	552	0
Zm00001d002591	Nuclear transport factor 2 (NTF2) family protein	1	61-57	2	11	529.808	503.001	26.8066	476.195	285	0
Zm00001d004073	Protein kinase superfamily protein	1	61-57	2	12	558.604	552.436	6.16746	546.269	552	0
Zm00001d005457	Thylakoid soluble phosphoprotein TSP9 domain containing protein	5	61-57	3	11	516.746	483.511	33.235	450.276	255	77
Zm00001d007631	hypothetical protein	1	51-42	20	3	506.817	450.456	56.3606	394.096	193	0
Zm00001d008272	Protein of unknown function, DUF617	2	61-57	1	12	554.516	548.321	6.19543	542.126	550	362
Zm00001d010138	protein kinase family protein / WD-40 repeat family protein	singleton	61-57	4	12	556.199	550.043	6.1562	543.887	552	0
Zm00001d010398	Immunoglobulin E-set superfamily protein	4	61-57	1	12	557.315	551.142	6.17295	544.969	552	536
Zm00001d012975	hypothetical protein	1	61-57	1	12	558.357	552	6.35727	545.642	556	0
Zm00001d013783	Dof-type zinc finger DNA-binding family protein	10	51-42	11	12	557.757	551.594	6.16263	545.432	553	0
Zm00001d013783	Dof-type zinc finger DNA-binding family protein	10	51-42	11	12	557.757	551.594	6.16263	545.432	553	0
Zm00001d014427	S-adenosyl-L-methionine-dependent methyltransferases superfamily protein	singleton	61-57	3	12	552.487	546.351	6.13602	540.215	551	0
Zm00001d015173	hypothetical protein	singleton	61-57	1	12	555.362	549.198	6.16378	543.035	550	0
Zm00001d015976	Glyoxalase/Bleomycin resistance protein/Dioxygenase superfamily protein	3	61-57	1	11	517.212	497.565	19.6467	477.919	307	165
Zm00001d016245	hypothetical protein	singleton	56-52	10	12	556.967	550.809	6.15847	544.65	551	0
Zm00001d016728	Stabilizer of iron transporter SufD / Polynucleotidyl transferase	singleton	51-42	11	12	521.982	516.085	5.89687	510.188	543	0
Zm00001d017732	expansin B2	15	51-42	20	12	556.172	550.002	6.17059	543.831	551	551
Zm00001d017733	expansin B2	15	41-21	33	12	556.601	550.43	6.17058	544.26	551	551
Zm00001d017734	expansin B2	15	61-57	1	12	557.362	551.184	6.17891	545.005	553	553
Zm00001d017735	expansin B2	15	61-57	2	12	556.546	550.36	6.18598	544.174	555	555
Zm00001d017737	expansin B2	15	61-57	2	12	553.947	547.747	6.20074	541.546	555	555
Zm00001d018621	uclacyanin	1	61-57	1	3	516.839	443.598	73.2412	370.357	115	0
Zm00001d018796	one helix protein	1	61-57	2	11	510.627	498.196	12.4304	485.766	354	0
Zm00001d019042	actin-related protein C3	4	41-21	25	12	557.341	551.17	6.17105	544.999	551	0
Zm00001d019293	hypothetical protein	singleton	61-57	4	12	557.267	551.097	6.16969	544.928	553	0
Zm00001d019434	conserved hypothetical protein	1	61-57	1	12	556.335	550.181	6.15358	544.027	550	0
Zm00001d020805	Protein of unknown function, DUF538	singleton	61-57	4	12	557.947	551.773	6.17402	545.599	552	0
Zm00001d023556	hypothetical protein	208	51-42	13	12	557.915	551.75	6.16535	545.585	553	0
Zm00001d023610	hypothetical protein	1	61-57	2	12	554.463	548.296	6.16698	542.129	550	0
Zm00001d024676	hypothetical protein	2	61-57	3	11	516.802	490.253	26.5486	463.705	244	16
Zm00001d024944	hypothetical protein	2	61-57	4	12	558.747	552.578	6.16948	546.408	552	0
Zm00001d025297	ubiquitin-specific protease	singleton	61-57	1	12	547.989	541.873	6.11617	535.757	549	0
Zm00001d028710	Plant VAMP (vesicle-associated membrane protein) family protein	singleton	56-52	7	12	548.527	542.392	6.13532	536.257	549	0
Zm00001d030642	Protein of unknown function, DUF538	singleton	61-57	4	12	557.729	551.568	6.16136	545.406	551	0
Zm00001d031514	chaperone protein dnaJ-related	1	61-57	1	11	541.02	521.014	20.0059	501.008	372	0
Zm00001d035247	hypothetical protein	singleton	41-21	22	12	541.68	535.547	6.13283	529.414	548	0
Zm00001d037175	NADH-dependent glutamate synthase	14	61-57	1	12	525.582	519.504	6.07854	513.425	539	0
Zm00001d037739	3-deoxy-d-arabino-heptulosonate 7-phosphate synthase	singleton	61-57	1	12	551.517	545.358	6.15945	539.198	549	0
Zm00001d039415	alpha/beta-Hydrolases superfamily protein	1	56-52	9	11	505.104	480.738	24.3662	456.371	232	0
Zm00001d039784	tubby like protein	singleton	61-57	5	12	536.915	530.797	6.11816	524.679	547	0
Zm00001d040242	Nuclear transport factor 2 (NTF2) family protein	1	56-52	7	11	537.702	515.662	22.0395	493.623	337	0
Zm00001d040609	expansin B2	15	61-57	1	12	545.054	538.841	6.21263	532.628	553	553
Zm00001d044456	hypothetical protein	1	61-57	4	12	523.999	517.985	6.01391	511.971	547	0
Zm00001d044675	expansin B2	1	61-57	1	12	537.711	530.994	6.71688	524.277	552	0
Zm00001d044785	GOLDEN2-like	4	61-57	1	11	513.824	498.308	15.5152	482.793	348	0
Zm00001d044785	GOLDEN2-like	4	61-57	1	11	513.824	498.308	15.5152	482.793	348	0
Zm00001d045328	hypothetical protein	1	61-57	1	12	542.873	536.773	6.09988	530.673	546	0
Zm00001d045807	hypothetical protein	singleton	51-42	13	12	555.46	549.306	6.15367	543.152	551	0
Zm00001d046515	Ribosomal protein L1p/L10e family	singleton	56-52	7	12	522.274	516.238	6.03532	510.203	545	0
Zm00001d047112	hypothetical protein	5	61-57	5	12	558.737	552.568	6.1694	546.398	552	0
Zm00001d047146	expansin B2	15	20-1	49	12	515.462	509.475	5.98669	503.489	543	543
Zm00001d049177	hypothetical protein	singleton	51-42	13	12	558.241	552.067	6.17387	545.893	553	0
Zm00001d051686	hypothetical protein	singleton	61-57	1	12	543.711	537.562	6.14874	531.414	547	0
Zm00001d053850	hypothetical protein	1	61-57	1	12	554.52	548.373	6.14678	542.227	552	0
